# Supplementary material for: Genome wide screening and comparative genome analysis for Meta-QTLs, ortho-MQTLs and candidate genes controlling yield and yield-related traits in rice
Source: BMC Genomics. 2020 Apr 10;21:294. doi: 10.1186/s12864-020-6702-1 (PMC7146888; doi:10.1186/s12864-020-6702-1)
Supplement: Supplementary file 2 — Additional file 2. The list of CGs and all annotated genes anchoring at each MQTL interval. In the list of CGs, the highlighted genes in green indicate the proved cloned genes. [file 12864_2020_6702_MOESM2_ESM.xlsx]

## Sheet: Candidate Genes
MQTL	Chr No.	RAP ID	Integrated Rice Science Database ID	Gene name	Reference	Gene description
MQTL-GW1	1	Os01g0197100	d2, dwf2, CYP90D2, D2/CYP90D2, OsD2, SMG11, OsSMG11, D2/SMG11	DWARF EBISU	Huang et al. 2013	Cytochrome P450, Brassinosteroids biosynthesis, Regulation of plant architecture (Os01t0197100-01);Cytochrome P450 (Splicing variant) (Os01t0197100-02)
MQTL-GW1	1	Os01g0197700	Gn1a, OsCKX2, CKX2, ckx2, Gn1a/OsCKX2, Os CKX2, CKX2/Gn1a	GRAIN NUMBER 1A	Sakamoto and Matsuka 2008	Similar to Cytokinin dehydrogenase 2. (Os01t0197700-01)
MQTL-GW6	2	Os02g0283800	OsSERK4, OsSERL9, OsSERK2, OsBAK1-5, TMS10	somatic embryogenesis receptor-like kinase 4, somatic embryogenesis receptor kinase 4, SERK-like gene 9, bri1-associated receptor kinase 1 (BAK1) homologue 5		Similar to SERK1 (Fragment). (Os02t0283800-01)
MQTL-GW6	2	Os02g0301100	OsSWEET4	SWEET4	Sosso et al. 2015	RAG1-activating protein 1 homologue domain containing protein. (Os02t0301100-01)
MQTL-GW7	2	Os02g0673100	OsALMT7		Heng et al. 2018	Similar to ALMT3. (Os02t0673100-01);Similar to ALMT3. (Os02t0673100-02)
MQTL-GW8	2	Os02g0701300	OsGRF4, GRF4, GS2/OsGRF4, PT2, GLW2, GL2	GRAIN SIZE 2	Hu et al. 2015	Growth-regulating factor, Regulation of grain shape and panicle length, Negative regulation of seed shattering (Os02t0701300-01)
MQTL-GW8	2	Os02g0709400	adl1, OsDEK1	ADAXIALIZED LEAF 1	Kawakatsu et al. 2009	Similar to Dek1-calpain-like protein. (Os02t0709400-01);Similar to Dek1-calpain-like protein. (Os02t0709400-02);Similar to Dek1-calpain-like protein. (Os02t0709400-03);Similar to Dek1-calpain-like protein. (Os02t0709400-04)
MQTL-GW10	3	Os03g0307800	OsiEZ1, OsSET1, SET1, iEZ1, OsEZ1/OsiEZ1, OsEZ1, EZ1, ez1, OsSET15, SDG718	ENHANCER OF ZESTE 1	Na et al. 2012	Polycomb repressive complex2 (PRC2) key subunit, Enhancer of zeste [E(z)] genes, Short day promotion of flowering (Os03t0307800-01)
MQTL-GW10	3	Os03g0308200	NRL2, SRL2, AVB	SEMI-ROLLED LEAF 2	Zhao et al. 2016	Modulation of leaf rolling, Regulation of abaxial side cell differentiation, Regulation of leaf shape, male fertility and seed size (Os03t0308200-01);Similar to ATP-dependent Clp protease proteolytic subunit. (Os03t0308200-02)
MQTL-GW14	4	Os04g0350700	An-1, OsbHLH093, RAE1, An-1/RAE1, RAE1/An-1	AWN1	Luo et al. 2013	Basic helix-loop-helix protein, Regulation of awn development, grain size, and grain number (Os04t0350700-01)
MQTL-GW15	4	Os04g0469800	d11(d8), dwf10, d8, D11/CYP724B1, d11, CYP724B1	DWARF SHINKANEAIKOKU OR NOHRIN 28	Huang et al. 2013	Cytochrome P450 superfamily protein, CYP724B1, Brassinosteroid (BR) biosynthesis, Control of panicle architecture and seed size (Os04t0469800-01);Similar to OSIGBa0124N08.3 protein. (Os04t0469800-02)
MQTL-GW17	5	Os05g0121600	AP2/EREBP#090, AP2/EREBP90, OsTOE1, TOE1, qHD5, AP2-1, RSR1	RICE STRACH REGULATOR 1	Schmidt et al. 2014	AP2/EREBP family transcription factor, Starch biosynthesis (Os05t0121600-01)
MQTL-GW18	5	Os05g0158500	OsSCP26, SCP26, GS5	GRAIN SIZE 5	Huang et al. 2013	Peptidase S10, serine carboxypeptidase family protein. (Os05t0158500-01)
MQTL-GW19	5	Os05g0323800	OsAGSW1, AGSW1	ABC1-like kinase related to Grain size and Weight 1	Li et al. 2015	Similar to ubiquinone biosynthesis protein ubiB. (Os05t0323800-01);Similar to ubiquinone biosynthesis protein ubiB. (Os05t0323800-02)
MQTL-GW19	5	Os05g0333200	d1, GPA1, GA1, RGA1, dwf1, XA7, RGA, D1/RGA1, D89	DAIKOKU DWARF	Huang et al. 2013	Guanine nucleotide-binding protein alpha-1 subunit (GP-alpha-1). (Os05t0333200-00)
MQTL-GW20	5	Os05g0414700				Similar to BRASSINOSTEROID INSENSITIVE 1-associated receptor kinase 1. (Os05t0414700-01)
MQTL-GW20	5	Os05g0420300	OsERF#131, OsERF131, AP2/EREBP#094, AP2/EREBP94, SERF1	ETHYLENE RESPONSE FACTOR 131	Schmidt et al. 2014	Salt- and H2O2- responsive transcription factor, Salt tolerance (Os05t0420300-01)
MQTL-GW24	7	Os07g0505200	OsSPL13	RICE SQUAMOSA PROMOTER-BINDING-LIKE 13, Squamosa promoter-binding-like protein 13	Si et al. 2015	Plant-specific transcription factor, Control of grain size (Os07t0505200-01)
MQTL-GW28	9	Os09g0409950	BIP120	brassinosteroid receptor kinase (BRI1)-interacting protein 120, BRI1-interacting protein 120, brassinosteroid receptor kinase-interacting protein 120		Hypothetical conserved gene. (Os09t0409950-01)
MQTL-GW32	11	Os11g0247300	TID1, TubA2, SRS5, OS-TubA2, SRS5	TWISTED DWARF 1	Huang et al. 2013	Alpha-tubulin protein, Cell elongation and division (Os11t0247300-01)
MQTL-HD1	1	Os01g0201700	MADS3, OsMADS3, OsMADS3(t), RMADS222, RAG1	RICE AGAMOUS	Duan et al. 2012	Similar to M23 protein (Fragment). (Os01t0201700-01);Transcription factor, Floral organ development, Lodicule development, Stamen specification, Floral meristem determinacy, Male reproductive development (Os01t0201700-02)
MQTL-HD1	1	Os01g0202500	OsBBX1, OsDBB3c	B-box-containing protein 1, DOUBLE B-BOX zinc finger gene 3c, DOUBLE B-BOX 3c		Similar to B-box zinc finger family protein. (Os01t0202500-01)
MQTL-HD1	1	Os01g0202500	OsBBX1, OsDBB3c	B-box-containing protein 1, DOUBLE B-BOX zinc finger gene 3c, DOUBLE B-BOX 3c		Similar to B-box zinc finger family protein. (Os01t0202500-01)
MQTL-HD3	2	Os02g0682200	OsMADS6, MADS6, MFO1	MOSAIC FLORAL ORGANS 1	Duan et al. 2012	MADS-box transcription factor, Regulation of floral organ identity and meristem fate, Endosperm development (Os02t0682200-01)
MQTL-HD4	2	Os02g0761000	OsMADS22, RMD1	MADS BOX GENE 22	Lee et al. 2012	Similar to Transcription factor MADS55. (Os02t0761000-01)
MQTL-HD4	2	Os02g0776900	OsGRF1, rhd1	GROWTH-REGULATING FACTOR 1	Luo et al. 2005	Transcription activator, Gibberellin (GA)-induced stem elongation (Os02t0776900-01);Similar to Growth-regulating factor 1. (Os02t0776900-02)
MQTL-HD4	2	Os02g0793900	HDR1	HEADING DATE REPRESSOR 1	Sun et al. 2016	Ubiquitous nuclear protein, Regulation of photoperiodic flowering (Os02t0793900-01)
MQTL-HD5	3	Os03g0122600	OsMADS50, AGL20, SOC1, OsSOC1, RMADS208, DTH3	MADS BOX GENE 50	Hori et al. 2016	MIKC-type MADS-box protein, Flowering time, Short-day/long-day promotion (Os03t0122600-01);Transcription factor, MADS-box domain containing protein. (Os03t0122600-02)
MQTL-HD6	3	Os03g0284100	OsPRR73, Os-PRR73, Prr3, OsPRR3, OsRRA20, OsCCT11	PSEUDO-RESPONSE REGULATOR 73	Zhang et al. 2015	Similar to Two-component response regulator-like PRR73. (Os03t0284100-01);Similar to Two-component response regulator-like PRR73. (Os03t0284100-02);Similar to Two-component response regulator-like PRR73. (Os03t0284100-03);Non-protein coding transcript. (Os03t0284100-04)
MQTL-HD8	3	Os03g0762000	Hd6(t)*, OSCKA2, OsCKA2, CKA2, OsCKA2-1, CKA2-1, Hd6/CK2alpha, CK2alpha	HEADING DATE 6	Brambilla and Fornara 2013	Similar to Protein kinase CK2, alpha subunit. (Os03t0762000-01);Casein kinase II alpha subunit, Heading date, Photoperiod sensitivity (Os03t0762000-02)
MQTL-HD9	4	Os04g0169100	etr2, OsPK1, PK1, ERL1, OsETR2, OsERL1, OS-ETR2, OsERS3	ETHYLENE RESPONSE 2	Wuriyanghan et al. 2009	Similar to Ethylene receptor-like protein 1. (Os04t0169100-01);Ethylene receptor, Ethylene response, Floral transition and starch accumulation (Os04t0169100-02)
MQTL-HD12	5	Os05g0489700	OsbZIP42, OsABF7, HBF1	b-ZIP TRANSCRIPTION FACTOR 42	Brambilla et al. 2017	Similar to BZIP protein BZO2H3 (Fragment). (Os05t0489700-01)
MQTL-HD12	5	Os05g0494100	OsDrAp2, DrAp2, OsHAPL1, HAPL1	DR1 ASSOCIATED PROTEIN 2	Zhu et al. 2017	Histone-like transcription factor, Transcriptional repressor, Repressor of heading date, Inhibition of flowering under long-day condition (Os05t0494100-01)
MQTL-HD12	5	Os05g0541400	OsLF, LF, OsbHLH119	late flowering, basic helix-loop-helix protein 119	Wang et al. 2013	Helix-loop-helix DNA-binding domain containing protein. (Os05t0541400-00)
MQTL-HD12	5	Os05g0494600	Os_F0757	Os_F0757		Similar to Circadian clock coupling factor ZGT. (Os05t0494600-01)
MQTL-HD13	6	Os06g0142600	Hd17, EF7, Ef7, OsELF3-1, OsELF3, ELF3_chr.6, OsELF3.1, ELF3.1	HEADING DATE 3B	Brambilla and Fornara 2013	Homolog of the Arabidopsis EARLY FLOWERING 3 protein, Photoperiodic flowering, Short-day/long-day promotion (Os06t0142600-01)
MQTL-HD14	6	Os06g0275000	Se1(Lm,Lf,Rs,Fl), se(t), Hd1, HD1, Fl, Lm, Se1, K, Rs, Lf, Se-1, Hd1(t), qHD1(t), OsA, OsBBX18, Hd1/OsA, OsCCT21	PHOTOSENSITIVITY 1	Brambilla and Fornara 2013	Zinc finger protein, Heading date (Os06t0275000-01)
MQTL-HD17	7	Os07g0605200	OsMADS18, MADS28, OsMADS28, FDRMADS7, OsMADS18/28	MADS BOX GENE 18	Brambilla and Fornara 2013	APETALA1 (AP1)/ FRUITFULL (FUL)-like MADS box transcription factor, Specification of inflorescence meristem identity (Os07t0605200-01)
MQTL-HD18	7	Os07g0686100	OsbZIP62, OsABF8, OsEEL, EEL	b-ZIP TRANSCRIPTION FACTOR 62	Brambilla et al. 2017	Similar to Abscisic acid responsive elements-binding factor. (Os07t0686100-01)
MQTL-HD19	8	Os08g0174500	Hd5(t)*, Hd5, qHD5, HAP3H, OsHAP3H, NF-YB, CBF-A, DTH8, qHD5(t)*, Ghd8, Ghd8/DTH8, Lhd1, NF-YB11, OsNF-YB11, LH8, DTH8/Ghd8, RH8, DTH8/Ghd8/LHD1, CAR8, DTH8/Ghd8/ OsHAP3H	Heading date (QTL)-5(t)	Brambilla and Fornara, 2013	Putative HAP3 subunit of the CCAAT box-binding transcription factor, Flowering time, Short-day promotion, Long-day repression (Os08t0174500-01);Similar to Heading date 5. (Os08t0174500-02)
MQTL-HD19	8	Os08g0180100	OsSET27, SDG701	SET protein 27	Liu et al. 2017	Similar to SET domain-containing protein. (Os08t0180100-01);Similar to SET domain protein. (Os08t0180100-02)
MQTL-HD19	8	Os08g0178800	OsBBX24	B-box-containing protein 24		Hypothetical conserved gene. (Os08t0178800-01);Conserved hypothetical protein. (Os08t0178800-02)
MQTL-HD20	8	Os08g0249000	OsBBX25, OsG, OsCCT29	B-box-containing protein 25, CCT domain-containing gene 29, CCT (CO, CO-LIKE and TOC1) domain protein 29, CCT domain protein 29		Zinc finger, B-box domain containing protein. (Os08t0249000-01)
MQTL-HD20	8	Os08g0249000	OsBBX25, OsG, OsCCT29	B-box-containing protein 25, CCT domain-containing gene 29, CCT (CO, CO-LIKE and TOC1) domain protein 29, CCT domain protein 29		Zinc finger, B-box domain containing protein. (Os08t0249000-01)
MQTL-PH1	1	Os01g0231000	OsIAA3	IAA3	Zhu et al. 2012	Similar to Auxin-responsive protein (Aux/IAA) (Fragment). (Os01t0231000-01);Similar to Auxin-responsive protein (Aux/IAA) (Fragment). (Os01t0231000-02);Similar to Auxin-responsive protein (Aux/IAA) (Fragment). (Os01t0231000-03)
MQTL-PH3	1	Os01g0639100	OsRH2, RH2, eIF4A-3	initiation factor eIF-4A, RNA helicase 2	Huang et al. 2016	DEAD box RNA helicase homologous to eukaryotic initiation factor 4AIII (eIF4AIII), Core components of the exon junction complex (EJC), Regulation of plant height, pollen, and seed development (Os01t0639100-01)
MQTL-PH5	1	Os01g0746400	d10(d15,d16), d16, d15, dwf9, d10, OsCCD8b, OsCCD8, CCD8, OsD10	DWARF 'KIKEIBANSHINRIKI OR TOYOHIKARIBUNWAI TILLERING	Yano et al. 2015	Similar to Carotenoid cleavage dioxygenase. (Os01t0746400-00)
MQTL-PH6	1	Os01g0851000	WLP2, OsFLN1	Lv et al. 2017		Carbohydrate/purine kinase domain containing protein. (Os01t0851000-01);Carbohydrate/purine kinase domain containing protein. (Os01t0851000-02)
MQTL-PH7	1	Os01g0883800	sd1, sd1 (d47, sd1-d, sd1-1), d49(sd1-r), d47, C20OX2, OsGA20ox-2, OsGA20ox2, GA20ox-2, GA20OX2, GA20ox2, sd-1, SD1-ja, SD1-in, sd1-2, Sd-1, GA20, 20ox2, Os20ox2	SEMIDWARF 1	Sakamoto and Matsuka 2008	Similar to GA C20oxidase2. (Os01t0883800-01);GA 20-oxidase2, GA metabolism (Os01t0883800-02)
MQTL-PH7	1	Os01g0880400	OsTBL26, TBL26	trichome birefringence-like 26		Protein of unknown function DUF231, plant domain containing protein. (Os01t0880400-01);Hypothetical gene. (Os01t0880400-02)
MQTL-PH10	2	Os02g0643200	OsYAB4, OsYAB7, OsYABBY4	YABBY4	Yang et al. 2016	Transcription factor, DNA-binding intermediate protein for SLR1, Modulation of gibberellin signaling pathway, Regulation of plant growth and development (Os02t0643200-01)
MQTL-PH10	2	Os02g0664000	OsGpx3, GPX3, OsGPx03	GLUTATHIONE PEROXIDASE 3	Passaia et al. 2013	Similar to Phospholipid hydroperoxide glutathione peroxidase, chloroplast precursor (EC 1.11.1.12) (PHGPx). (Os02t0664000-01)
MQTL-PH11	3	Os03g0133000	ONAC022, ONAC22	NAC DOMAIN-CONTAINING PROTEIN 22	Hong et al. 2016	NAC transcription factor, Drought and salt stress tolerance, Modulation of ABA-mediated pathway (Os03t0133000-01)
MQTL-PH11	3	Os03g0140300	OsCYP96B4, CYP96B4, CYP96B4/SD37, OsDSS1, DSS1	SEMIDWARF 37	Tamiru et al. 2015	Conserved hypothetical protein. (Os03t0140300-01)
MQTL-PH11	3	Os03g0140400	OsCYP96B4, CYP96B4, CYP96B4/SD37, OsDSS1, DSS1, BSH1	SEMIDWARF 37	Tamiru et al. 2015	Cytochrome P450 protein CYP96B4, Growth regulation, Drought stress response (Os03t0140400-01)
MQTL-PH12	3	Os03g0346200	OsSIN		Han et al. 2005	Conserved hypothetical protein. (Os03t0346200-00)
MQTL-PH12	3	Os03g0356700	VLN2, OsVLN2, Os VLN2	villin 3, VILLIN2, VILLIN 2	Wu et al. 2015	Villin, villin/gelsolin superfamily protein, Actin binding protein, Regulation of plant architecture (Os03t0356700-01);Similar to predicted protein. (Os03t0356700-02)
MQTL-PH12	3	Os03g0350100	BIP101	brassinosteroid receptor kinase (BRI1)-interacting protein 101, BRI1-interacting protein 101, brassinosteroid receptor kinase-interacting protein 101		SAR DNA-binding protein-2. (Os03t0350100-01);SAR DNA-binding protein-2. (Os03t0350100-02)
MQTL-PH12	3	Os03g0350300	BIP102	brassinosteroid receptor kinase (BRI1)-interacting protein 102, BRI1-interacting protein 102, brassinosteroid receptor kinase-interacting protein 102		Similar to SAR DNA-binding protein-like protein. (Os03t0350300-01)
MQTL-PH15	4	Os04g0422000	OsFBN5		Kim et al. 2017	PAP fibrillin family protein. (Os04t0422000-01);PAP fibrillin family protein. (Os04t0422000-02);Similar to H0525E10.12 protein. (Os04t0422000-03)
MQTL-PH15	4	Os04g0457800	OsSERK2, OsBiSERK1, OsSERK1, OsSerk2, OsBAK1-2	somatic embryogenesis receptor-like kinase 2, somatic embryogenesis receptor kinase 2, bri1-associated receptor kinase 1 (BAK1) homologue 2	Li et al. 2009	Similar to SERK1 (Fragment). (Os04t0457800-01);Similar to H0523F07.15 protein. (Os04t0457800-02)
MQTL-PH15	4	Os04g0460600	OsNAC2, ONAC004, ONAC4, ONAC034, ONAC34, ONAC058, ONAC58, OMTN2, Ostil1, OsNAC2/ONAC004, OsORE1.2	NAC DOMAIN-CONTAINING PROTEIN 2	Chen et al. 2015	Similar to H0219H12.10 protein. (Os04t0460600-01);NAC transcription factor, Regulation of shoot branching, plant height and flowering time (Os04t0460600-02)
MQTL-PH15	4	Os04g0469800	d11(d8), dwf10, d8, D11/CYP724B1, d11, CYP724B1, CPB1, GNS4	DWARF SHINKANEAIKOKU OR NOHRIN 28	Zhou et al. 2017	Cytochrome P450 superfamily protein, CYP724B1, Brassinosteroid (BR) biosynthesis, Control of panicle architecture and seed size (Os04t0469800-01);Similar to OSIGBa0124N08.3 protein. (Os04t0469800-02)
MQTL-PH15	4	Os04g0465432	OsTBL53, TBL53	trichome birefringence-like 53		Domain of unknown function DUF231, plant domain containing protein. (Os04t0465432-00)
MQTL-PH16	4	Os04g0615000	nal1, cul1, GPS, SPIKE, SPIKE/LSCHL4/NAL1/GPS, SPIKE/NAL1, LSCHL4, qFLW4	NARROW LEAF 1	Qi et al. 2008	Control of lateral leaf growth, panicle number (Os04t0615000-01)
MQTL-PH18	5	Os05g0486100	OsRPK1	leucine-rich repeat receptor-like kinase 1	Zou et al. 2014	Leucine-rich repeat receptor-like kinase, Mn<sup>2+</sup>/Mg<sup>2+</sup>-dependent serine/threonine (Ser/Thr) kinase, Ca<sup>2+</sup>-independent Ser/Thr kinase, Negative regulation of polar auxin transport, Root development (Os05t0486100-01);Hypothetical conserved gene. (Os05t0486100-02)
MQTL-PH26	10	Os10g0397400	brd2, OsBRD2, Dim/dwf1, Dim, dwf1, OsDWF1, DWF1, LHDD10, LTBSG1	BRASSINOSTEROID DEFICIENT DWARF 2	Liu et al. 2016	Dim/dwf1 protein, Cell elongation protein DIMINUTO/Dwarf1, Brassinosteroid (BR) biosynthesis (Os10t0397400-01)
MQTL-PH26	10	Os10g0403800	OsBUL3, BUL3	BRASSINOSTEROID UPREGULATED 1-LIKE3, BRASSINOSTEROID UPREGULATED 1-LIKE 3	Jang et al. 2016	Similar to DNA binding protein. (Os10t0403800-00)
MQTL-PH27	10	Os10g0457200	DEL1	dwarf and early-senescence leaf1	Leng et al. 2017	Pectate lyase (PEL) precursor, Maintenance of normal cell division, Induction of leaf senescence (Os10t0457200-01)
MQTL-YLD1	1	Os01g0171000	OsSERL5, OsBAK1-4, SERK1	BRASSINOSTEROID INSENSITIVE 1-associated receptor kinase, SERK-like gene 5, bri1-associated receptor kinase 1 (BAK1) homologue 4		BRASSINOSTEROID INSENSITIVE 1-associated receptor kinase 1 precursor (EC 2.7.1.37) (BRI1-associated receptor kinase 1) (Somatic embryogenesis receptor-like kinase 3). (Os01t0171000-01);Similar to Leucine-rich repeat receptor-like kinase. (Os01t0171000-02)
MQTL-YLD3	1	Os01g0633100	OsAGPL2, osagpl2, APL2, OsAPL2, AGPiso, sh2, Sh2, GIF2, GAS1	ADP-GLUCOSE PYROPHOSPHORYLASE LARGE SUBUNIT 2	Wei et al. 2017	ADP-glucose pyrophosphorylase large subunit, Controll of starch biosynthesis in endosperm development (Os01t0633100-01)
MQTL-YLD4	1	Os01g0669100	OsLSK1, LSK1	Large spike S-domain receptor like Kinase 1	Zou et al. 2015	S-domain receptor-like kinase, OsPR1b-interacting factor, Resistance protein, Grain yield, Disease resistance (Os01t0669100-01);Similar to Resistance protein candidate (Fragment). (Os01t0669100-02)
MQTL-YLD6	2	Os02g0513100	OsSWEET15	SWEET15	Yang et al. 2018	Similar to MtN3 protein precursor. (Os02t0513100-01)
MQTL-YLD6	2	Os02g0527600	OsCTR2	CONSTITUTIVE TRIPLE-RESPONSE2	Wang et al. 2013b	Similar to CTR1-like protein kinase. (Os02t0527600-01)
MQTL-YLD7	2	Os02g0731200	OsMADS57, MADS-57	MADS BOX GENE 57	Guo et al. 2013	Transcription factor MADS57. (Os02t0731200-01)
MQTL-YLD7	2	Os02g0731700	OsBBX8, OsK, OsCCT09, Ghd2, OsK/Ghd2	B-box-containing protein 8, CCT domain-containing gene 9, CCT (CO, CO-LIKE and TOC1) domain protein 9, CCT domain protein 9, "Grain number, plant height, and heading date2", CONSTANS-like 1 protein	Liu et al. 2016	CCT domain domain containing protein. (Os02t0731700-01);Similar to CONSTANS-like 1 protein. (Os02t0731700-02)
MQTL-YLD10	3	Os03g0607200	GASR2		Ambavaram et al. 2014	Gibberellin regulated protein family protein. (Os03t0607200-01)
MQTL-YLD10	3	Os03g0609500	OsLBD38, LBD38	LATERAL ORGAN BOUNDARIES DOMAIN 38, lateral organ boundaries domain protein 38	Li et al. 2017	Similar to LOB domain protein 39. (Os03t0609500-01)
MQTL-YLD11	3	Os03g0706500	fc1, OsTB1, tb1, OsTB1/FC1, Os TB1, TB1	FINE CULM 1	Guo et al. 2013; Yano et al. 2015	TCP family transcription factor, Negative regulator for lateral branching (Os03t0706500-01)
MQTL-YLD11	3	Os03g0707600	slr1-1, slr1, slr, GAI, OsGAI, OsSLR1, Os SLR1, OsRGA1	SLENDER RICE1	Wu et al. 2018	DELLA repressor protein, Gibberellin signaling (Os03t0707600-01)
MQTL-YLD11	3	Os03g0709100	OsUCL8	UCLACYANIN-LIKE PROTEIN 8	Zhang et al. 2017a	Similar to Basic blue protein (Cusacyanin) (Plantacyanin) (CBP). (Os03t0709100-01)
MQTL-YLD13	4	Os04g0460600	OsNAC2, ONAC004, ONAC4, ONAC034, ONAC34, ONAC058, ONAC58, OMTN2, Ostil1, OsNAC2/ONAC004, OsORE1.2	NAC DOMAIN-CONTAINING PROTEIN 2	Chen et al. 2015	Similar to H0219H12.10 protein. (Os04t0460600-01);NAC transcription factor, Regulation of shoot branching, plant height and flowering time (Os04t0460600-02)
MQTL-YLD13	4	Os04g0469800	d11(d8), dwf10, d8, D11/CYP724B1, d11, CYP724B1, CPB1, GNS4	DWARF SHINKANEAIKOKU OR NOHRIN 28	Zhou et al. 2017	Cytochrome P450 superfamily protein, CYP724B1, Brassinosteroid (BR) biosynthesis, Control of panicle architecture and seed size (Os04t0469800-01);Similar to OSIGBa0124N08.3 protein. (Os04t0469800-02)
MQTL-YLD14	6	Os06g0665400	apo1(t), apo1, SCM2, SCM2/APO1, OsFbox321, Os_F0393	ABERRANT PANICLE ORGANIZATION 1	Tsukahara et al. 2015	F-box protein, Inflorescence form, Loading resistance and grain yield (Os06t0665400-01)
MQTL-YLD14	6	Os06g0670300	OsMPH1|OsMYB45		Zhang et al. 2017c	Homeodomain-like containing protein. (Os06t0670300-01)
MQTL-YLD14	6	Os06g0675600	ONAC011, ONAC11, OMTN4, OsY37	NAC DOMAIN-CONTAINING PROTEIN 11	El Mannai et al. 2017	Similar to GRAB2 protein. (Os06t0675600-01)
MQTL-YLD14	6	Os06g0677000	dep3, OspPLAIIIdelta, pPLAIIIdelta	DENSE AND ERECT PANICLE 3	Bai et al. 2012	Hypothetical conserved gene. (Os06t0677000-00)
MQTL-YLD15	7	Os07g0505200	OsSPL13	RICE SQUAMOSA PROMOTER-BINDING-LIKE 13, Squamosa promoter-binding-like protein 13	Si et al. 2015	Plant-specific transcription factor, Control of grain size (Os07t0505200-01)
MQTL-YLD16	8	Os08g0292000	OsTF1L		Bang et al. 2018	Homeobox domain containing protein. (Os08t0292000-01);Hypothetical conserved gene. (Os08t0292000-02)
MQTL-YLD19	11	Os11g0308100	Os11Gsk		Thalapati et al. 2012	Similar to Transposase of Tn10 [Oryza sativa (japonica cultivar-group)]. (Os11t0308100-01)
MQTL-TN1	1	Os01g0197700	Gn1a, OsCKX2, CKX2, ckx2, Gn1a/OsCKX2, Os CKX2, CKX2/Gn1a	GRAIN NUMBER 1A	Yeh et al. 2015	Similar to Cytokinin dehydrogenase 2. (Os01t0197700-01)
MQTL-TN1	1	Os01g0208600	TUT1, OsSCAR1, SCAR1, TUT1/OsSCAR1, ES1	EARLY SENESCENCE 1	Bai et al. 2015	SCAR-like protein 2, Component of the suppressor of cAMP receptor/Wiskott-Aldrich syndrome protein family verprolin-homologous (SCAR/WAVE) complex, Actin organization, Panicle development, Regulation of water loss (Os01t0208600-01);Actin-binding WH2 domain containing protein. (Os01t0208600-02);Actin-binding WH2 domain containing protein. (Os01t0208600-03)
MQTL-TN1	1	Os01g0205700	GSK1, Os GSK1, OsGSK1	GSK3/SHAGGY-Like Kinase 1, glycogen synthase kinase3-like gene 1		Similar to Shaggy-like kinase (Fragment). (Os01t0205700-01)
MQTL-TN1	1	Os01g0209700	OsGA2ox7	GIBBERELLIN 2-OXIDASE 7		Similar to GA 2-oxidase 5. (Os01t0209700-01)
MQTL-TN2	1	Os01g0741900	OsIAA6	IAA6	Jung et al. 2015	Auxin-responsive protein, Drought tolerance, Control of tiller outgrowth (Os01t0741900-01)
MQTL-TN2	1	Os01g0746400	d10(d15,d16), d16, d15, dwf9, d10, OsCCD8b, OsCCD8, CCD8, OsD10	DWARF 'KIKEIBANSHINRIKI OR TOYOHIKARIBUNWAI TILLERING	Sakamoto and Matsuoka, 2008	Similar to Carotenoid cleavage dioxygenase. (Os01t0746400-00)
MQTL-TN4	3	Os03g0263300	Os NSP2, NSP2	NODULATION SIGNALING PATHWAY 2		GRAS-domain transcription factor, Strigolactone (SL) biosynthesis (Os03t0263300-01)
MQTL-TN5	3	Os03g0408600	Os NSP1, NSP1	NODULATION SIGNALING PATHWAY 1		GRAS-domain transcription factor, Strigolactone (SL) biosynthesis (Os03t0408600-01)
MQTL-TN7	6	Os06g0211500				Similar to GRAS family transcription factor containing protein. (Os06t0211500-00)
MQTL-TN9	8	Os08g0407200	PAY1	PLANT ARCHITECTURE AND YIELD 1	Zhao et al. 2015	Auxin polar transport and distribution, Plant architecture and grain yield (Os08t0407200-01);Similar to predicted protein. (Os08t0407200-02)
MQTL-TN10	9	Os09g0502100	LGD1	LAGGING GROWTH AND DEVELOPMENT 1	Thangasamy et al. 2012	Von Willebrand factor type A (VWA) domain containing protein, RNA binding protein, Regulation of vegetative growth and development (Os09t0502100-01);VWA domain containing protein, RNA binding protein, Regulation of vegetative growth and development (Os09t0502100-02);VWA domain containing protein, RNA binding protein, Regulation of vegetative growth and development (Os09t0502100-03);VWA domain con…
MQTL-TN10	9	Os09g0505400	PIN5B, OsPIN5b, OsPIN5c	PIN PROTEIN 5C		Hypothetical conserved gene. (Os09t0505400-00)

## Sheet: GW
MQTL	Chr No.	RAP ID	Integrated Rice Science Database ID	Gene name	Reference	Gene description
MQTL-GW1	1	Os01g0194200				IQ calmodulin-binding region domain containing protein. (Os01t0194200-01)
MQTL-GW1	1	Os01g0194300	OsNH1, OsNPR1, OsNPR1/NH1, NPR1, OsPR2, PR2	NPR1 HOMOLOG 1		Ankyrin-repeat protein, Herbivore-induced defense response, Blast disease resistance (Os01t0194300-01)
MQTL-GW1	1	Os01g0194600	OsGRX2	GLUTAREDOXIN 2		Thioredoxin fold domain containing protein. (Os01t0194600-02)
MQTL-GW1	1	Os01g0195000	OsIDD2	indeterminate domain 2		Zinc finger, C2H2-type domain containing protein. (Os01t0195000-01)
MQTL-GW1	1	Os01g0195200				Similar to Serine/threonine-protein kinase PBS1 (EC 2.7.1.37) (AvrPphB susceptible protein 1). (Os01t0195200-01)
MQTL-GW1	1	Os01g0195300				Hypothetical conserved gene. (Os01t0195300-00)
MQTL-GW1	1	Os01g0195400				Harpin-induced 1 domain containing protein. (Os01t0195400-00)
MQTL-GW1	1	Os01g0195500				Translation initiation factor SUI1 domain containing protein. (Os01t0195500-01)
MQTL-GW1	1	Os01g0195700	OsbHLH027	basic helix-loop-helix protein 027		Hypothetical conserved gene. (Os01t0195700-00)
MQTL-GW1	1	Os01g0195801	OsbHLH027	basic helix-loop-helix protein 027		Hypothetical conserved gene. (Os01t0195801-00)
MQTL-GW1	1	Os01g0196133				Similar to H0315A08.1 protein. (Os01t0196133-00)
MQTL-GW1	1	Os01g0196300	OsbHLH025, DPF	DITERPENOID PHYTOALEXIN FACTOR, basic helix-loop-helix protein 025		Basic helix-loop-helix (bHLH) transcription factor, Diterpenoid phytoalexin factor, Biosynthesis of diterpenoid phytoalexins, Stress response (Os01t0196300-01)
MQTL-GW1	1	Os01g0196500				Prenylated rab acceptor PRA1 family protein. (Os01t0196500-01)
MQTL-GW1	1	Os01g0196600				Similar to 260 kDa major acidic fibroblast growth factor-stimulated phosphoprotein (Fragment). (Os01t0196600-01)
MQTL-GW1	1	Os01g0196800				Hypothetical protein. (Os01t0196800-01)
MQTL-GW1	1	Os01g0197100	d2, dwf2, CYP90D2, D2/CYP90D2, OsD2, SMG11, OsSMG11, D2/SMG11	DWARF EBISU	Huang et al. 2013	Cytochrome P450, Brassinosteroids biosynthesis, Regulation of plant architecture (Os01t0197100-01);Cytochrome P450 (Splicing variant) (Os01t0197100-02)
MQTL-GW1	1	Os01g0197150				Hypothetical protein. (Os01t0197150-00)
MQTL-GW1	1	Os01g0197200	OsRH20	RNA helicase 20		Similar to predicted protein. (Os01t0197200-01)
MQTL-GW1	1	Os01g0197350				Hypothetical genes. (Os01t0197350-00)
MQTL-GW1	1	Os01g0197400				Conserved hypothetical protein. (Os01t0197400-01)
MQTL-GW1	1	Os01g0197450				Pentatricopeptide repeat domain containing protein. (Os01t0197450-00)
MQTL-GW1	1	Os01g0197500				Similar to predicted protein. (Os01t0197500-00)
MQTL-GW1	1	Os01g0197700	Gn1a, OsCKX2, CKX2, ckx2, Gn1a/OsCKX2, Os CKX2, CKX2/Gn1a	GRAIN NUMBER 1A	Sakamoto and Matsuka 2008	Similar to Cytokinin dehydrogenase 2. (Os01t0197700-01)
MQTL-GW1	1	Os01g0197900	OsRDR3, OsRDR3a	RNA-DEPENDENT RNA POLYMERASE 3		RNA-dependent RNA polymerase, eukaryotic-type domain containing protein. (Os01t0197900-01)
MQTL-GW1	1	Os01g0198000	OsRDR4, OsRDR3b	RNA-DEPENDENT RNA POLYMERASE 4		RNA-dependent RNA polymerase, eukaryotic-type domain containing protein. (Os01t0198000-01)
MQTL-GW1	1	Os01g0198100				RNA-dependent RNA polymerase, eukaryotic-type domain containing protein. (Os01t0198100-01)
MQTL-GW1	1	Os01g0198200				Similar to Casein kinase-like protein. (Os01t0198200-01);Similar to predicted protein. (Os01t0198200-02);Similar to predicted protein. (Os01t0198200-03)
MQTL-GW1	1	Os01g0198250				Hypothetical gene. (Os01t0198250-00)
MQTL-GW1	1	Os01g0198500				Conserved hypothetical protein. (Os01t0198500-01)
MQTL-GW1	1	Os01g0198702				Conserved hypothetical protein. (Os01t0198702-01)
MQTL-GW1	1	Os01g0198900				Polyketide cyclase/dehydrase domain containing protein. (Os01t0198900-01);Polyketide cyclase/dehydrase domain containing protein. (Os01t0198900-02)
MQTL-GW1	1	Os01g0199300				Similar to lachrymatory factor synthase. (Os01t0199300-00)
MQTL-GW1	1	Os01g0199400				Alpha/beta hydrolase family protein. (Os01t0199400-01);Similar to predicted protein. (Os01t0199400-02)
MQTL-GW1	1	Os01g0199700				Protein of unknown function DUF1677, plant domain containing protein. (Os01t0199700-00)
MQTL-GW1	1	Os01g0199900				Similar to Phosphoribosylaminoimidazole carboxylase catalytic subunit (EC 4.1.1.21) (AIR carboxylase) (AIRC). (Os01t0199900-01)
MQTL-GW1	1	Os01g0199950				Hypothetical gene. (Os01t0199950-00)
MQTL-GW1	1	Os01g0200000	OsATG3a, Atg3a	AUTOPHAGY ASSOCIATED GENE 3A		Similar to autophagocytosis protein AUT1-like [Oryza sativa (japonica cultivar-group)]. (Os01t0200000-01)
MQTL-GW1	1	Os01g0200150				Hypothetical gene. (Os01t0200150-00)
MQTL-GW1	1	Os01g0200200				Protein of unknown function DUF1677, plant domain containing protein. (Os01t0200200-00)
MQTL-GW1	1	Os01g0200300	Oshox29, OsHox29, OSHB5	HOMEOBOX GENE 29		Similar to Homeobox-leucine zipper protein HOX29. (Os01t0200300-01)
MQTL-GW1	1	Os01g0200350				Hypothetical protein. (Os01t0200350-00)
MQTL-GW1	1	Os01g0200400				Thioredoxin domain 2 containing protein. (Os01t0200400-01)
MQTL-GW1	1	Os01g0200500				MPPN family protein. (Os01t0200500-01)
MQTL-GW1	1	Os01g0200600	OsERF#039, OsERF039, OsERF39, AP2/EREBP#002, AP2/EREBP2	ETHYLENE RESPONSE FACTOR 39		Similar to Avr9/Cf-9 rapidly elicited protein 111A. (Os01t0200600-01)
MQTL-GW1	1	Os01g0200700	OsMT3a, OsMT-I-3a, MTe, met2, OsMT3, OsMTI-3a	METALLOTHIONEIN I-3A		Similar to Metallothionein-like protein type 3 (MT-3) (MWMT3). (Os01t0200700-01)
MQTL-GW1	1	Os01g0201000	Orysa;CKL4	CDK-LIKE 4, cyclin-dependent kinase-like 4		Similar to protein kinase family protein. (Os01t0201000-01)
MQTL-GW1	1	Os01g0201100				Similar to xylosyltransferase oxt. (Os01t0201100-01)
MQTL-GW1	1	Os01g0201200				Similar to Protein kinase. (Os01t0201200-01)
MQTL-GW1	1	Os01g0201250				Similar to DNA-binding WRKY. (Os01t0201250-00)
MQTL-GW1	1	Os01g0201275	D-h(t)*, Dwf43, D-h	DOMINANT DWARF		Conserved hypothetical protein. (Os01t0201275-00)
MQTL-GW1	1	Os01g0201400	OsRALF-3, OsRALF3, RALF-3	RAPID ALKALIZATION FACTOR 3		Rapid ALkalinization Factor family protein. (Os01t0201400-01)
MQTL-GW1	1	Os01g0201500	OsENODL2	EARLY NODULIN LIKE PROTEIN 2		Similar to early nodulin 20. (Os01t0201500-00)
MQTL-GW1	1	Os01g0201600	OsGAE1			Virulence factor, pectin lyase fold family protein. (Os01t0201600-01);Non-protein coding transcript. (Os01t0201600-02)
MQTL-GW1	1	Os01g0201700	MADS3, OsMADS3, OsMADS3(t), RMADS222, RAG1	RICE AGAMOUS		Similar to M23 protein (Fragment). (Os01t0201700-01);Transcription factor, Floral organ development, Lodicule development, Stamen specification, Floral meristem determinacy, Male reproductive development (Os01t0201700-02)
MQTL-GW1	1	Os01g0201800				Hypothetical conserved gene. (Os01t0201800-00)
MQTL-GW1	1	Os01g0201850				Hypothetical conserved gene. (Os01t0201850-01)
MQTL-GW1	1	Os01g0201900	OsNIP1;5, NIP1-5	NOD26 LIKE INTRINSIC PROTEIN 1;5		Conserved hypothetical protein. (Os01t0201900-01)
MQTL-GW1	1	Os01g0202500	OsBBX1, OsDBB3c	B-box-containing protein 1, DOUBLE B-BOX zinc finger gene 3c, DOUBLE B-BOX 3c		Similar to B-box zinc finger family protein. (Os01t0202500-01)
MQTL-GW1	1	Os01g0202601				Conserved hypothetical protein. (Os01t0202601-00)
MQTL-GW1	1	Os01g0202700	FT-L 8, OsFTL8	FLOWERING TIME LIKE GENE 8		Similar to Flowering locus T3. (Os01t0202700-00)
MQTL-GW1	1	Os01g0202800	OsNIP1;2, NIP1-2, OsNIP1.2, NIP1.2	NOD26 LIKE INTRINSIC PROTEIN 1;2		Similar to NOD26-like membrane integral protein ZmNIP1-1. (Os01t0202800-00)
MQTL-GW1	1	Os01g0203000		BZR2		BZR1, transcriptional repressor family protein. (Os01t0203000-01)
MQTL-GW1	1	Os01g0203300				Conserved hypothetical protein. (Os01t0203300-01)
MQTL-GW1	1	Os01g0203400	OsCEP7, CEP7, OsCEP8, CEP8	C-TERMINALLY ENCODED PEPTIDE 7		Hypothetical protein. (Os01t0203400-01)
MQTL-GW1	1	Os01g0203800				Protein of unknown function DUF641, plant domain containing protein. (Os01t0203800-01);Protein of unknown function DUF641, plant domain containing protein. (Os01t0203800-02)
MQTL-GW1	1	Os01g0203900				Hypothetical protein. (Os01t0203900-00)
MQTL-GW1	1	Os01g0204000				DNA polymerase subunit Cdc27 domain containing protein. (Os01t0204000-01);Hypothetical conserved gene. (Os01t0204000-02)
MQTL-GW1	1	Os01g0205100	OsWD40-8	OsWD40-8		WD40 repeat-like domain containing protein. (Os01t0205100-01)
MQTL-GW1	1	Os01g0205200				Pentatricopeptide repeat domain containing protein. (Os01t0205200-01)
MQTL-GW1	1	Os01g0205300				Similar to rho termination factor, N-terminal domain containing protein. (Os01t0205300-00)
MQTL-GW1	1	Os01g0205500				Similar to 60S ribosomal protein L11-2 (L16). Splice isoform 2. (Os01t0205500-01)
MQTL-GW1	1	Os01g0205600				Crotonase, core domain containing protein. (Os01t0205600-01)
MQTL-GW1	1	Os01g0205700	GSK1, Os GSK1, OsGSK1	GSK3/SHAGGY-Like Kinase 1, glycogen synthase kinase3-like gene 1		Similar to Shaggy-like kinase (Fragment). (Os01t0205700-01)
MQTL-GW1	1	Os01g0205900	prx2	class III peroxidase 2		Similar to Class III peroxidase GvPx2b (Fragment). (Os01t0205900-01);Similar to Class III peroxidase GvPx2b (Fragment). (Os01t0205900-02)
MQTL-GW1	1	Os01g0206200				Conserved hypothetical protein. (Os01t0206200-01)
MQTL-GW1	1	Os01g0206300	OsCIPK13	CALCINEURIN B-LIKE PROTEIN-INTERACTING PROTEIN KINASE 13		Similar to CBL-interacting protein kinase 18. (Os01t0206300-00)
MQTL-GW1	1	Os01g0206600				Conserved hypothetical protein. (Os01t0206600-01)
MQTL-GW1	1	Os01g0206650				Hypothetical protein. (Os01t0206650-00)
MQTL-GW1	1	Os01g0206700	OsCIPK05, CIPK5, OsCIPK5, OsSTA7	CALCINEURIN B-LIKE PROTEIN-INTERACTING PROTEIN KINASE 5		Similar to Serine/threonine protein kinase (CBL-interacting protein kinase 20). (Os01t0206700-01);Similar to cDNA clone:J013031K24, full insert sequence. (Os01t0206700-02);Similar to Serine/threonine protein kinase (CBL-interacting protein kinase 20). (Os01t0206700-03)
MQTL-GW1	1	Os01g0206800				Protein kinase, core domain containing protein. (Os01t0206800-01)
MQTL-GW1	1	Os01g0207001				Hypothetical protein. (Os01t0207001-00)
MQTL-GW1	1	Os01g0207200				Similar to Peptide-N4-(N-acetyl-beta-glucosaminyl)asparagine amidase A (EC 3.5.1.52) (PNGase A) (Glycopeptide N-glycosidase) (N-glycanase) [Contains: Peptide-N4-(N-acetyl-beta-glucosaminyl)asparagine amidase A light chain (PNGase A small chain) (PNGase A subunit B); Peptide-N4- (N-acetyl-beta-glucosaminyl)asparagine amidase A heavy chain (PNGase A large chain) (PNGase A subunit A)]. (Os01t0207200…
MQTL-GW1	1	Os01g0207300				Similar to S-adenosylmethionine synthetase 1 (EC 2.5.1.6) (Methionine adenosyltransferase 1) (AdoMet synthetase 1). Splice isoform 2. (Os01t0207300-00)
MQTL-GW1	1	Os01g0207400				Similar to peptide-N4-asparagine amidase A. (Os01t0207400-01)
MQTL-GW1	1	Os01g0207500				Hypothetical protein. (Os01t0207500-01)
MQTL-GW1	1	Os01g0207600				Similar to peptide-N4-asparagine amidase A. (Os01t0207600-00)
MQTL-GW1	1	Os01g0207700	OsUMAMIT2	USUALLY MULTIPLE ACIDS MOVE IN AND OUT TRANSPORTER 2		Drug/metabolite transporter domain containing protein. (Os01t0207700-00)
MQTL-GW1	1	Os01g0207900	OsUMAMIT3	USUALLY MULTIPLE ACIDS MOVE IN AND OUT TRANSPORTER 3		Similar to nodulin-like protein. (Os01t0207900-00)
MQTL-GW1	1	Os01g0208000	OsUMAMIT4	USUALLY MULTIPLE ACIDS MOVE IN AND OUT TRANSPORTER 4		Protein of unknown function DUF6, transmembrane domain containing protein. (Os01t0208000-01)
MQTL-GW1	1	Os01g0208400				Similar to peptide-N4-asparagine amidase A. (Os01t0208400-01)
MQTL-GW1	1	Os01g0208600	TUT1, OsSCAR1, SCAR1, TUT1/OsSCAR1, ES1	EARLY SENESCENCE 1		SCAR-like protein 2, Component of the suppressor of cAMP receptor/Wiskott-Aldrich syndrome protein family verprolin-homologous (SCAR/WAVE) complex, Actin organization, Panicle development, Regulation of water loss (Os01t0208600-01);Actin-binding WH2 domain containing protein. (Os01t0208600-02);Actin-binding WH2 domain containing protein. (Os01t0208600-03)
MQTL-GW1	1	Os01g0208700	PEPC-2, Osppc4, ppc4	PEP carboxylase 2, Phosphoenolpyruvate carboxylase 2, phosphoenolpyruvate carboxylase 4, PEPCase 4		Similar to Phosphoenolpyruvate carboxylase (Fragment). (Os01t0208700-01)
MQTL-GW1	1	Os01g0208800				Similar to Phosphoenolpyruvate carboxylase (Fragment). (Os01t0208800-01)
MQTL-GW1	1	Os01g0209000				Alg9-like mannosyltransferase family protein. (Os01t0209000-01);Alg9-like mannosyltransferase family protein. (Os01t0209000-02)
MQTL-GW1	1	Os01g0209150				Hypothetical gene. (Os01t0209150-01)
MQTL-GW1	1	Os01g0209200	GF14g, OsGF14g	G-BOX FACTOR 14-3-3G PROTEIN		Similar to 14-3-3 protein 7. (Os01t0209200-01)
MQTL-GW1	1	Os01g0209400				Nucleotide-binding, alpha-beta plait domain containing protein. (Os01t0209400-01)
MQTL-GW1	1	Os01g0209500				Zinc finger, RING-type domain containing protein. (Os01t0209500-01)
MQTL-GW1	1	Os01g0209566				Hypothetical protein. (Os01t0209566-00)
MQTL-GW1	1	Os01g0209700	OsGA2ox7	GIBBERELLIN 2-OXIDASE 7		Similar to GA 2-oxidase 5. (Os01t0209700-01)
MQTL-GW1	1	Os01g0209750				Hypothetical protein. (Os01t0209750-00)
MQTL-GW1	1	Os01g0209800	OsCAT1	cationic amino acid transporter 1		Similar to Cationic amino acid transporter (Fragment). (Os01t0209800-01);Similar to Cationic amino acid transporter (Fragment). (Os01t0209800-02)
MQTL-GW1	1	Os01g0209901				Hypothetical protein. (Os01t0209901-00)
MQTL-GW1	1	Os01g0210200				Similar to Myb-like DNA-binding domain containing protein, expressed. (Os01t0210200-00)
MQTL-GW1	1	Os01g0210300				Conserved hypothetical protein. (Os01t0210300-01)
MQTL-GW1	1	Os01g0210400				Protein of unknown function DUF616 domain containing protein. (Os01t0210400-00)
MQTL-GW1	1	Os01g0210500				Similar to SOUL-like protein. (Os01t0210500-01)
MQTL-GW1	1	Os01g0210550				Hypothetical gene. (Os01t0210550-00)
MQTL-GW1	1	Os01g0210600				Protein of unknown function DUF538 family protein. (Os01t0210600-02)
MQTL-GW1	1	Os01g0210700	OsKAT2	SHAKER POTASSIUM CHANNEL 2		Similar to Potassium channel (Fragment). (Os01t0210700-01);Inward rectifying shaker-like potassium channel (Os01t0210700-02)
MQTL-GW1	1	Os01g0210750				Hypothetical protein. (Os01t0210750-00)
MQTL-GW1	1	Os01g0210800				Conserved hypothetical protein. (Os01t0210800-01)
MQTL-GW1	1	Os01g0210900				Cytochrome P450 family protein. (Os01t0210900-01)
MQTL-GW1	1	Os01g0211000				Cytochrome P450 family protein. (Os01t0211000-00)
MQTL-GW1	1	Os01g0211200				Cytochrome P450 family protein. (Os01t0211200-00)
MQTL-GW1	1	Os01g0211600				Cytochrome P450 family protein. (Os01t0211600-01)
MQTL-GW1	1	Os01g0211800	OsbZIP02, OsbZIP2, OsSTA8	b-ZIP TRANSCRIPTION FACTOR 2		Similar to VirE2-interacting protein VIP1. (Os01t0211800-01)
MQTL-GW1	1	Os01g0212000				Hypothetical protein. (Os01t0212000-01)
MQTL-GW1	1	Os01g0212100				DEAD-like helicase, N-terminal domain containing protein. (Os01t0212100-01);Similar to P20Sh148J07 (Fragment). (Os01t0212100-02)
MQTL-GW1	1	Os01g0212400	OsEFCAX1, OsNCX1, OsNCX1.1, OsNCX1.2, NCX1, OsNCL1, NCL1	EF-hand containing H+/cation exchanger 1, EF-hand containing CAX 1, Na+/Ca2+ Exchanger 1, Sodium/Calcium exchanger 1, Na+/Ca2+ exchanger-like protein 1		EF-Hand type domain containing protein. (Os01t0212400-01)
MQTL-GW1	1	Os01g0212500				Conserved hypothetical protein. (Os01t0212500-01)
MQTL-GW1	1	Os01g0212700				Similar to RING-H2 finger protein ATL2K. (Os01t0212700-01)
MQTL-GW1	1	Os01g0212900				Hypothetical conserved gene. (Os01t0212900-00)
MQTL-GW1	1	Os01g0213100				Similar to Zinc finger, C3HC4 type family protein. (Os01t0213100-00)
MQTL-GW1	1	Os01g0213300	OsMADS91	MADS BOX GENE 91		Transcription factor, MADS-box domain containing protein. (Os01t0213300-00)
MQTL-GW1	1	Os01g0213350				Hypothetical gene. (Os01t0213350-01)
MQTL-GW1	1	Os01g0213400	OsRFPH2-8	RING finger protein OsRFPH2-8, RING-H2 protein 8		Zinc finger, RING/FYVE/PHD-type domain containing protein. (Os01t0213400-01)
MQTL-GW1	1	Os01g0213800	OsPCF5, PCF5	PROLIFERATING CELL FACTOR 5		Similar to Transcription factor PCF5. (Os01t0213800-01)
MQTL-GW1	1	Os01g0214001				Hypothetical protein. (Os01t0214001-00)
MQTL-GW1	1	Os01g0214200	OsGELP1, OsEST1	GDSL ESTERASE/LIPASE PROTEIN 1		Esterase, SGNH hydrolase-type, subgroup domain containing protein. (Os01t0214200-01)
MQTL-GW1	1	Os01g0214300				Conserved hypothetical protein. (Os01t0214300-01)
MQTL-GW1	1	Os01g0214400				Similar to predicted protein. (Os01t0214400-01)
MQTL-GW1	1	Os01g0214500				Conserved hypothetical protein. (Os01t0214500-01)
MQTL-GW1	1	Os01g0214600	OsGELP2, OsGELP2a, OsGELP2b	GDSL ESTERASE/LIPASE PROTEIN 2		Lipase, GDSL domain containing protein. (Os01t0214600-01)
MQTL-GW1	1	Os01g0214800	OsGELP3, OsGELP3a, OsGELP3b	GDSL ESTERASE/LIPASE PROTEIN 3		Lipase, GDSL domain containing protein. (Os01t0214800-01);Similar to Esterase. (Os01t0214800-02);Similar to Esterase. (Os01t0214800-03)
MQTL-GW1	1	Os01g0214901				Hypothetical protein. (Os01t0214901-00)
MQTL-GW1	1	Os01g0215000	OsGELP4	GDSL ESTERASE/LIPASE PROTEIN 4		Lipase, GDSL domain containing protein. (Os01t0215000-01)
MQTL-GW1	1	Os01g0215100	OsSCP2, SCP3, OsSCP3	SERINE CARBOXYPEPTIDASE 2		Similar to scpl50 (serine carboxypeptidase-like 50); serine-type carboxypeptidase. (Os01t0215100-00)
MQTL-GW1	1	Os01g0215500	OsGELP5, OsGELP5a, OsGELP5b	GDSL ESTERASE/LIPASE PROTEIN 5		Similar to esterase. (Os01t0215500-01)
MQTL-GW1	1	Os01g0215700	OsGELP6	GDSL ESTERASE/LIPASE PROTEIN 6		Esterase, SGNH hydrolase-type domain containing protein. (Os01t0215700-01);Esterase, SGNH hydrolase-type domain containing protein. (Os01t0215700-02)
MQTL-GW1	1	Os01g0215725				Hypothetical protein. (Os01t0215725-00)
MQTL-GW1	1	Os01g0215750				Hypothetical gene. (Os01t0215750-01)
MQTL-GW1	1	Os01g0216000	OsGELP7	GDSL ESTERASE/LIPASE PROTEIN 7		Lipase, GDSL domain containing protein. (Os01t0216000-01)
MQTL-GW1	1	Os01g0216150				Hypothetical protein. (Os01t0216150-00)
MQTL-GW1	1	Os01g0216300	OsGELP8	GDSL ESTERASE/LIPASE PROTEIN 8		Lipase, GDSL domain containing protein. (Os01t0216300-01)
MQTL-GW1	1	Os01g0216350				Hypothetical protein. (Os01t0216350-00)
MQTL-GW1	1	Os01g0216400	OsGELP9	GDSL ESTERASE/LIPASE PROTEIN 9		Lipase, GDSL domain containing protein. (Os01t0216400-00)
MQTL-GW1	1	Os01g0216500	OsGELP10	GDSL ESTERASE/LIPASE PROTEIN 10		Lipase, GDSL domain containing protein. (Os01t0216500-00)
MQTL-GW1	1	Os01g0216600				Hypothetical protein. (Os01t0216600-00)
MQTL-GW1	1	Os01g0216900	OsGELP11	GDSL ESTERASE/LIPASE PROTEIN 11		Lipase, GDSL domain containing protein. (Os01t0216900-00)
MQTL-GW1	1	Os01g0217000	OsTBL19, TBL19	trichome birefringence-like 19		Protein of unknown function DUF231, plant domain containing protein. (Os01t0217000-01);Similar to Alpha galactosidase. (Os01t0217000-02)
MQTL-GW1	1	Os01g0217050				Hypothetical protein. (Os01t0217050-00)
MQTL-GW1	1	Os01g0217100				Conserved hypothetical protein. (Os01t0217100-01)
MQTL-GW1	1	Os01g0217400				Conserved hypothetical protein. (Os01t0217400-00)
MQTL-GW1	1	Os01g0217500	OsDJ-1A, DJ-1A	DJ-1/PfpI domain containing protein A, DJ-1 protein A		ThiJ/PfpI domain containing protein. (Os01t0217500-01)
MQTL-GW1	1	Os01g0217800	OsDJ-1B, DJ-1B	DJ-1/PfpI domain containing protein B, DJ-1 protein B		ThiJ/PfpI domain containing protein. (Os01t0217800-01)
MQTL-GW1	1	Os01g0218032	ROS1A, ROS1a, DME1	REPRESSOR OF SILENCING 1a		Putative DNA demethylase, Endosperm development (Os01t0218032-01)
MQTL-GW1	1	Os01g0218100	OsbHLH037	basic helix-loop-helix protein 037		Helix-loop-helix DNA-binding domain containing protein. (Os01t0218100-01)
MQTL-GW1	1	Os01g0218200				Thioredoxin domain 2 containing protein. (Os01t0218200-00)
MQTL-GW1	1	Os01g0218350				Hypothetical protein. (Os01t0218350-00)
MQTL-GW1	1	Os01g0218500	FTL, FT-L1, OsFTL1, FTL1	FLOWERING TIME LIKE GENE 1		Similar to ZCN14 protein. (Os01t0218500-01);Similar to SP3D. (Os01t0218500-02);Similar to ZCN14 protein. (Os01t0218500-03);Non-protein coding transcript. (Os01t0218500-04)
MQTL-GW1	1	Os01g0218700	OsABCD1, OsABCD1_1, OsABCD1_2	ABC TRANSPORTER D FAMILY MEMBER 1		ABC transporter integral membrane type 1 domain containing protein. (Os01t0218700-01);Similar to peroxisomal membrane ABC transporter family, PMP family. (Os01t0218700-02)
MQTL-GW1	1	Os01g0218800	OsSET1, SDG721	SET protein 1		Similar to Trithorax 5 (Fragment). (Os01t0218800-01);Similar to SET domain protein. (Os01t0218800-02)
MQTL-GW1	1	Os01g0218900				Zinc finger, PHD-type domain containing protein. (Os01t0218900-01)
MQTL-GW1	1	Os01g0219000				Conserved hypothetical protein. (Os01t0219000-00)
MQTL-GW1	1	Os01g0219100				SFT2-like family protein. (Os01t0219100-01)
MQTL-GW1	1	Os01g0219200	Os_F0777, ZYGO1	Os_F0777		F-box domain, Skp2-like domain containing protein. (Os01t0219200-01)
MQTL-GW1	1	Os01g0219300				Conserved hypothetical protein. (Os01t0219300-01)
MQTL-GW1	1	Os01g0219500	OsLTP1.1, T42, OsLtpI.1	non-specific lipid transfer protein 1.1, lipid transfer protein 1.1, type 1 non-specific lipid transfer protein 1		Plant lipid transfer protein/Par allergen family protein. (Os01t0219500-01)
MQTL-GW1	1	Os01g0219600	OsGH9C2	glycoside hydrolase OsGH9C2		Similar to Endo-beta-1,4-glucanase precursor (EC 3.2.1.4). (Os01t0219600-00)
MQTL-GW1	1	Os01g0220100	OsCel9A, OsGH9C3, OsGLU5, Cel9A	CELLULASE 9A		Similar to Cellulase. (Os01t0220100-01)
MQTL-GW1	1	Os01g0220150				Hypothetical protein. (Os01t0220150-00)
MQTL-GW1	1	Os01g0220200				Similar to Uncharacterized plant-specific domain TIGR01589 family protein. (Os01t0220200-01)
MQTL-GW1	1	Os01g0220300				Translation elongation factor EF1B/ribosomal protein S6 domain containing protein. (Os01t0220300-01)
MQTL-GW1	1	Os01g0220400				Hypothetical protein. (Os01t0220400-01)
MQTL-GW2	1	Os01g0612350				Hypothetical gene. (Os01t0612350-01)
MQTL-GW2	1	Os01g0612425				Hypothetical protein. (Os01t0612425-00)
MQTL-GW2	1	Os01g0612500	OsPOP2, POP2	Prolyl Oligopeptidase 2, PROLYL OLIGOPEPTIDASE 2		Phospholipase/carboxylesterase domain containing protein. (Os01t0612500-01)
MQTL-GW2	1	Os01g0612600	SIDP361			Protein of unknown function DUF1644 family protein. (Os01t0612600-01)
MQTL-GW2	1	Os01g0612700	OsLOL2, OsLSD5, OsLOL5, LOL5	LSD1-LIKE ZINC FINGER PROTEIN		Zinc finger, LSD1-type domain containing protein. (Os01t0612700-01);LSD1-like-type zinc finger protein, Disease resistance, Saline-alkaline stress resistance (Os01t0612700-02)
MQTL-GW2	1	Os01g0612750				Hypothetical gene. (Os01t0612750-00)
MQTL-GW2	1	Os01g0612800				Conserved hypothetical protein. (Os01t0612800-01)
MQTL-GW2	1	Os01g0612900	OsGELP17	GDSL ESTERASE/LIPASE PROTEIN 17		Lipase, GDSL domain containing protein. (Os01t0612900-01)
MQTL-GW2	1	Os01g0613100				Similar to predicted protein. (Os01t0613100-00)
MQTL-GW2	1	Os01g0613300				Conserved hypothetical protein CHP02058 domain containing protein. (Os01t0613300-01)
MQTL-GW2	1	Os01g0613500				Peptidase C1A, papain family protein. (Os01t0613500-01)
MQTL-GW2	1	Os01g0613800				Peptidase C1A, papain family protein. (Os01t0613800-01)
MQTL-GW2	1	Os01g0613900				Hypothetical conserved gene. (Os01t0613900-01);Similar to predicted protein. (Os01t0613900-02);LPPG:FO 2-phospho-L-lactate transferase CofD/UPF0052 domain containing protein. (Os01t0613900-03)
MQTL-GW2	1	Os01g0614300	OsTBL16, TBL16	trichome birefringence-like 16		Protein of unknown function DUF231, plant domain containing protein. (Os01t0614300-01)
MQTL-GW2	1	Os01g0614400				Conserved hypothetical protein. (Os01t0614400-01)
MQTL-GW2	1	Os01g0614500				Nucleotide-binding, alpha-beta plait domain containing protein. (Os01t0614500-01)
MQTL-GW2	1	Os01g0614700	OsABCI13	ABC TRANSPORTER I FAMILY MEMBER 13		Similar to Adaptin ear-binding coat-associated protein 1. (Os01t0614700-01);Adaptin ear-binding coat-associated protein 1 NECAP-1 family protein. (Os01t0614700-02)
MQTL-GW2	1	Os01g0614750				Hypothetical protein. (Os01t0614750-00)
MQTL-GW2	1	Os01g0614900	OsATG7, Atg7	AUTOPHAGY ASSOCIATED GENE 7		NAD(P)-binding domain containing protein. (Os01t0614900-01);Similar to autophagy-related 7. (Os01t0614900-02)
MQTL-GW2	1	Os01g0615000				Hypothetical protein. (Os01t0615000-01)
MQTL-GW2	1	Os01g0615050				Proteinase inhibitor I13, potato inhibitor I family protein. (Os01t0615050-00)
MQTL-GW2	1	Os01g0615100	OCPI1			Similar to Substilin /chymotrypsin-like inhibitor (Proteinase inhibitor). (Os01t0615100-01)
MQTL-GW2	1	Os01g0615200	OsAT2, OsAt2	ACYLTRANSFERASE 2		Transferase family protein. (Os01t0615200-01)
MQTL-GW2	1	Os01g0615250				Hypothetical protein. (Os01t0615250-00)
MQTL-GW2	1	Os01g0615300	OsAT1, OsAt1	ACYLTRANSFERASE 1		Transferase family protein. (Os01t0615300-01);Transferase family protein. (Os01t0615300-02)
MQTL-GW2	1	Os01g0615400				Hypothetical protein. (Os01t0615400-00)
MQTL-GW2	1	Os01g0615500	OsABCG2	ABC TRANSPORTER G FAMILY MEMBER 2		ABC transporter-like domain containing protein. (Os01t0615500-00)
MQTL-GW2	1	Os01g0615850				Hypothetical gene. (Os01t0615850-01)
MQTL-GW2	1	Os01g0616100				Similar to kinase family protein. (Os01t0616100-01);Hypothetical conserved gene. (Os01t0616100-02)
MQTL-GW2	1	Os01g0616300				Thioredoxin, core domain containing protein. (Os01t0616300-01)
MQTL-GW2	1	Os01g0616333				Similar to Electron transporter. (Os01t0616333-01)
MQTL-GW2	1	Os01g0616366				Hypothetical protein. (Os01t0616366-00)
MQTL-GW2	1	Os01g0616400	OsC3H8	ZINC FINGER CCCH DOMAIN-CONTAINING PROTEIN 8		Similar to Floral homeotic protein HUA1. (Os01t0616400-01);Hypothetical conserved gene. (Os01t0616400-02)
MQTL-GW2	1	Os01g0616500				Similar to 50S ribosomal protein L22. (Os01t0616500-01)
MQTL-GW2	1	Os01g0616600				Pentatricopeptide repeat domain containing protein. (Os01t0616600-01)
MQTL-GW2	1	Os01g0616800				Pentatricopeptide repeat containing protein. (Os01t0616800-01)
MQTL-GW2	1	Os01g0616900				Ctps protein. (Os01t0616900-00)
MQTL-GW2	1	Os01g0617200				Hypothetical protein. (Os01t0617200-00)
MQTL-GW2	1	Os01g0617500				Tetratricopeptide-like helical domain containing protein. (Os01t0617500-01);Similar to predicted protein. (Os01t0617500-02)
MQTL-GW2	1	Os01g0617600				Plant organelle RNA recognition domain domain containing protein. (Os01t0617600-00)
MQTL-GW2	1	Os01g0617650				Similar to AAP4; acidic amino acid transmembrane transporter/ amino acid transmembrane transporter/ neutral amino acid transmembrane transporter/ primary active transmembrane transporter. (Os01t0617650-00)
MQTL-GW2	1	Os01g0617700	CENP-C	centromere protein C		Similar to CENP-C (Fragment). (Os01t0617700-01)
MQTL-GW2	1	Os01g0617800				Conserved hypothetical protein. (Os01t0617800-01)
MQTL-GW2	1	Os01g0617900				Similar to oxygen-evolving complex-related. (Os01t0617900-01);Similar to predicted protein. (Os01t0617900-02);Similar to oxygen-evolving complex-related. (Os01t0617900-03)
MQTL-GW2	1	Os01g0618000				Exonuclease domain containing protein. (Os01t0618000-01)
MQTL-GW2	1	Os01g0618100				Similar to IN2-2 protein. (Os01t0618100-01)
MQTL-GW2	1	Os01g0618200	OsPP2C07, PP2C07, OsPP2C7, PP2C7, OsPP11	protein phosphatase 2C07, protein phosphatase 2C 07, protein phosphatase 2C7, protein phosphatase 2C 7, protein phosphatase 11		Protein phosphatase 2C family protein. (Os01t0618200-01)
MQTL-GW2	1	Os01g0618300				Armadillo-type fold domain containing protein. (Os01t0618300-01)
MQTL-GW2	1	Os01g0618400	OsRH25	DEAD-box ATP-dependent RNA helicase 25, RNA helicase 25		Similar to RNA helicase (Fragment). (Os01t0618400-01)
MQTL-GW2	1	Os01g0618500	OsRH26	DEAD-box ATP-dependent RNA helicase 26, RNA helicase 26		Similar to RNA helicase (Fragment). (Os01t0618500-01)
MQTL-GW2	1	Os01g0618700				Lipase, class 3 family protein. (Os01t0618700-01)
MQTL-GW2	1	Os01g0618800	OsFtsH9, FtsH9	FTSH9		Similar to ATP-dependent zinc metalloprotease FTSH 9, chloroplastic/mitochondrial. (Os01t0618800-01);Similar to Cell division protease ftsH homolog 9, chloroplastic/mitochondrial. (Os01t0618800-02)
MQTL-GW2	1	Os01g0618900				Similar to Polygalacturonase. (Os01t0618900-01);Similar to polygalacturonase. (Os01t0618900-02)
MQTL-GW2	1	Os01g0619000				RNA recognition motif domain domain containing protein. (Os01t0619000-01);Similar to predicted protein. (Os01t0619000-02)
MQTL-GW2	1	Os01g0619800				Similar to Hydrolase, hydrolyzing O-glycosyl compounds. (Os01t0619800-01)
MQTL-GW2	1	Os01g0619900	OsTCL2	TRICHOMELESS 2		Similar to DNA binding. (Os01t0619900-01)
MQTL-GW2	1	Os01g0620100	OsWD40-19	OsWD40-19		WD40 repeat-like domain containing protein. (Os01t0620100-01)
MQTL-GW2	1	Os01g0620301				Hypothetical protein. (Os01t0620301-00)
MQTL-GW2	1	Os01g0620400				Hypothetical protein. (Os01t0620400-01)
MQTL-GW2	1	Os01g0620800				UDP-glucuronosyl/UDP-glucosyltransferase family protein. (Os01t0620800-01)
MQTL-GW2	1	Os01g0620900				Conserved hypothetical protein. (Os01t0620900-01)
MQTL-GW2	1	Os01g0621200	OsGAT2	gamma-aminobutyric acid transporter 2		Similar to proline transporter. (Os01t0621200-00)
MQTL-GW2	1	Os01g0621300				Hypothetical conserved gene. (Os01t0621300-01)
MQTL-GW2	1	Os01g0621400				Hypothetical protein. (Os01t0621400-01)
MQTL-GW2	1	Os01g0621500				Conserved hypothetical protein. (Os01t0621500-00)
MQTL-GW2	1	Os01g0621600				Serine/threonine protein kinase-related domain containing protein. (Os01t0621600-01)
MQTL-GW2	1	Os01g0621700				Myosin tail 2 domain containing protein. (Os01t0621700-01)
MQTL-GW2	1	Os01g0621900	IIP1	ILA1 INTERACTING PROTEIN 1		Similar to OSIGBa0097P08.1 protein. (Os01t0621900-01);Similar to OSIGBa0097P08.1 protein. (Os01t0621900-02);Similar to OSIGBa0097P08.1 protein. (Os01t0621900-03);Hypothetical conserved gene. (Os01t0621900-04)
MQTL-GW2	1	Os01g0622000				Similar to predicted protein. (Os01t0622000-00)
MQTL-GW2	1	Os01g0622033				Hypothetical gene. (Os01t0622033-01)
MQTL-GW2	1	Os01g0622066				Conserved hypothetical protein. (Os01t0622066-00)
MQTL-GW2	1	Os01g0622100				Conserved hypothetical protein. (Os01t0622100-00)
MQTL-GW2	1	Os01g0622300				Similar to Plastid uroporphyrinogen decarboxylase (Fragment). (Os01t0622300-01)
MQTL-GW2	1	Os01g0622400				Hypothetical conserved gene. (Os01t0622400-00)
MQTL-GW2	1	Os01g0622500				Hypothetical gene. (Os01t0622500-01)
MQTL-GW2	1	Os01g0622600	OsCDPK1, OsCPK1	CALCIUM-DEPENDENT PROTEIN KINASE 1		Similar to calcium-dependent protein kinase, isoform 2. (Os01t0622600-01)
MQTL-GW2	1	Os01g0622700				Similar to Protein ABIL1. (Os01t0622700-01);Similar to Protein ABIL1. (Os01t0622700-02)
MQTL-GW2	1	Os01g0622800				Hypothetical protein. (Os01t0622800-01)
MQTL-GW2	1	Os01g0622901				Hypothetical conserved gene. (Os01t0622901-01)
MQTL-GW2	1	Os01g0623000	OsTMM, TMM	TOO MANY MOUTHS		Hypothetical conserved gene. (Os01t0623000-00)
MQTL-GW2	1	Os01g0623200				Similar to C4-dicarboxylate transporter/malic acid transport protein. (Os01t0623200-01)
MQTL-GW2	1	Os01g0623500				ATPase, AAA-type, core domain containing protein. (Os01t0623500-01)
MQTL-GW2	1	Os01g0623550				Hypothetical protein. (Os01t0623550-00)
MQTL-GW2	1	Os01g0623600				Glycoside hydrolase, family 28 protein. (Os01t0623600-01)
MQTL-GW2	1	Os01g0623750				Hypothetical protein. (Os01t0623750-00)
MQTL-GW2	1	Os01g0623900				Conserved hypothetical protein. (Os01t0623900-01)
MQTL-GW2	1	Os01g0624000	OsCDase			Neutral/alkaline nonlysosomal ceramidase family protein. (Os01t0624000-01);Neutral/alkaline nonlysosomal ceramidase family protein. (Os01t0624000-02);Similar to Neutral ceramidase. (Os01t0624000-03);Similar to Neutral ceramidase. (Os01t0624000-04)
MQTL-GW2	1	Os01g0624400	OsLEA6	LATE EMBRYOGENESIS ABUNDANT PROTEIN 6		Similar to Dehydrin. (Os01t0624400-00)
MQTL-GW2	1	Os01g0624500	OsSgt1, SGT1, OsSGT1, Os SGT1	suppressor of the G2 allele of skp1		Similar to Sgt1. (Os01t0624500-01)
MQTL-GW2	1	Os01g0624700	OsWRKY12	WRKY GENE 12		Similar to WRKY transcription factor 12. (Os01t0624700-01)
MQTL-GW2	1	Os01g0625200				Similar to kinesin motor family protein. (Os01t0625200-01);Hypothetical conserved gene. (Os01t0625200-02)
MQTL-GW2	1	Os01g0625300	HSfC1a, OsHsfC1a, OsHsf-02, rHsf13, HSF02, HSF13	HEAT STRESS TRANSCRIPTION FACTOR C1A		Similar to Heat shock transcription factor 31 (Fragment). (Os01t0625300-01)
MQTL-GW2	1	Os01g0625900	OsOFP2, OsOFP03, OFP2	OVATE family protein 2, ovate family protein 3, OVATE-domain containing protein 3		Ovate Family Protein, Hormonal homeostasis, Vasculature development (Os01t0625900-01)
MQTL-GW2	1	Os01g0626100				Armadillo-like helical domain containing protein. (Os01t0626100-01)
MQTL-GW2	1	Os01g0626200				Clathrin adaptor, beta-adaptin, appendage, C-terminal subdomain domain containing protein. (Os01t0626200-01)
MQTL-GW2	1	Os01g0626300				Similar to Mitochondrial import receptor subunit TOM7-1 (Translocase of outer membrane 7 kDa subunit 1). (Os01t0626300-01)
MQTL-GW2	1	Os01g0626400	OsWRKY11, Dlf1, OsWRKY11.1, OsWRKY11.2	WRKY GENE11		WRKY transcription factor, Control of flowering time and plant height (Os01t0626400-01);WRKY transcription factor, Splicing variant (Os01t0626400-02)
MQTL-GW2	1	Os01g0626500				Conserved hypothetical protein. (Os01t0626500-01)
MQTL-GW2	1	Os01g0626900				Helix-loop-helix DNA-binding domain containing protein. (Os01t0626900-01)
MQTL-GW2	1	Os01g0627400				Similar to Cytochrome P450 monooxygenase CYP72A5 (Fragment). (Os01t0627400-01)
MQTL-GW2	1	Os01g0627450				Hypothetical protein. (Os01t0627450-00)
MQTL-GW2	1	Os01g0627500				Cytochrome P450 family protein. (Os01t0627500-01)
MQTL-GW2	1	Os01g0627550				Hypothetical protein. (Os01t0627550-00)
MQTL-GW2	1	Os01g0627600				Similar to Cytochrome P450 monooxygenase. (Os01t0627600-01)
MQTL-GW2	1	Os01g0627701				Hypothetical protein. (Os01t0627701-01)
MQTL-GW2	1	Os01g0627800				Similar to Cytochrome P450 monooxygenase CYP72A5 (Fragment). (Os01t0627800-01)
MQTL-GW2	1	Os01g0627900				Similar to Cytochrome P450. (Os01t0627900-01)
MQTL-GW2	1	Os01g0627916				Hypothetical protein. (Os01t0627916-00)
MQTL-GW3	1	Os01g0740500				Similar to glutamate carboxypeptidase 2. (Os01t0740500-00)
MQTL-GW3	1	Os01g0740600				Transferrin receptor-like, dimerisation domain containing protein. (Os01t0740600-01)
MQTL-GW3	1	Os01g0740650				Similar to glutamate carboxypeptidase 2. (Os01t0740650-00)
MQTL-GW3	1	Os01g0740651				Hypothetical protein. (Os01t0740651-00)
MQTL-GW3	1	Os01g0740700				Hypothetical protein. (Os01t0740700-01)
MQTL-GW3	1	Os01g0740800				Conserved hypothetical protein. (Os01t0740800-01)
MQTL-GW3	1	Os01g0741200	OsLysM-RLK4	LysM receptor-like kinase 4		Similar to LysM type receptor kinase (Fragment). (Os01t0741200-01)
MQTL-GW3	1	Os01g0741250				Hypothetical protein. (Os01t0741250-00)
MQTL-GW3	1	Os01g0741300				Similar to inorganic phosphate transporter 1-7. (Os01t0741300-00)
MQTL-GW3	1	Os01g0741900	OsIAA6	IAA6		Auxin-responsive protein, Drought tolerance, Control of tiller outgrowth (Os01t0741900-01)
MQTL-GW3	1	Os01g0742000				tRNA/rRNA methyltransferase, SpoU domain containing protein. (Os01t0742000-01)
MQTL-GW3	1	Os01g0742100				Hypothetical protein. (Os01t0742100-01)
MQTL-GW3	1	Os01g0742200				Similar to Elongation factor EF-2 (Fragment). (Os01t0742200-01)
MQTL-GW3	1	Os01g0742250				Hypothetical protein. (Os01t0742250-00)
MQTL-GW3	1	Os01g0742300				3-hydroxyacid dehydrogenase/reductase domain containing protein. (Os01t0742300-01)
MQTL-GW3	1	Os01g0742350				Conserved hypothetical protein. (Os01t0742350-01)
MQTL-GW3	1	Os01g0742400				Hypothetical conserved gene. (Os01t0742400-01);Protein kinase, core domain containing protein. (Os01t0742400-02)
MQTL-GW3	1	Os01g0742500	OsHXK6	HEXOKINASE-6		Similar to Hexokinase. (Os01t0742500-01)
MQTL-GW3	1	Os01g0742766				Hypothetical conserved gene. (Os01t0742766-01)
MQTL-GW3	1	Os01g0743100				IQ motif, EF-hand binding site domain containing protein. (Os01t0743100-00)
MQTL-GW3	1	Os01g0743150				Hypothetical protein. (Os01t0743150-00)
MQTL-GW3	1	Os01g0743200	OsPME5	PECTIN METHYLESTERASE 5		Pectin lyase fold/virulence factor domain containing protein. (Os01t0743200-01);Similar to Pectinesterase. (Os01t0743200-02)
MQTL-GW3	1	Os01g0743300				Protease-associated PA domain containing protein. (Os01t0743300-01)
MQTL-GW3	1	Os01g0743400				Similar to Tryptophanyl-tRNA synthetase (Fragment). (Os01t0743400-01);Similar to predicted protein. (Os01t0743400-02)
MQTL-GW3	1	Os01g0743500	OscytME3, OsEnS-13	cytosolic NADP malic enzyme 3, endosperm-specific gene 13		Cytosolic NADP malic enzyme. (Os01t0743500-01)
MQTL-GW3	1	Os01g0743600	OsEnS-14	endosperm-specific gene 14		Peptidase S16, lon N-terminal domain containing protein. (Os01t0743600-01);Peptidase S16, lon N-terminal domain containing protein. (Os01t0743600-02)
MQTL-GW3	1	Os01g0743732				Conserved hypothetical protein. (Os01t0743732-00)
MQTL-GW3	1	Os01g0743800	OsPHP1, Hpt1, OsHP3, OsHpt1	PSEUDO-PHOSPHOTRANSFER PROTEIN 1		Similar to histidine-containing phosphotransfer protein 4. (Os01t0743800-00)
MQTL-GW3	1	Os01g0744000		KIN14C		Similar to Kinesin heavy chain (Fragment). (Os01t0744000-01);Similar to Kinesin heavy chain (Fragment). (Os01t0744000-02)
MQTL-GW3	1	Os01g0744200				Conserved hypothetical protein. (Os01t0744200-01)
MQTL-GW3	1	Os01g0744300				Similar to Casein kinase-like protein. (Os01t0744300-01)
MQTL-GW3	1	Os01g0744350				Hypothetical gene. (Os01t0744350-00)
MQTL-GW3	1	Os01g0744400				Similar to Isoform 2 of Golgin candidate 1. (Os01t0744400-01)
MQTL-GW3	1	Os01g0744550				Hypothetical protein. (Os01t0744550-00)
MQTL-GW3	1	Os01g0744700				Protein of unknown function DUF1677, plant domain containing protein. (Os01t0744700-00)
MQTL-GW3	1	Os01g0745000				Protein of unknown function DUF1677, plant domain containing protein. (Os01t0745000-00)
MQTL-GW3	1	Os01g0745300				Similar to cDNA, clone: J075185I03, full insert sequence. (Os01t0745300-00)
MQTL-GW3	1	Os01g0745400				Sec34-like protein family protein. (Os01t0745400-01)
MQTL-GW3	1	Os01g0745700	OsGATA6	GATA TRANSCRIPTION FACTOR 6		Similar to GATA transcription factor 3 (AtGATA-3). (Os01t0745700-01);Hypothetical conserved gene. (Os01t0745700-02)
MQTL-GW3	1	Os01g0745850				Hypothetical protein. (Os01t0745850-00)
MQTL-GW3	1	Os01g0746000				Similar to Phosphoenolpyruvate carboxylase. (Os01t0746000-00)
MQTL-GW3	1	Os01g0746200	NUP85	NUCLEAR PORIN 85		Nucleoporin, Common symbiosis signaling (SYM) pathway (Os01t0746200-01);Similar to Nucleoporin. (Os01t0746200-02)
MQTL-GW3	1	Os01g0746400	d10(d15,d16), d16, d15, dwf9, d10, OsCCD8b, OsCCD8, CCD8, OsD10	DWARF 'KIKEIBANSHINRIKI OR TOYOHIKARIBUNWAI TILLERING		Similar to Carotenoid cleavage dioxygenase. (Os01t0746400-00)
MQTL-GW3	1	Os01g0746700		MAN2		Similar to Mannan endo-1,4-beta-mannosidase 2. (Os01t0746700-00)
MQTL-GW3	1	Os01g0747300				Similar to Plant-specific domain TIGR01615 family protein. (Os01t0747300-01)
MQTL-GW3	1	Os01g0747400				Protein kinase, core domain containing protein. (Os01t0747400-01)
MQTL-GW3	1	Os01g0747451				Hypothetical gene. (Os01t0747451-00)
MQTL-GW3	1	Os01g0747500		PYRC		Similar to Dihydroorotase (EC 3.5.2.3). (Os01t0747500-01)
MQTL-GW3	1	Os01g0747600				Pentatricopeptide repeat domain containing protein. (Os01t0747600-01)
MQTL-GW3	1	Os01g0747700				RNA-binding S4 domain containing protein. (Os01t0747700-01)
MQTL-GW3	1	Os01g0747750				Hypothetical conserved gene. (Os01t0747750-00)
MQTL-GW3	1	Os01g0747800	OsVQ3	VQ motif-containing protein 3		VQ domain containing protein. (Os01t0747800-01)
MQTL-GW3	1	Os01g0748000				Similar to Dynamin family protein. (Os01t0748000-00)
MQTL-GW3	1	Os01g0748100				Conserved hypothetical protein. (Os01t0748100-01)
MQTL-GW3	1	Os01g0748150	OsENODL1, OsELA1, ELA1	EARLY NODULIN LIKE PROTEIN 1		Cupredoxin domain containing protein. (Os01t0748150-01)
MQTL-GW3	1	Os01g0748200				Conserved hypothetical protein. (Os01t0748200-00)
MQTL-GW3	1	Os01g0748300				Protein of unknown function DUF584 domain containing protein. (Os01t0748300-00)
MQTL-GW3	1	Os01g0748500	OsGELP25	GDSL ESTERASE/LIPASE PROTEIN 25		Similar to anther-specific proline-rich protein APG. (Os01t0748500-01)
MQTL-GW3	1	Os01g0748600				Similar to Protein kinase family protein. (Os01t0748600-01);Serine/threonine protein kinase-related domain containing protein. (Os01t0748600-02)
MQTL-GW3	1	Os01g0748800				Similar to ZCN12. (Os01t0748800-00)
MQTL-GW3	1	Os01g0748900				Membrane attack complex component/perforin/complement C9 family protein. (Os01t0748900-01);Membrane attack complex component/perforin/complement C9 family protein. (Os01t0748900-02)
MQTL-GW3	1	Os01g0748950				Similar to predicted protein. (Os01t0748950-01)
MQTL-GW3	1	Os01g0749000	OsSTA32	OsSTA32		Protein of unknown function DUF1264 family protein. (Os01t0749000-01);Protein of unknown function DUF1264 family protein. (Os01t0749000-02)
MQTL-GW3	1	Os01g0749100				Protein of unknown function DUF616 family protein. (Os01t0749100-01)
MQTL-GW3	1	Os01g0749200	cp rpl13, cp RPL13, WLP1, RPL13	chloroplast ribosomal protein L13, chloroplast RPL13		Chloroplast ribosome L13 protein, Chloroplast development under low temperature conditions (Os01t0749200-01)
MQTL-GW3	1	Os01g0749300	OsHsfA4a, OsHsf-04, HSFA4B, HSF04, HSF9, OsHsfA4b, OsHSF9	HEAT STRESS TRANSCRIPTION FACTOR A4a		Heat shock transcription factor, Cadmium tolerance, Heat stress response (Os01t0749300-01);Heat shock transcription factor, Cadmium tolerance, Heat stress response (Os01t0749300-02)
MQTL-GW3	1	Os01g0749400	OsTPS2	TREHALOSE-6-PHOSPHATE SYNTHASE 2		HAD-superfamily hydrolase subfamily IIB protein. (Os01t0749400-02)
MQTL-GW3	1	Os01g0749900				Protein of unknown function DUF250 domain containing protein. (Os01t0749900-01)
MQTL-GW3	1	Os01g0750000	OsRab11D2	small GTP-binding protein OsRab11D2		Similar to ras-related protein RIC2. (Os01t0750000-01);Similar to Ras-related protein RIC2. (Os01t0750000-02)
MQTL-GW3	1	Os01g0750100	OsWRKY13	WRKY GENE 13		Similar to WRKY transcription factor-like (WRKY transcription factor 13) (WRKY13). (Os01t0750100-01);Similar to WRKY13 transcription factor. (Os01t0750100-02);Transcriptional repressor, Regulation of abiotic and biotic stress signaling pathway (Os01t0750100-03)
MQTL-GW3	1	Os01g0750300	OsCesA4, OsCESA4, CESA4, OS_CESA04, BC11, bc7t, Bc7(t), bc-7, OsCesA 4, CesA4	BRITTLE CULM 7		Similar to Cellulose synthase (Fragment). (Os01t0750300-01);Similar to cDNA clone:J023093O20, full insert sequence. (Os01t0750300-02);Similar to cDNA clone:J023093O20, full insert sequence. (Os01t0750300-03)
MQTL-GW3	1	Os01g0750400				Leucine-rich repeat domain containing protein. (Os01t0750400-00)
MQTL-GW3	1	Os01g0750500				Protein of unknown function DUF814 domain containing protein. (Os01t0750500-01)
MQTL-GW3	1	Os01g0750600				Protein kinase-like domain containing protein. (Os01t0750600-01)
MQTL-GW3	1	Os01g0750666				Hypothetical protein. (Os01t0750666-00)
MQTL-GW3	1	Os01g0750800				Conserved hypothetical protein. (Os01t0750800-02)
MQTL-GW3	1	Os01g0750900				Conserved hypothetical protein. (Os01t0750900-01)
MQTL-GW4	1	Os01g0825000				Similar to LOB domain protein 12. (Os01t0825000-01)
MQTL-GW4	1	Os01g0825166				Similar to Splicing coactivator subunit-like protein. (Os01t0825166-00)
MQTL-GW4	1	Os01g0825332				Similar to Splicing coactivator subunit-like protein. (Os01t0825332-00)
MQTL-GW4	1	Os01g0825500				Nodulin-like domain containing protein. (Os01t0825500-01);Similar to nodulin-like protein. (Os01t0825500-02)
MQTL-GW4	1	Os01g0825700				Similar to VHS2 protein (Fragment). (Os01t0825700-01)
MQTL-GW4	1	Os01g0825800	OsATL7	amino acid transporter-like 7		Amino acid transporter, transmembrane domain containing protein. (Os01t0825800-01);Similar to Amino acid-polyamine transporter. (Os01t0825800-02)
MQTL-GW4	1	Os01g0825900				Protein of unknown function Cys-rich family protein. (Os01t0825900-01)
MQTL-GW4	1	Os01g0826000	OsATX, ATX	antioxidant		Heavy metal transport/detoxification protein domain containing protein. (Os01t0826000-00)
MQTL-GW4	1	Os01g0826400	OsWRKY24	WRKY GENE 24		WRKY transcription factor 24 (WRKY24). (Os01t0826400-01)
MQTL-GW4	1	Os01g0826800				Conserved hypothetical protein. (Os01t0826800-01)
MQTL-GW4	1	Os01g0826900				Domain of unknown function DUF399 domain containing protein. (Os01t0826900-01)
MQTL-GW4	1	Os01g0827200				Phox-like domain containing protein. (Os01t0827200-01)
MQTL-GW4	1	Os01g0827300	OsChI1, ChI1, OsLAC3	LACCASE 3		Putative laccase precursor, Abiotic stress response (Os01t0827300-01)
MQTL-GW4	1	Os01g0827400				Prenylated rab acceptor PRA1 family protein. (Os01t0827400-01)
MQTL-GW4	1	Os01g0827500	OsEXO70B1, OsExo70B1, OrysaB1_Exo70	EXOCYST SUBUNIT EXO70 FAMILY PROTEIN B1		Exo70 exocyst complex subunit family protein. (Os01t0827500-01)
MQTL-GW4	1	Os01g0827600	OsEXO70B2, OsExo70B2, OrysaB2_Exo70	EXOCYST SUBUNIT EXO70 FAMILY PROTEIN B2		Exo70 exocyst complex subunit family protein. (Os01t0827600-01)
MQTL-GW4	1	Os01g0827700	OsGELP26	GDSL ESTERASE/LIPASE PROTEIN 26		Lipase, GDSL domain containing protein. (Os01t0827700-00)
MQTL-GW4	1	Os01g0827800	OsPYL/RCAR1, PYL1, OsPYL1, OsPYL4	PYRABACTIN RESISTANCE 1 LIKE/REGULATORY COMPONENTS OF ABA RECEPTOR 1, pyrabactin resistance-like 1		Similar to AT-rich element binding factor 3. (Os01t0827800-00)
MQTL-GW4	1	Os01g0828100				Similar to Cinnamoyl-CoA reductase. (Os01t0828100-00)
MQTL-GW4	1	Os01g0828200				Hypothetical conserved gene. (Os01t0828200-00)
MQTL-GW4	1	Os01g0828300				Protein of unknown function DUF248, methyltransferase putative family protein. (Os01t0828300-01)
MQTL-GW4	1	Os01g0828400				Hypothetical protein. (Os01t0828400-00)
MQTL-GW4	1	Os01g0828900		G1L7		Similar to predicted protein. (Os01t0828900-00)
MQTL-GW4	1	Os01g0829000		MRL7		Thioredoxin-like fold domain containing protein. (Os01t0829000-01)
MQTL-GW4	1	Os01g0829100				Ankyrin domain containing protein. (Os01t0829100-01)
MQTL-GW4	1	Os01g0829266				Hypothetical conserved gene. (Os01t0829266-01)
MQTL-GW4	1	Os01g0829400	OsGRL2	GRX-like protein 2, glutaredoxin-like protein 2		Thioredoxin fold domain containing protein. (Os01t0829400-01)
MQTL-GW4	1	Os01g0829500				Conserved hypothetical protein. (Os01t0829500-00)
MQTL-GW4	1	Os01g0829600				Protein of unknown function DUF688 domain containing protein. (Os01t0829600-01)
MQTL-GW4	1	Os01g0829700				Hypothetical protein. (Os01t0829700-01)
MQTL-GW4	1	Os01g0829800				Similar to Malate dehydrogenase precursor (EC 1.1.1.37). (Os01t0829800-01);Similar to Malate dehydrogenase precursor (EC 1.1.1.37). (Os01t0829800-02)
MQTL-GW4	1	Os01g0829900	OsYSL18, OsYs2	YELLOW STRIP-LIKE GENE 18		Iron(III)-deoxymugineic acid transporter, Translocation of iron in reproductive organs and phloem in joints (Os01t0829900-01)
MQTL-GW4	1	Os01g0830000	OsABCI5, OsISC16	ABC TRANSPORTER I FAMILY MEMBER 5		Similar to Plastid sufB (Fragment). (Os01t0830000-01)
MQTL-GW4	1	Os01g0830100				Pyridine nucleotide-disulphide oxidoreductase, NAD-binding region domain containing protein. (Os01t0830100-01);Similar to ATNDI1/NDA1 (ALTERNATIVE NAD(P)H DEHYDROGENASE 1); NADH dehydrogenase. (Os01t0830100-02)
MQTL-GW4	1	Os01g0830200	OsRFP	RING finger protein		Zinc finger, RING/FYVE/PHD-type domain containing protein. (Os01t0830200-01)
MQTL-GW4	1	Os01g0830500	Os2OG-Fe (II) oxy, 2OG-Fe (II) oxy	2OG-Fe (II) oxygenase domain containing protein, 2OG-Fe (II) oxygenase family protein		2OG-Fe(II) oxygenase domain containing protein. (Os01t0830500-01)
MQTL-GW4	1	Os01g0830700	OsTBL12, TBL12	trichome birefringence-like 12		Protein of unknown function DUF231, plant domain containing protein. (Os01t0830700-01);Protein of unknown function DUF231, plant domain containing protein. (Os01t0830700-02)
MQTL-GW4	1	Os01g0830900				Hypothetical conserved gene. (Os01t0830900-00)
MQTL-GW4	1	Os01g0831000	lax, lax(lx), LAX1, lx, OsbHLH123	LAX PANICLE 1		Basic helix-loop-helix (bHLH) transcription factor, Axillary meristem formation (Os01t0831000-01)
MQTL-GW4	1	Os01g0831200	OsBAG4	BCL-2-ASSOCIATED ATHANOGENE 4		Ubiquitin domain containing protein. (Os01t0831200-01)
MQTL-GW4	1	Os01g0831250				Hypothetical gene. (Os01t0831250-00)
MQTL-GW4	1	Os01g0831300	OsAMT2;2, AMT2;2, OsAMT2.2	AMMONIUM TRANSPORTER 2;2		Similar to Ammonium transporter. (Os01t0831300-01)
MQTL-GW4	1	Os01g0831800				Conserved hypothetical protein. (Os01t0831800-00)
MQTL-GW4	1	Os01g0831900	OsAMT2;3, AMT2;3, OsAMT2.3	AMMONIUM TRANSPORTER 2;3		Similar to Ammonium transporter. (Os01t0831900-01);Similar to Ammonium transporter. (Os01t0831900-02)
MQTL-GW4	1	Os01g0831950				Hypothetical protein. (Os01t0831950-00)
MQTL-GW4	1	Os01g0832000	OsCDS5			Phosphatidate cytidylyltransferase family protein. (Os01t0832000-01)
MQTL-GW4	1	Os01g0832100	OsGELP27	GDSL ESTERASE/LIPASE PROTEIN 27		Esterase, SGNH hydrolase-type domain containing protein. (Os01t0832100-01)
MQTL-GW4	1	Os01g0832200				Similar to selT-like protein. (Os01t0832200-01);Similar to selT-like protein. (Os01t0832200-02)
MQTL-GW4	1	Os01g0832300	OsCDPK3, OsCPK3	CALCIUM-DEPENDENT PROTEIN KINASE 3		Similar to Calcium-dependent protein kinase. (Os01t0832300-00)
MQTL-GW4	1	Os01g0832450				Hypothetical protein. (Os01t0832450-00)
MQTL-GW4	1	Os01g0832600				Similar to Leucoanthocyanidin dioxygenase-like protein. (Os01t0832600-01)
MQTL-GW4	1	Os01g0832900	OsSTK1	serine/threonine kinase 1		Similar to ATP binding protein. (Os01t0832900-01)
MQTL-GW4	1	Os01g0833000				Pentatricopeptide repeat domain containing protein. (Os01t0833000-01)
MQTL-GW4	1	Os01g0833100				NLI interacting factor domain containing protein. (Os01t0833100-01)
MQTL-GW4	1	Os01g0833150				Similar to predicted protein. (Os01t0833150-00)
MQTL-GW4	1	Os01g0833200				Similar to expressed protein. (Os01t0833200-01)
MQTL-GW4	1	Os01g0833400				Conserved hypothetical protein. (Os01t0833400-01);Conserved hypothetical protein. (Os01t0833400-02)
MQTL-GW4	1	Os01g0833500	OsSCP5	SERINE CARBOXYPEPTIDASE 5		Similar to Serine carboxypeptidase II-1 precursor (EC 3.4.16.6) (CP-MII.1) (Fragment). (Os01t0833500-01)
MQTL-GW4	1	Os01g0833600				Conserved hypothetical protein. (Os01t0833600-00)
MQTL-GW4	1	Os01g0833700				Clathrin adaptor, mu subunit, C-terminal domain containing protein. (Os01t0833700-01)
MQTL-GW4	1	Os01g0833750				Hypothetical protein. (Os01t0833750-00)
MQTL-GW4	1	Os01g0833800				IQ calmodulin-binding region domain containing protein. (Os01t0833800-01);Similar to cDNA clone:J013168C19, full insert sequence. (Os01t0833800-02)
MQTL-GW4	1	Os01g0834100	SIP1	SKIP interacting protein 1, SKIPa-interacting protein 1, SKIPa-interacting protein 1		Aldehyde dehydrogenase, conserved site domain containing protein. (Os01t0834100-01)
MQTL-GW4	1	Os01g0834125				Hypothetical protein. (Os01t0834125-00)
MQTL-GW4	1	Os01g0834150				Hypothetical gene. (Os01t0834150-00)
MQTL-GW4	1	Os01g0834200				Similar to T-cell immune regulator 1 transcript variant 3 (Fragment). (Os01t0834200-01);Similar to VHA-A1 (VACUOLAR PROTON ATPASE A 1); ATPase. (Os01t0834200-02);Similar to T-cell immune regulator 1 transcript variant 3 (Fragment). (Os01t0834200-03);Similar to VHA-A1 (VACUOLAR PROTON ATPASE A 1); ATPase. (Os01t0834200-04)
MQTL-GW4	1	Os01g0834250				Hypothetical gene. (Os01t0834250-01)
MQTL-GW4	1	Os01g0834400	OsHAP3A, OsNF-YB-2, NFYB2, NF-YB2	HAP3A SUBUNIT OF CCAAT-BOX BINDING COMPLEX		Similar to HAP3. (Os01t0834400-01);CCAAT-box binding transcription factor, Chloroplast biogenesis (Os01t0834400-02)
MQTL-GW4	1	Os01g0834500				Similar to 40S ribosomal protein S23 (S12). (Os01t0834500-01)
MQTL-GW4	1	Os01g0834600				40S ribosomal protein S23. (Os01t0834600-00)
MQTL-GW4	1	Os01g0834700	OsC3H11	ZINC FINGER CCCH DOMAIN-CONTAINING PROTEIN 11		Zinc finger, CCCH-type domain containing protein. (Os01t0834700-01);Similar to nucleic acid binding protein. (Os01t0834700-02)
MQTL-GW4	1	Os01g0834800				Conserved hypothetical protein. (Os01t0834800-00)
MQTL-GW4	1	Os01g0834900				Hypothetical conserved gene. (Os01t0834900-01)
MQTL-GW4	1	Os01g0835000				Similar to predicted protein. (Os01t0835000-01)
MQTL-GW4	1	Os01g0835083				Hypothetical protein. (Os01t0835083-00)
MQTL-GW4	1	Os01g0835500	rbohE, OsrbohE, Os rbohE, OsRbohE, OsNox3	RESPIRATORY BURST OXIDASE HOMOLOG E		Similar to Respiratory burst oxidase protein. (Os01t0835500-01);Similar to respiratory burst oxidase protein A. (Os01t0835500-02);Similar to Respiratory burst oxidase-like protein J. (Os01t0835500-03)
MQTL-GW4	1	Os01g0835600				AT hook, DNA-binding, conserved site domain containing protein. (Os01t0835600-01);AT hook, DNA-binding, conserved site domain containing protein. (Os01t0835600-02);AT hook, DNA-binding, conserved site domain containing protein. (Os01t0835600-03);AT hook, DNA-binding, conserved site domain containing protein. (Os01t0835600-05)
MQTL-GW4	1	Os01g0835700	OsCCT01, OsCMF1	CCT domain-containing gene 1, CCT (CO, CO-LIKE and TOC1) domain protein 1, CCT domain protein 1, CCT MOTIF FAMILY (CMF) gene 1		CCT domain containing protein. (Os01t0835700-01)
MQTL-GW4	1	Os01g0835800				Hypothetical conserved gene. (Os01t0835800-01)
MQTL-GW4	1	Os01g0835900				Similar to Histone H4. (Os01t0835900-00)
MQTL-GW4	1	Os01g0836400				Hypothetical conserved gene. (Os01t0836400-01);SAC3/GANP family protein. (Os01t0836400-02)
MQTL-GW4	1	Os01g0836600	OsABCG3	ABC TRANSPORTER G FAMILY MEMBER 3		ABC transporter-like domain containing protein. (Os01t0836600-01)
MQTL-GW4	1	Os01g0836700				Hypothetical conserved gene. (Os01t0836700-00)
MQTL-GW4	1	Os01g0836800				Transmembrane receptor, eukaryota domain containing protein. (Os01t0836800-01);Transmembrane receptor, eukaryota domain containing protein. (Os01t0836800-04)
MQTL-GW4	1	Os01g0836900				Conserved hypothetical protein. (Os01t0836900-01)
MQTL-GW4	1	Os01g0837000	OsNPR4, NPR4	NPR1-like gene 4		Ankyrin repeat containing protein. (Os01t0837000-01)
MQTL-GW4	1	Os01g0837100				Similar to predicted protein. (Os01t0837100-00)
MQTL-GW4	1	Os01g0837200				Similar to esterase/lipase/thioesterase family protein. (Os01t0837200-01)
MQTL-GW4	1	Os01g0837300	UXS-4, OsUXS4	UDP-glucuronic acid decarboxylase 4, UDP-xylose synthase 4		Similar to UDP-glucuronic acid decarboxylase 1. (Os01t0837300-01);Similar to UDP-glucuronic acid decarboxylase 1. (Os01t0837300-02);Similar to UDP-glucuronic acid decarboxylase 1. (Os01t0837300-03)
MQTL-GW4	1	Os01g0837350				Hypothetical protein. (Os01t0837350-00)
MQTL-GW4	1	Os01g0837500				Similar to Ruvbl1 protein. (Os01t0837500-01);Similar to DNA helicase, TBP-interacting protein. (Os01t0837500-02)
MQTL-GW4	1	Os01g0837600				Similar to plant-specific domain TIGR01589 family protein. (Os01t0837600-01)
MQTL-GW4	1	Os01g0837700	OsMTP11, MTP11	metal tolerance protein 11		Hypothetical genes. (Os01t0837700-00)
MQTL-GW4	1	Os01g0837800	OsMTP11, MTP11	metal tolerance protein 11		Metal tolerance protein, Manganese transporter, Mn-cation diffusion facilitator (CDF ), Mn and other heavy metal tolerance and homeostasis (Os01t0837800-01);Similar to metal tolerance protein. (Os01t0837800-02)
MQTL-GW4	1	Os01g0837900				Similar to Protein kinase AFC1 (EC 2.7.1.-). (Os01t0837900-01);Non-protein coding transcript. (Os01t0837900-02)
MQTL-GW4	1	Os01g0838100				Conserved hypothetical protein. (Os01t0838100-01)
MQTL-GW4	1	Os01g0838200				Conserved hypothetical protein. (Os01t0838200-00)
MQTL-GW4	1	Os01g0838300				Hypothetical protein. (Os01t0838300-01)
MQTL-GW4	1	Os01g0838350	OsIPS2, OsPI1	PHOSPHATE-LIMITATION INDUCIBLE GENE 1		Conserved hypothetical protein. (Os01t0838350-01)
MQTL-GW4	1	Os01g0838400				Conserved hypothetical protein. (Os01t0838400-01)
MQTL-GW4	1	Os01g0838600				Zinc finger, C2H2-like domain containing protein. (Os01t0838600-00)
MQTL-GW4	1	Os01g0838800				Similar to cDNA clone:J033065F01, full insert sequence (Fragment). (Os01t0838800-01);Clathrin adaptor, sigma subunit/coatomer, zeta subunit domain containing protein. (Os01t0838800-02)
MQTL-GW4	1	Os01g0838900				Trp repressor/replication initiator domain containing protein. (Os01t0838900-01)
MQTL-GW4	1	Os01g0839100	OsZFP, ZFP179	ZINC FINGER PROTEIN 179		Zinc finger, C2H2 domain containing protein. (Os01t0839100-01)
MQTL-GW4	1	Os01g0839200	OsDSR2	DUF966-stress repressive gene 2		DUF966 family protein, Abiotic stress response (Os01t0839200-01)
MQTL-GW4	1	Os01g0839300				Similar to 50S ribosomal protein L17. (Os01t0839300-01)
MQTL-GW4	1	Os01g0839400				Pentatricopeptide repeat domain containing protein. (Os01t0839400-00)
MQTL-GW4	1	Os01g0839500		H2B.11		Histone-fold domain containing protein. (Os01t0839500-00)
MQTL-GW4	1	Os01g0839700	OsUBC11	UBIQUITIN-CONJUGATING ENZYME 11		Similar to Ubiquitin carrier protein. (Os01t0839700-01);Similar to Ubiquitin carrier protein. (Os01t0839700-02);Similar to Ubiquitin carrier protein. (Os01t0839700-03)
MQTL-GW4	1	Os01g0839801				Hypothetical gene. (Os01t0839801-00)
MQTL-GW4	1	Os01g0839900				Thaumatin, pathogenesis-related family protein. (Os01t0839900-01)
MQTL-GW4	1	Os01g0840100	OsMed37_1, Med37_1	heat-shock protein 70, heat-shock protein cognate 70, Mediator 37_1		Heat shock protein Hsp70 family protein. (Os01t0840100-01)
MQTL-GW4	1	Os01g0840200				HSP20-like chaperone domain containing protein. (Os01t0840200-01)
MQTL-GW4	1	Os01g0840300	OsWOX2, Os WOX2, OsWOX5	WUSCHEL-LIKE HOMEOBOX 5		Similar to WUSCHEL-related homeobox 5. (Os01t0840300-00)
MQTL-GW4	1	Os01g0840700				Similar to 60S ribosomal protein L36. (Os01t0840700-00)
MQTL-GW4	1	Os01g0840900				Conserved hypothetical protein. (Os01t0840900-01)
MQTL-GW4	1	Os01g0841000				ENTH/VHS domain containing protein. (Os01t0841000-01);ENTH/VHS domain containing protein. (Os01t0841000-02)
MQTL-GW4	1	Os01g0841050				Conserved hypothetical protein. (Os01t0841050-01)
MQTL-GW4	1	Os01g0841100	OsFLA12	FASCICLIN-LIKE ARABINOGALACTAN PROTEIN 12		FAS1 domain domain containing protein. (Os01t0841100-01)
MQTL-GW4	1	Os01g0841200				Protein of unknown function DUF246, plant family protein. (Os01t0841200-01)
MQTL-GW4	1	Os01g0841400				Conserved hypothetical protein. (Os01t0841400-01)
MQTL-GW4	1	Os01g0841450				Hypothetical conserved gene. (Os01t0841450-00)
MQTL-GW4	1	Os01g0841500	OsMYB3R-2, OsMYB3R2, MYB3R2	O. sativa R1R2R3 MYB-2, R1R2R3 MYB-2		R1R2R3 MYB transcription factor, Stress tolerance (Os01t0841500-01)
MQTL-GW4	1	Os01g0841600	OscTPI	triose phosphate isomerase, stress and methylglyoxal inducible triose phosphate isomerase		Triose phosphate isomerase (EC 5.3.1.1), Abiotic stress response, Response to methylglyoxal (cytotoxin) (Os01t0841600-01)
MQTL-GW4	1	Os01g0841650				Hypothetical protein. (Os01t0841650-00)
MQTL-GW4	1	Os01g0841700	Rpp17, FIERG1, OsERG1, OsERG1a, OsERG1b	PHLOEM PROTEIN 17		Similar to Isoform ERG1b of Elicitor-responsive protein 1. (Os01t0841700-01)
MQTL-GW4	1	Os01g0841800				Ribonuclease II and R domain containing protein. (Os01t0841800-01)
MQTL-GW4	1	Os01g0842200				Similar to Scarecrow-like 9 (Fragment). (Os01t0842200-01);Similar to SCARECROW-like protein. (Os01t0842200-02)
MQTL-GW4	1	Os01g0842400	Oslacc, lacc, OsLAC4	LACCASE 4		Similar to Laccase (EC 1.10.3.2). (Os01t0842400-01);Similar to cDNA clone:J013170B10, full insert sequence. (Os01t0842400-02)
MQTL-GW4	1	Os01g0842500	OsLAC5	LACCASE 5		Similar to Laccase (EC 1.10.3.2). (Os01t0842500-01)
MQTL-GW4	1	Os01g0842600	OsFtsH3, FtsH3	FTSH3		Similar to AAA-metalloprotease FtsH. (Os01t0842600-01)
MQTL-GW4	1	Os01g0842801	OsWRKY56	WRKY GENE 56		Similar to WRKY transcription factor 56. (Os01t0842801-00)
MQTL-GW4	1	Os01g0843300				Similar to Mitochondrial Rho GTPase. (Os01t0843300-00)
MQTL-GW4	1	Os01g0843432				Conserved hypothetical protein. (Os01t0843432-00)
MQTL-GW4	1	Os01g0843500				Hypothetical conserved gene. (Os01t0843500-01)
MQTL-GW4	1	Os01g0843700				Conserved hypothetical protein. (Os01t0843700-01)
MQTL-GW4	1	Os01g0843800	OsLAC6	LACCASE 6		Similar to L-ascorbate oxidase. (Os01t0843800-00)
MQTL-GW4	1	Os01g0844000				Conserved hypothetical protein. (Os01t0844000-00)
MQTL-GW4	1	Os01g0844200				DVL family protein. (Os01t0844200-01)
MQTL-GW4	1	Os01g0844300	OsFKBP20-1b	FK506 binding protein 20-1b		Similar to Peptidylprolyl isomerase. (Os01t0844300-01)
MQTL-GW4	1	Os01g0844400				Similar to palmitoyltransferase PFA4. (Os01t0844400-01);Zinc finger, DHHC-type domain containing protein. (Os01t0844400-02)
MQTL-GW4	1	Os01g0844500				Peptidase aspartic, catalytic domain containing protein. (Os01t0844500-00)
MQTL-GW4	1	Os01g0844700				Similar to protein binding protein. (Os01t0844700-00)
MQTL-GW4	1	Os01g0844800				Similar to Pumilio RBD (Fragment). (Os01t0844800-01);Hypothetical conserved gene. (Os01t0844800-02);Similar to predicted protein. (Os01t0844800-03)
MQTL-GW4	1	Os01g0844900				Homeodomain-like containing protein. (Os01t0844900-01)
MQTL-GW4	1	Os01g0845000				Hypothetical conserved gene. (Os01t0845000-01)
MQTL-GW4	1	Os01g0845100				Protein of unknown function DUF668 family protein. (Os01t0845100-01)
MQTL-GW4	1	Os01g0845950				Conserved hypothetical protein. (Os01t0845950-01)
MQTL-GW4	1	Os01g0846000				Nucleic acid-binding, OB-fold domain containing protein. (Os01t0846000-01)
MQTL-GW4	1	Os01g0846150				Hypothetical gene. (Os01t0846150-00)
MQTL-GW4	1	Os01g0846300	OsPP15, OsPP2C09, OsPP2C9, PP2C9, OsPYL2	protein phosphatase 15, protein phosphatase 2C09, protein phosphatase 2C9, protein phosphatase 2C 9		Similar to Protein phosphatase 2C. (Os01t0846300-01);Similar to protein phosphatase 2C. (Os01t0846300-02)
MQTL-GW4	1	Os01g0846400				Conserved hypothetical protein. (Os01t0846400-01)
MQTL-GW4	1	Os01g0846450	OsHESO1			Hypothetical conserved gene. (Os01t0846450-01)
MQTL-GW4	1	Os01g0846500				Hypothetical conserved gene. (Os01t0846500-01);PAP/25A core domain containing protein. (Os01t0846500-02)
MQTL-GW4	1	Os01g0846600				Protein of unknown function DUF248, methyltransferase putative family protein. (Os01t0846600-01);Similar to ankyrin-like protein. (Os01t0846600-02)
MQTL-GW4	1	Os01g0846700				Hypothetical protein. (Os01t0846700-00)
MQTL-GW4	1	Os01g0846800				Regulator of chromosome condensation, RCC1 domain containing protein. (Os01t0846800-01)
MQTL-GW4	1	Os01g0846900				Histone-fold domain containing protein. (Os01t0846900-01)
MQTL-GW4	1	Os01g0847000				Hypothetical protein. (Os01t0847000-00)
MQTL-GW4	1	Os01g0847100				Conserved hypothetical protein. (Os01t0847100-01)
MQTL-GW4	1	Os01g0847200	OsMPG1, MPG1, OsVTC1-1, VTC1-1	mannose-1-phosphate guanyl transferase 1		Similar to Mannose-1-phosphate guanyltransferase (EC 2.7.7.13) (ATP-mannose-1- phosphate guanylyltransferase) (GDP-mannose pyrophosphorylase) (NDP- hexose pyrophosphorylase). (Os01t0847200-01);Similar to Mannose-1-phosphate guanyltransferase (EC 2.7.7.13) (ATP-mannose-1- phosphate guanylyltransferase) (GDP-mannose pyrophosphorylase) (NDP- hexose pyrophosphorylase). (Os01t0847200-02)
MQTL-GW4	1	Os01g0847300				Uncharacterised protein family UPF0497, trans-membrane plant domain containing protein. (Os01t0847300-01);Uncharacterised protein family UPF0497, trans-membrane plant domain containing protein. (Os01t0847300-02)
MQTL-GW4	1	Os01g0847600	OsARK1	ALDO-KETO REDUCTASE 1		Aldo-keto reductase, Detoxification of abiotic stress-related reactive aldehydes, Oxidative and heat stress tolerance, Herbicide resistance (Os01t0847600-01)
MQTL-GW4	1	Os01g0847700	OsAKR2, AKR4C14	ALDO-KETO REDUCTASE 2		Aldo-keto reductase, Detoxification of reactive aldehydes, Abiotic stress tolerance (Os01t0847700-01)
MQTL-GW4	1	Os01g0847800	OsAKR3, OsALR1, ALR1	ALDO-KETO REDUCTASE 3		Similar to Aldose reductase (EC 1.1.1.21) (AR) (Aldehyde reductase) (20-alpha- hydroxysteroid dehydrogenase) (EC 1.1.1.149) (20-alpha-HSD). (Os01t0847800-01);Aldo-keto reductase (Os01t0847800-02)
MQTL-GW4	1	Os01g0847900				Prenylated rab acceptor PRA1 family protein. (Os01t0847900-01);Prenylated rab acceptor PRA1 family protein. (Os01t0847900-02)
MQTL-GW4	1	Os01g0848200	Os RopGEF5, OsRopGEF5, P5CS2, OsP5CS2	guanine nucleotide exchange factor for Rop 5, pyrroline-5-carboxylate synthetase 2, proline carboxylate synthase 2		Similar to Delta 1-pyrroline-5-carboxylate synthetase (P5CS) [Includes: Glutamate 5-kinase (EC 2.7.2.11) (Gamma-glutamyl kinase) (GK); Gamma-glutamyl phosphate reductase (GPR) (EC 1.2.1.41) (Glutamate-5-semialdehyde dehydrogenase) (Glutamyl-gamma-semialdehyde dehydrogenase)]. (Os01t0848200-01);Similar to Delta 1-pyrroline-5-carboxylate synthetase (P5CS) [Includes: Glutamate 5-kinase (EC 2.7.2.11)…
MQTL-GW4	1	Os01g0848300				Pentatricopeptide repeat domain containing protein. (Os01t0848300-01)
MQTL-GW4	1	Os01g0848400	qSH1, qsh1, qSH-1	Shattering (QTL)-1		BEL1-type homeobox family, Seed shattering (Os01t0848400-01)
MQTL-GW4	1	Os01g0848475				Hypothetical protein. (Os01t0848475-00)
MQTL-GW4	1	Os01g0848550				Conserved hypothetical protein. (Os01t0848550-01)
MQTL-GW4	1	Os01g0848700	OsSTA36	OsSTA36		Similar to Ras-related protein Rab11C. (Os01t0848700-01)
MQTL-GW4	1	Os01g0848766				Hypothetical gene. (Os01t0848766-00)
MQTL-GW4	1	Os01g0848900				Conserved hypothetical protein. (Os01t0848900-01)
MQTL-GW4	1	Os01g0849000	OsLTPd5, LTPd5	non-specific lipid transfer protein d5, lipid transfer protein d5, type D non-specific lipid transfer protein 5		Hypothetical protein. (Os01t0849000-02)
MQTL-GW4	1	Os01g0849100	OsRacGEF1, RacGEF1, OsRacGEF1, OsRopGEF7B	small GTPase Rac/ROP guanine nucleotide exchange factor 1		Small GTPase Rac/ROP guanine nucleotide exchange factor, Signal transduction (Os01t0849100-01)
MQTL-GW4	1	Os01g0849500				Protein of unknown function DUF3339 domain containing protein. (Os01t0849500-01)
MQTL-GW4	1	Os01g0849600				Similar to ENOD18 protein (Fragment). (Os01t0849600-01)
MQTL-GW4	1	Os01g0849950				Hypothetical protein. (Os01t0849950-00)
MQTL-GW4	1	Os01g0850000				Uncharacterised conserved protein UCP022260 domain containing protein. (Os01t0850000-01)
MQTL-GW4	1	Os01g0850050				Hypothetical gene. (Os01t0850050-00)
MQTL-GW4	1	Os01g0850100		ERH1		Similar to Phosphatidic acid phosphatase-like protein. (Os01t0850100-01)
MQTL-GW4	1	Os01g0850200	OsRFPV-3	RING finger protein OsRFPV-3, RING-V protein 3		Zinc finger, RING/FYVE/PHD-type domain containing protein. (Os01t0850200-00)
MQTL-GW4	1	Os01g0850400	R2R3-MYB	R2R3-MYB		Similar to MYBY1 protein (Fragment). (Os01t0850400-01)
MQTL-GW4	1	Os01g0850550	OsLAC7	LACCASE 7		Similar to Laccase-6. (Os01t0850550-00)
MQTL-GW4	1	Os01g0850700	OsLAC8	LACCASE 8		Similar to Laccase-7. (Os01t0850700-01);Cupredoxin domain containing protein. (Os01t0850700-02)
MQTL-GW4	1	Os01g0850800	OsLAC9	LACCASE 9		Laccase-8. (Os01t0850800-00)
MQTL-GW4	1	Os01g0850900				SOUL haem-binding protein domain containing protein. (Os01t0850900-01)
MQTL-GW4	1	Os01g0851000	WLP2, OsFLN1			Carbohydrate/purine kinase domain containing protein. (Os01t0851000-01);Carbohydrate/purine kinase domain containing protein. (Os01t0851000-02)
MQTL-GW4	1	Os01g0851100				GDP-fucose protein O-fucosyltransferase domain containing protein. (Os01t0851100-01);Similar to predicted protein. (Os01t0851100-02)
MQTL-GW4	1	Os01g0851300				Reticulon family protein. (Os01t0851300-01)
MQTL-GW4	1	Os01g0851400				Machado-Joseph disease protein MJD family protein. (Os01t0851400-01)
MQTL-GW4	1	Os01g0851600				3-oxo-5-alpha-steroid 4-dehydrogenase, C-terminal domain containing protein. (Os01t0851600-01)
MQTL-GW4	1	Os01g0851700	Pho2, OsPho2	Starch phosphorylase 2, plastidial starch phosphorylase2, plastidial starch phosphorylase 2		Similar to Cytosolic starch phosphorylase (Fragment). (Os01t0851700-01)
MQTL-GW4	1	Os01g0852000				Hypothetical protein. (Os01t0852000-01)
MQTL-GW4	1	Os01g0852100	OsRLCK48	RECEPTOR-LIKE CYTOPLASMIC KINASE 48		Conserved hypothetical protein. (Os01t0852100-01)
MQTL-GW4	1	Os01g0852200		PHT4;3		Similar to sialin. (Os01t0852200-01);Similar to sialin. (Os01t0852200-02);Major facilitator superfamily protein. (Os01t0852200-03)
MQTL-GW4	1	Os01g0852400				Protein of unknown function DUF740 family protein. (Os01t0852400-00)
MQTL-GW4	1	Os01g0852500				ELM2 domain containing protein. (Os01t0852500-01);ELM2 domain containing protein. (Os01t0852500-02)
MQTL-GW4	1	Os01g0852650				FAR1 DNA binding domain domain containing protein. (Os01t0852650-00)
MQTL-GW4	1	Os01g0852800				Conserved hypothetical protein. (Os01t0852800-01)
MQTL-GW4	1	Os01g0852900				Pentatricopeptide repeat domain containing protein. (Os01t0852900-01);Hypothetical conserved gene. (Os01t0852900-02)
MQTL-GW4	1	Os01g0853000				Conserved hypothetical protein. (Os01t0853000-01)
MQTL-GW4	1	Os01g0853400	OsCOI1a, OsCOI1, Os_F0728	coronatine insensitive 1a, CORONATINE INSENSITIVE1		Component of the SCF E3 ubiquitin ligase complex, Jasmonate-regulated defense responses, Promoting leaf senescence (Os01t0853400-01)
MQTL-GW4	1	Os01g0853600				Similar to cDNA clone:J023041K02, full insert sequence. (Os01t0853600-01);Similar to cDNA clone:002-147-E10, full insert sequence. (Os01t0853600-02);Similar to cDNA clone:J023041K02, full insert sequence. (Os01t0853600-03)
MQTL-GW4	1	Os01g0853700				Similar to MCB1 protein. (Os01t0853700-01)
MQTL-GW4	1	Os01g0853800				C2 calcium-dependent membrane targeting domain containing protein. (Os01t0853800-01);C2 calcium-dependent membrane targeting domain containing protein. (Os01t0853800-04)
MQTL-GW4	1	Os01g0854000				Similar to AER. (Os01t0854000-01)
MQTL-GW4	1	Os01g0854400				Conserved hypothetical protein. (Os01t0854400-01)
MQTL-GW4	1	Os01g0854500	OsWOX9, WOX9, WOX5, Os WOX5, OsWOX5, QHB/OsWOX9	QUIESCENT-CENTER-SPECIFIC-HOMEOBOX (QHB) GENE		Homeobox domain containing protein. (Os01t0854500-01)
MQTL-GW4	1	Os01g0854651				Similar to Adenylate cyclase. (Os01t0854651-00)
MQTL-GW4	1	Os01g0854800	CYP86A7-2, OsCYP86A7-2	P-450 86A7-2		Similar to Cytochrome P450 86A1 (EC 1.14.-.-) (CYPLXXXVI) (P450-dependent fatty acid omega-hydroxylase). (Os01t0854800-01)
MQTL-GW4	1	Os01g0855000				Similar to Glycerol-3-phosphate acyltransferase 6 (EC 2.3.1.15) (AtGPAT6). (Os01t0855000-01);Hypothetical gene. (Os01t0855000-02);Similar to Glycerol-3-phosphate acyltransferase 6 (EC 2.3.1.15) (AtGPAT6). (Os01t0855000-03)
MQTL-GW4	1	Os01g0855200				Tetratricopeptide-like helical domain containing protein. (Os01t0855200-01)
MQTL-GW4	1	Os01g0855400				SANT domain, DNA binding domain containing protein. (Os01t0855400-00)
MQTL-GW4	1	Os01g0855600	HS1	putative nematode-resistance protein		Similar to Hs1pro-1 protein. (Os01t0855600-01)
MQTL-GW4	1	Os01g0855700				Hypothetical protein. (Os01t0855700-01)
MQTL-GW4	1	Os01g0855900				Hypothetical gene. (Os01t0855900-01)
MQTL-GW4	1	Os01g0856000	OsCDC6	CELL DIVISION CONTROL 6		Similar to CDC6 protein. (Os01t0856000-01);Similar to predicted protein. (Os01t0856000-02)
MQTL-GW4	1	Os01g0856500	OsLAX1, OsRAU1, OsAUX1, LAX1, RAU1, AUX1	like aux1-1, related to AUX1-1, auxin transporter 1		Auxin transporter, Primary root and root hair elongation, Cd stress response (Os01t0856500-01);Amino acid transporter, transmembrane domain containing protein. (Os01t0856500-02);Splicing variant with unknown function (Os01t0856500-03);Similar to auxin transporter-like protein 1. (Os01t0856500-04)
MQTL-GW4	1	Os01g0856600				Nsp1-like, C-terminal family protein. (Os01t0856600-01)
MQTL-GW5	1	Os01g0955100	OsCML31, OsMSR2, MSR2	CALMODULIN-LIKE PROTEIN 31		Similar to Calmodulin-like protein (Fragment). (Os01t0955100-01)
MQTL-GW5	1	Os01g0955400	OsCML23	CALMODULIN-LIKE PROTEIN 23		Similar to cDNA clone:001-105-G04, full insert sequence. (Os01t0955400-00)
MQTL-GW5	1	Os01g0955500	OsCML19	CALMODULIN-LIKE PROTEIN 19		Putative calcium-binding protein CML19. (Os01t0955500-00)
MQTL-GW5	1	Os01g0955550				Hypothetical conserved gene. (Os01t0955550-01)
MQTL-GW5	1	Os01g0955600				Conserved hypothetical protein. (Os01t0955600-00)
MQTL-GW5	1	Os01g0955700	OsCLT1, CLT1	CRT-like transporter 1		CRT-like transporter, Glutathione homeostasis, Arsenic tolerance (Os01t0955700-01)
MQTL-GW5	1	Os01g0956075				Armadillo-like helical domain containing protein. (Os01t0956075-00)
MQTL-GW5	1	Os01g0956200				Glycosyltransferase AER61, uncharacterized domain containing protein. (Os01t0956200-01)
MQTL-GW5	1	Os01g0956300				Hypothetical protein. (Os01t0956300-01)
MQTL-GW5	1	Os01g0956500				Conserved hypothetical protein. (Os01t0956500-01)
MQTL-GW5	1	Os01g0956600				Nucleotide-binding, alpha-beta plait domain containing protein. (Os01t0956600-01)
MQTL-GW5	1	Os01g0956700	OsLCD	Low cadmium		Cadmium tolerance and accumulation (Os01t0956700-01)
MQTL-GW5	1	Os01g0956800				Hypothetical conserved gene. (Os01t0956800-00)
MQTL-GW5	1	Os01g0957000				ATP-NAD kinase, PpnK-type, all-beta domain containing protein. (Os01t0957000-01);Similar to cDNA clone:J013089M16, full insert sequence. (Os01t0957000-02)
MQTL-GW5	1	Os01g0957100				Protein kinase, core domain containing protein. (Os01t0957100-01)
MQTL-GW5	1	Os01g0957200				Protein of unknown function DUF3411 domain containing protein. (Os01t0957200-01)
MQTL-GW5	1	Os01g0957500				Hypothetical protein. (Os01t0957500-00)
MQTL-GW5	1	Os01g0957600				Similar to cDNA, clone: J053023H06, full insert sequence. (Os01t0957600-01)
MQTL-GW5	1	Os01g0957800				Cytochrome P450 domain containing protein. (Os01t0957800-01)
MQTL-GW5	1	Os01g0957900				Armadillo-type fold domain containing protein. (Os01t0957900-01)
MQTL-GW5	1	Os01g0958000	CDKC;2, Orysa;CDKC;2, Orysa;CDKC;1, CDKC;1, OsCDKC1, OsCDKC;1	CYCLIN-DEPENDENT KINASE C;2		Similar to Cell division control protein 2 homolog 2 (EC 2.7.1.37) (Fragment). (Os01t0958000-01);Similar to Cyclin-dependent kinase C-2. (Os01t0958000-02)
MQTL-GW5	1	Os01g0958100				Similar to chloroplast SRP receptor cpFtsY precursor. (Os01t0958100-01);Similar to chloroplast srp54 receptor1. (Os01t0958100-02)
MQTL-GW5	1	Os01g0958200				Curculin-like (mannose-binding) lectin domain containing protein. (Os01t0958200-01)
MQTL-GW5	1	Os01g0958400				Similar to CFM6. (Os01t0958400-01);Similar to CFM6. (Os01t0958400-02);RNA-binding, CRM domain domain containing protein. (Os01t0958400-03)
MQTL-GW5	1	Os01g0958500				Similar to RNA binding protein-like. (Os01t0958500-01)
MQTL-GW5	1	Os01g0958700				Membrane attack complex component/perforin/complement C9 family protein. (Os01t0958700-01)
MQTL-GW5	1	Os01g0958800				Conserved hypothetical protein. (Os01t0958800-01);Protein of unknown function DUF2305 domain containing protein. (Os01t0958800-02)
MQTL-GW5	1	Os01g0958900	OsMLH1	OsMLH1		Similar to MLH1 protein (Fragment). (Os01t0958900-01);Similar to MLH1 protein (Fragment). (Os01t0958900-02)
MQTL-GW5	1	Os01g0958950				Hypothetical protein. (Os01t0958950-00)
MQTL-GW5	1	Os01g0959000				Nucleotide-binding, alpha-beta plait domain containing protein. (Os01t0959000-01)
MQTL-GW5	1	Os01g0959050				Hypothetical protein. (Os01t0959050-00)
MQTL-GW5	1	Os01g0959100	Asr3, OsASR5, OsASR1, Asr1	ABSCISIC ACID-STRESS-RIPENING-INDUCIBLE 3 PROTEIN		Similar to Abscisic stress ripening protein 1. (Os01t0959100-01)
MQTL-GW5	1	Os01g0959200	Asr4, OsASR6, OsASR2, Asr2	ABSCISIC ACID-STRESS-RIPENING-INDUCIBLE 4 PROTEIN		Similar to Ci21A protein. (Os01t0959200-01)
MQTL-GW5	1	Os01g0959600	EMP5, Os EMP5, OsEMP5	Empty Pericarp5		Pentatricopeptide repeat domain containing protein. (Os01t0959600-00)
MQTL-GW5	1	Os01g0959750				Conserved hypothetical protein. (Os01t0959750-00)
MQTL-GW5	1	Os01g0959800				Similar to PSD2 (phosphatidylserine decarboxylase 2); phosphatidylserine decarboxylase. (Os01t0959800-01)
MQTL-GW5	1	Os01g0959900				Similar to predicted protein. (Os01t0959900-01);Similar to NDH-O (NAD(P)H:plastoquinone dehydrogenase complex subunit O). (Os01t0959900-02)
MQTL-GW5	1	Os01g0960000				Gamma-secretase aspartyl protease complex, presenilin enhancer-2 subunit domain containing protein. (Os01t0960000-01)
MQTL-GW5	1	Os01g0960200				Hypothetical conserved gene. (Os01t0960200-00)
MQTL-GW5	1	Os01g0960300				Similar to Glucose inhibited division protein A. (Os01t0960300-01);Similar to Glucose-inhibited division A family protein. (Os01t0960300-02)
MQTL-GW5	1	Os01g0960400				Protein kinase, core domain containing protein. (Os01t0960400-01);Similar to predicted protein. (Os01t0960400-02);Similar to Leucine-rich repeat transmembrane protein kinase. (Os01t0960400-03)
MQTL-GW5	1	Os01g0960500				Zinc finger, RING/FYVE/PHD-type domain containing protein. (Os01t0960500-01)
MQTL-GW5	1	Os01g0960600				Hypothetical conserved gene. (Os01t0960600-01)
MQTL-GW5	1	Os01g0960800				Protein Transporter, Pam16 family protein. (Os01t0960800-01)
MQTL-GW5	1	Os01g0960900				Oligopeptide transporter domain containing protein. (Os01t0960900-00)
MQTL-GW5	1	Os01g0961000				Conserved hypothetical protein. (Os01t0961000-01)
MQTL-GW5	1	Os01g0961200	OsCBSCBSPB3	cystathionine b-synthase domain containing protein OsCBSCBSPB3, CBS domain containing protein OsCBSCBSPB3		Cystathionine beta-synthase, core domain containing protein. (Os01t0961200-01)
MQTL-GW5	1	Os01g0961300				Conserved hypothetical protein. (Os01t0961300-01)
MQTL-GW5	1	Os01g0961600				Conserved hypothetical protein. (Os01t0961600-01);Conserved hypothetical protein. (Os01t0961600-02)
MQTL-GW5	1	Os01g0962000				Hypothetical conserved gene. (Os01t0962000-01)
MQTL-GW5	1	Os01g0962100				Conserved hypothetical protein. (Os01t0962100-01)
MQTL-GW5	1	Os01g0962200				Similar to Membrane protein. (Os01t0962200-01)
MQTL-GW5	1	Os01g0962300				Similar to Vacuolar ATP synthase 16 kDa proteolipid subunit (EC 3.6.3.14) (V- ATPase 16 kDa proteolipid subunit) (Fragment). (Os01t0962300-00)
MQTL-GW5	1	Os01g0962400				Ubiquitin-like, Ufm1 domain containing protein. (Os01t0962400-01)
MQTL-GW5	1	Os01g0962500				Zinc finger, HIT-type domain containing protein. (Os01t0962500-01);Zinc finger, HIT-type domain containing protein. (Os01t0962500-02)
MQTL-GW5	1	Os01g0962600				Similar to 40S ribosomal protein S10-1. (Os01t0962600-01)
MQTL-GW5	1	Os01g0962650				Hypothetical gene. (Os01t0962650-00)
MQTL-GW5	1	Os01g0962700	prx20	class III peroxidase 20		Similar to Peroxidase 12 precursor (EC 1.11.1.7) (Atperox P12) (PRXR6) (ATP4a). (Os01t0962700-01)
MQTL-GW5	1	Os01g0962900	prx21	class III peroxidase 21		Similar to Cationic peroxidase SPC4 (Fragment). (Os01t0962900-00)
MQTL-GW5	1	Os01g0963000	prx22	class III peroxidase 22		Similar to Peroxidase BP 1 precursor. (Os01t0963000-01);Similar to Peroxidase BP 1 precursor. (Os01t0963000-04)
MQTL-GW5	1	Os01g0963300				Similar to Syntaxin 61 (AtSYP61) (Osmotic stess-sensitive mutant 1). (Os01t0963300-01)
MQTL-GW5	1	Os01g0963400				Thioredoxin family protein. (Os01t0963400-01)
MQTL-GW5	1	Os01g0963600	OsAsr2, OsASR4, OsASR6	ABSCISIC ACID-STRESS-RIPENING-INDUCIBLE 2 PROTEIN		ABA/WDS induced protein family protein. (Os01t0963600-01)
MQTL-GW5	1	Os01g0963800				Conserved hypothetical protein. (Os01t0963800-01)
MQTL-GW5	1	Os01g0964000				Similar to VAMP-like protein YKT61 (AtYKT61) (Geranylgeranylated protein 1) (AtGP1). (Os01t0964000-01);Similar to VAMP-like protein YKT61 (AtYKT61) (Geranylgeranylated protein 1) (AtGP1). (Os01t0964000-02)
MQTL-GW5	1	Os01g0964133				Similar to Actin. (Os01t0964133-01)
MQTL-GW5	1	Os01g0964266				Hypothetical gene. (Os01t0964266-00)
MQTL-GW5	1	Os01g0964333				Hypothetical protein. (Os01t0964333-00)
MQTL-GW5	1	Os01g0964400	OsRLCK56	RECEPTOR-LIKE CYTOPLASMIC KINASE 56		S-locus glycoprotein domain containing protein. (Os01t0964400-00)
MQTL-GW5	1	Os01g0964800				Similar to PRAF1; Ran GTPase binding / chromatin binding / zinc ion binding. (Os01t0964800-01)
MQTL-GW5	1	Os01g0964900				Similar to Mitochondrial carrier protein-like. (Os01t0964900-00)
MQTL-GW5	1	Os01g0965000				Similar to DNA-directed RNA polymerase. (Os01t0965000-00)
MQTL-GW5	1	Os01g0965300				Hypothetical protein. (Os01t0965300-00)
MQTL-GW5	1	Os01g0965400	YGL8, YL2	yellow-green leaf 8		Chloroplast-targeted UMP kinase, Regulation of leaf colour (Os01t0965400-01)
MQTL-GW5	1	Os01g0965500	OsSET6, SDG720	SET protein 6		Similar to SET domain protein. (Os01t0965500-01)
MQTL-GW5	1	Os01g0965600				Similar to growth inhibition and differentiation-related protein 88. (Os01t0965600-01)
MQTL-GW5	1	Os01g0965700				Hypothetical conserved gene. (Os01t0965700-00)
MQTL-GW5	1	Os01g0965800				Conserved hypothetical protein. (Os01t0965800-01)
MQTL-GW5	1	Os01g0965900				Conserved hypothetical protein. (Os01t0965900-01)
MQTL-GW5	1	Os01g0966000				Similar to Plasma membrane H+-ATPase (EC 3.6.1.3). (Os01t0966000-01);Similar to Plasma membrane H+-ATPase (EC 3.6.1.3). (Os01t0966000-02);Similar to predicted protein. (Os01t0966000-03);Similar to OXP1 (OXOPROLINASE 1); 5-oxoprolinase (ATP-hydrolyzing)/ hydrolase. (Os01t0966000-04)
MQTL-GW5	1	Os01g0966100	OsABCD2	ABC TRANSPORTER D FAMILY MEMBER 2		Similar to Peroxisomal ABC transporter. (Os01t0966100-01)
MQTL-GW5	1	Os01g0966200				Protein of unknown function YGGT family protein. (Os01t0966200-01)
MQTL-GW5	1	Os01g0966300				Similar to Mitochondrial processing peptidase. (Os01t0966300-01)
MQTL-GW5	1	Os01g0966400				Leucine-rich repeat, SDS22 containing protein. (Os01t0966400-01)
MQTL-GW5	1	Os01g0966500				Similar to Vacuolar protein sorting 55 containing protein. (Os01t0966500-01);Similar to Vacuolar protein sorting 55 containing protein. (Os01t0966500-02)
MQTL-GW5	1	Os01g0966700	OsCIN4, OsCIN5	b-Fructofuranosidase, cell-wall invertase 4, cell-wall invertase 5		Similar to Beta-fructofuranosidase (EC 3.2.1.26) (Fragment). (Os01t0966700-01);Similar to Beta-fructofuranosidase, insoluble isoenzyme 4. (Os01t0966700-02)
MQTL-GW5	1	Os01g0966801				Hypothetical protein. (Os01t0966801-00)
MQTL-GW5	1	Os01g0966900				Similar to Sorbitol transporter. (Os01t0966900-00)
MQTL-GW5	1	Os01g0967000				Similar to Small nuclear ribonucleoprotein-like protein. (Os01t0967000-00)
MQTL-GW5	1	Os01g0967100				Glycoside hydrolase, family 15 domain containing protein. (Os01t0967100-01)
MQTL-GW5	1	Os01g0967200				Similar to Rac GTPase activating protein 1. (Os01t0967200-01)
MQTL-GW5	1	Os01g0967400				Similar to Maternal Effect Lethal family member. (Os01t0967400-01)
MQTL-GW5	1	Os01g0967600				Hypothetical protein. (Os01t0967600-01)
MQTL-GW5	1	Os01g0967700				RNA-directed DNA polymerase (reverse transcriptase), related domain containing protein. (Os01t0967700-01)
MQTL-GW5	1	Os01g0967800				Conserved hypothetical protein. (Os01t0967800-01);Hypothetical conserved gene. (Os01t0967800-02)
MQTL-GW5	1	Os01g0967900				Similar to predicted protein. (Os01t0967900-01);Similar to Aspartyl aminopeptidase. (Os01t0967900-02)
MQTL-GW5	1	Os01g0968000				Similar to antiporter/ drug transporter/ transporter. (Os01t0968000-00)
MQTL-GW5	1	Os01g0968100				Conserved hypothetical protein. (Os01t0968100-00)
MQTL-GW5	1	Os01g0968200				Conserved hypothetical protein. (Os01t0968200-00)
MQTL-GW5	1	Os01g0968300				Root cap family protein. (Os01t0968300-01)
MQTL-GW5	1	Os01g0968350				Hypothetical gene. (Os01t0968350-00)
MQTL-GW5	1	Os01g0968400				Root cap family protein. (Os01t0968400-00)
MQTL-GW5	1	Os01g0968500				Similar to triacylglycerol lipase. (Os01t0968500-00)
MQTL-GW5	1	Os01g0968600				Leucine-rich repeat, cysteine-containing subtype domain containing protein. (Os01t0968600-00)
MQTL-GW5	1	Os01g0968601				Hypothetical protein. (Os01t0968601-00)
MQTL-GW5	1	Os01g0968700	OsIPT9	ADENOSINE PHOSPHATE ISOPENTENYLTRANSFERASE 9		tRNA isopentenyltransferase family protein. (Os01t0968700-01);Similar to Eukaryotic tRNA isopentenyltransferase. (Os01t0968700-02)
MQTL-GW5	1	Os01g0968800	OsERF#027, OsERF027, OsERF27, ERF27, AP2/EREBP#081, AP2/EREBP81, OsDREB1F, RCBF2	DEHYDRATION-RESPONSIVE ELEMENT-BINDING PROTEIN 1F		Similar to Dehydration responsive element binding protein 1F (DREB1F protein). (Os01t0968800-00)
MQTL-GW5	1	Os01g0969000				Similar to Chloroplast outer envelope 24 kD protein. (Os01t0969000-01)
MQTL-GW5	1	Os01g0969100				NAD(P)-binding domain containing protein. (Os01t0969100-01)
MQTL-GW5	1	Os01g0969200				Conserved hypothetical protein. (Os01t0969200-01)
MQTL-GW5	1	Os01g0969400				Similar to cation proton exchanger. (Os01t0969400-00)
MQTL-GW5	1	Os01g0969700				Protein kinase-like domain containing protein. (Os01t0969700-01)
MQTL-GW5	1	Os01g0970400	p26	cap-binding protein p26		Eukaryotic translation initiation factor 4E-1 (eIF4E-1) (eIF-4E-1) (mRNA cap-binding protein) (eIF-4F 25 kDa subunit) (eIF-4F p26 subunit). (Os01t0970400-01)
MQTL-GW5	1	Os01g0970600	OsRH58	RNA helicase 58		Similar to ATP binding protein. (Os01t0970600-01)
MQTL-GW5	1	Os01g0970700				Peptidase M48, Ste24p family protein. (Os01t0970700-01);Similar to Peptidase M48, Ste24p. (Os01t0970700-02)
MQTL-GW5	1	Os01g0970900				Pentatricopeptide repeat domain containing protein. (Os01t0970900-01);Pentatricopeptide repeat domain containing protein. (Os01t0970900-02)
MQTL-GW5	1	Os01g0971000				Conserved hypothetical protein. (Os01t0971000-02)
MQTL-GW5	1	Os01g0971100	OsDi19-5	drought-induced 19-5		Drought induced 19 family protein. (Os01t0971100-01)
MQTL-GW5	1	Os01g0971200				Protein of unknown function DUF707 family protein. (Os01t0971200-01);Similar to Lysine ketoglutarate reductase trans-splicing related 1. (Os01t0971200-02)
MQTL-GW5	1	Os01g0971400				Similar to Cysteine proteinase. (Os01t0971400-01)
MQTL-GW5	1	Os01g0971500				Similar to Cytochrome b5. (Os01t0971500-01)
MQTL-GW5	1	Os01g0971600	OsSTA45	OsSTA45		Similar to Sn-glycerol-3-phosphate dehydrogenase (Fragment). (Os01t0971600-01)
MQTL-GW5	1	Os01g0971700				Streptomyces cyclase/dehydrase family protein. (Os01t0971700-01)
MQTL-GW5	1	Os01g0971800	OsPCL1	PHYTOCLOCK 1		Similar to Two-component response regulator ARR11 (Receiver-like protein 3). (Os01t0971800-00)
MQTL-GW5	1	Os01g0971900				Similar to BPM. (Os01t0971900-01)
MQTL-GW5	1	Os01g0972000	OsRFPH2-3	RING finger protein OsRFPH2-3, RING-H2 protein 3		Zinc finger, RING/FYVE/PHD-type domain containing protein. (Os01t0972000-01)
MQTL-GW5	1	Os01g0972200	OsZIP1	ZINC TRANSPORTER 1		Similar to Zinc transporter 2 precursor (ZRT/IRT-like protein 2). (Os01t0972200-00)
MQTL-GW5	1	Os01g0972300				DVL family protein. (Os01t0972300-01)
MQTL-GW5	1	Os01g0972800	OsWRKY17	RICE WRKY GENE17		WRKY1 (WRKY transcription factor 17). (Os01t0972800-01)
MQTL-GW5	1	Os01g0972900	OsWD40-33, OsCCS52B	cell cycle switch 52 B, cell cycle switch 52B, B-type cell cycle switch 52		Similar to Clone ZZD405 mRNA sequence. (Fragment). (Os01t0972900-01)
MQTL-GW5	1	Os01g0973000				HAD-superfamily hydrolase, subfamily IA, variant 3 domain containing protein. (Os01t0973000-01)
MQTL-GW5	1	Os01g0973100				Hypothetical conserved gene. (Os01t0973100-01)
MQTL-GW5	1	Os01g0973150				Hypothetical protein. (Os01t0973150-00)
MQTL-GW5	1	Os01g0973200				Hypothetical conserved gene. (Os01t0973200-00)
MQTL-GW5	1	Os01g0973300				Armadillo-like helical domain containing protein. (Os01t0973300-01)
MQTL-GW5	1	Os01g0973400				Similar to radical SAM domain-containing protein. (Os01t0973400-01)
MQTL-GW5	1	Os01g0973500	OsRLCK57	RECEPTOR-LIKE CYTOPLASMIC KINASE 57		Similar to Protein kinase APK1A, chloroplast precursor (EC 2.7.1.-). (Os01t0973500-01)
MQTL-GW5	1	Os01g0973550				Hypothetical protein. (Os01t0973550-00)
MQTL-GW5	1	Os01g0973600				Protein of unknown function DUF506, plant family protein. (Os01t0973600-01);Protein of unknown function DUF506, plant family protein. (Os01t0973600-02)
MQTL-GW5	1	Os01g0974000	OsABCI11	ABC TRANSPORTER I FAMILY MEMBER 11		Mammalian cell entry related domain containing protein. (Os01t0974000-01);Mammalian cell entry related domain containing protein. (Os01t0974000-02)
MQTL-GW5	1	Os01g0974100				Similar to amino acid selective channel protein. (Os01t0974100-01)
MQTL-GW5	1	Os01g0974200	OsMT2c, OsMT-I-2b, MTc, met5, ricMT, OsMTI2B	METALLOTHIONEIN I-2B		RicMT (Metallothionein-like protein). (Os01t0974200-01);RicMT (Metallothionein-like protein). (Os01t0974200-02);Conserved hypothetical protein. (Os01t0974200-03)
MQTL-GW5	1	Os01g0974300				Conserved hypothetical protein. (Os01t0974300-01)
MQTL-GW5	1	Os01g0974400	XBOS31, OsRFPHC-7	RING finger protein OsRFPHC-7, RING-HC protein 7		Zinc finger, RING/FYVE/PHD-type domain containing protein. (Os01t0974400-01)
MQTL-GW5	1	Os01g0974500				Pectinacetylesterase family protein. (Os01t0974500-01)
MQTL-GW5	1	Os01g0974600				Similar to Histone H2A. (Os01t0974600-00)
MQTL-GW5	1	Os01g0974701				Similar to RNA-binding glycine rich protein (RGP-2). (Os01t0974701-01)
MQTL-GW5	1	Os01g0974800				Similar to AtPPa4 (Arabidopsis thaliana pyrophosphorylase 4); inorganic diphosphatase. (Os01t0974800-01)
MQTL-GW5	1	Os01g0974900				Similar to 26S proteasome non-ATPase regulatory subunit 6. (Os01t0974900-00)
MQTL-GW5	1	Os01g0975000	OsDSR3	DUF966-stress repressive gene 3		Protein of unknown function DUF966 family protein. (Os01t0975000-01);Protein of unknown function DUF966 family protein. (Os01t0975000-02)
MQTL-GW5	1	Os01g0975300	OsMYB48, OsMYB48-1, OsMYB48-2	MYB transcription factor 48		MYB-related transcription factor, Drought and salinity tolerance (Os01t0975300-01);Similar to Myb factor protein. (Os01t0975300-02)
MQTL-GW5	1	Os01g0975800	OsMADS79	MADS BOX GENE 79		Similar to DNA binding protein. (Os01t0975800-00)
MQTL-GW5	1	Os01g0975900	OsTIP1;2, TIP1-2, TIP1.2, TIP1	TONOPLAST INTRINSIC PROTEIN 1;2		Similar to Tonoplast membrane integral protein ZmTIP1-2. (Os01t0975900-01);Similar to Tonoplast membrane integral protein ZmTIP1-2. (Os01t0975900-02)
MQTL-GW5	1	Os01g0976000		MON1		Vacuolar fusion protein MON1 domain containing protein. (Os01t0976000-01)
MQTL-GW5	1	Os01g0976100	OsABCB8, ABCB8, OsPGP8, OsMDR10, OsISC29	MULTIDRUG RESISTANCE 10		ABC transporter-like domain containing protein. (Os01t0976100-01)
MQTL-GW5	1	Os01g0976200				11-S plant seed storage protein family protein. (Os01t0976200-01)
MQTL-GW5	1	Os01g0976300				Heavy metal transport/detoxification protein domain containing protein. (Os01t0976300-01)
MQTL-GW5	1	Os01g0976450				SET domain domain containing protein. (Os01t0976450-00)
MQTL-GW5	1	Os01g0976475				Conserved hypothetical protein. (Os01t0976475-00)
MQTL-GW5	1	Os01g0976500				KIP1-like domain containing protein. (Os01t0976500-01)
MQTL-GW5	1	Os01g0976600		COQ5		Similar to Methlytransferase, UbiE/COQ5 family. (Os01t0976600-01)
MQTL-GW5	1	Os01g0976700	OsPP17	Protein phosphatase 17		Similar to Protein phosphatase 2C-like protein. (Os01t0976700-01)
MQTL-GW5	1	Os01g0976750				Hypothetical conserved gene. (Os01t0976750-01)
MQTL-GW5	1	Os01g0976800	OsGATA10	GATA TRANSCRIPTION FACTOR 10		Zinc finger, NHR/GATA-type domain containing protein. (Os01t0976800-01)
MQTL-GW5	1	Os01g0976900				Similar to kinase. (Os01t0976900-00)
MQTL-GW6	2	Os02g0267700	OsEXPA14, OsEXP14, osaEXPa1.11	ALPHA-EXPANSIN 14		Similar to Expansin-A14. (Os02t0267700-00)
MQTL-GW6	2	Os02g0267832				Hypothetical protein. (Os02t0267832-00)
MQTL-GW6	2	Os02g0267900	OsEXPA24, OsEXP24, osaEXPa1.10	ALPHA-EXPANSIN 24		Similar to Expansin-A24. (Os02t0267900-00)
MQTL-GW6	2	Os02g0267975				Hypothetical protein. (Os02t0267975-00)
MQTL-GW6	2	Os02g0268050	OsEXPA23, OsEXP23, osaEXPa1.12	ALPHA-EXPANSIN 23		Similar to Expansin-A23. (Os02t0268050-00)
MQTL-GW6	2	Os02g0268100	GluB5, GLU2.3	GLUTELIN B5		Similar to Glutelin (Fragment). (Os02t0268100-01)
MQTL-GW6	2	Os02g0268300	GluB4, GluB-5	GLUTELIN B4		Similar to Glutelin (Fragment). (Os02t0268300-00)
MQTL-GW6	2	Os02g0268400				Similar to Expansin-A23. (Os02t0268400-00)
MQTL-GW6	2	Os02g0268500				Hypothetical protein. (Os02t0268500-00)
MQTL-GW6	2	Os02g0268600	OsEXPA22, OsEXP22, osaEXPa1.9	ALPHA-EXPANSIN 22		Similar to Expansin-A22. (Os02t0268600-00)
MQTL-GW6	2	Os02g0268675				Hypothetical protein. (Os02t0268675-00)
MQTL-GW6	2	Os02g0269000				Protein of unknown function DUF502 family protein. (Os02t0269000-01)
MQTL-GW6	2	Os02g0269200				Dynein light chain, type 1 family protein. (Os02t0269200-01)
MQTL-GW6	2	Os02g0269400				Hypothetical protein. (Os02t0269400-00)
MQTL-GW6	2	Os02g0269600	OsSub13, SUB13	Subtilisin 13, SUBTILISIN 13		Similar to Subtilase. (Os02t0269600-00)
MQTL-GW6	2	Os02g0269650				Hypothetical gene. (Os02t0269650-01)
MQTL-GW6	2	Os02g0270100				Hypothetical gene. (Os02t0270100-00)
MQTL-GW6	2	Os02g0270200	OsSub14, SUB14	Subtilisin 14, SUBTILISIN 14		Similar to Subtilase. (Os02t0270200-01)
MQTL-GW6	2	Os02g0270350				Hypothetical protein. (Os02t0270350-00)
MQTL-GW6	2	Os02g0270800	OsSub15, SUB15	Subtilisin 15, SUBTILISIN 15		Peptidase S8/S53, subtilisin/kexin/sedolisin domain containing protein. (Os02t0270800-00)
MQTL-GW6	2	Os02g0270900	OsSub16, SUB16	Subtilisin 16, SUBTILISIN 16		Similar to Subtilase. (Os02t0270900-00)
MQTL-GW6	2	Os02g0271000	OsSub17, SUB17	Subtilisin 17, SUBTILISIN 17		Similar to Subtilase. (Os02t0271000-01)
MQTL-GW6	2	Os02g0271600	OsSub18, SUB18	Subtilisin 18, SUBTILISIN 18		Similar to Subtilase. (Os02t0271600-00)
MQTL-GW6	2	Os02g0271900				Myb transcription factor domain containing protein. (Os02t0271900-01)
MQTL-GW6	2	Os02g0272100	OsFbox079, OsFbox79, Os_F0641	F-box protein 79		F-box domain, cyclin-like domain containing protein. (Os02t0272100-00)
MQTL-GW6	2	Os02g0272200	OsYUCCA12, OsYUC12	YUCCA-LIKE GENE 12		Similar to Flavin-binding monooxygenase-like family protein. (Os02t0272200-00)
MQTL-GW6	2	Os02g0272300	Os RopGEF3, OsRopGEF3	guanine nucleotide exchange factor for Rop 3		Similar to Pollen-specific kinase partner protein. (Os02t0272300-01)
MQTL-GW6	2	Os02g0272350				Hypothetical gene. (Os02t0272350-01)
MQTL-GW6	2	Os02g0272400				Similar to predicted protein. (Os02t0272400-00)
MQTL-GW6	2	Os02g0272600				Aph-1 family protein. (Os02t0272600-01);Similar to gamma-secretase subunit APH-1B. (Os02t0272600-02)
MQTL-GW6	2	Os02g0272800				Conserved hypothetical protein. (Os02t0272800-01)
MQTL-GW6	2	Os02g0272850				Conserved hypothetical protein. (Os02t0272850-00)
MQTL-GW6	2	Os02g0272900				NB-ARC domain containing protein. (Os02t0272900-01)
MQTL-GW6	2	Os02g0273000				Similar to Uridine kinase-like protein. (Os02t0273000-01)
MQTL-GW6	2	Os02g0273100				Aminotransferase, class IV family protein. (Os02t0273100-01);Aminotransferase, class IV family protein. (Os02t0273100-02)
MQTL-GW6	2	Os02g0273700				VHS domain containing protein. (Os02t0273700-01)
MQTL-GW6	2	Os02g0273800				Multi antimicrobial extrusion protein MatE domain containing protein. (Os02t0273800-01);Multi antimicrobial extrusion protein MatE domain containing protein. (Os02t0273800-02);Non-protein coding transcript. (Os02t0273800-03)
MQTL-GW6	2	Os02g0273900				Conserved hypothetical protein. (Os02t0273900-01)
MQTL-GW6	2	Os02g0274000	Rf2 (Rfx), Rfx, Rf2	RESTORATION OF FERTILITY 2		Similar to Rf2 protein. (Os02t0274000-01);Similar to Rf2 protein. (Os02t0274000-02);Mitochondrial glycine-rich protein, Fertility restoration in LD-CMS (Os02t0274000-03)
MQTL-GW6	2	Os02g0274100	MFP, OsAIM	ABNORMAL INFLORESCENCE MERISTEM1		3-hydroxyacyl-CoA dehydrogenase, Multifunctional protein, RNA- and microtubule-binding protein, Salicylic acid (SA) biosynthesis, Maintenance of root meristem activity, Beta -oxidation of fatty acids (Os02t0274100-01);Similar to Peroxisomal fatty acid beta-oxidation multifunctional protein. (Os02t0274100-02)
MQTL-GW6	2	Os02g0274600				Tesmin/TSO1-like, CXC domain containing protein. (Os02t0274600-00)
MQTL-GW6	2	Os02g0274700				Zinc finger, RanBP2-type domain containing protein. (Os02t0274700-01)
MQTL-GW6	2	Os02g0274900	OsGMST1			Major facilitator superfamily protein. (Os02t0274900-01);Similar to metabolite transport protein csbC. (Os02t0274900-02);Similar to metabolite transport protein csbC. (Os02t0274900-03)
MQTL-GW6	2	Os02g0275100		CCMH		Cytochrome C biogenesis protein family protein. (Os02t0275100-01)
MQTL-GW6	2	Os02g0275200				Xyloglucan fucosyltransferase family protein. (Os02t0275200-01);Hypothetical conserved gene. (Os02t0275200-02)
MQTL-GW6	2	Os02g0276200				Similar to Isochorismatase family protein rutB. (Os02t0276200-01)
MQTL-GW6	2	Os02g0276400				Similar to Isochorismatase family protein rutB. (Os02t0276400-01)
MQTL-GW6	2	Os02g0276500	OsVTE1	tocopherol cyclase, VITAMIN E DEFICIENT 1		Similar to Tocopherol cyclase. (Os02t0276500-01)
MQTL-GW6	2	Os02g0276900	OsbHLH072	basic helix-loop-helix protein 072		Basic helix-loop-helix dimerisation region bHLH domain containing protein. (Os02t0276900-01)
MQTL-GW6	2	Os02g0277600	OsISC21	IRON-SULFUR CLUSTER PROTEIN 21		Similar to MFDR (NADP adrenodoxin-like ferredoxin reductase). (Os02t0277600-01)
MQTL-GW6	2	Os02g0277700				Leucine-rich repeat domain containing protein. (Os02t0277700-01)
MQTL-GW6	2	Os02g0278400				Cytochrome P450 family protein. (Os02t0278400-01);Similar to Cytochrome P450 monooxygenase CYP71U4v2. (Os02t0278400-02)
MQTL-GW6	2	Os02g0278450				Hypothetical protein. (Os02t0278450-00)
MQTL-GW6	2	Os02g0278700	OsCPS1, OsCPS1ent, OsCPS, Os CPS1, OsTPS4	ENT-COPALYL DIPHOSPHATE SYNTHASE 1		Similar to Kaurene synthase A (Fragment). (Os02t0278700-01)
MQTL-GW6	2	Os02g0279150				Hypothetical protein. (Os02t0279150-00)
MQTL-GW6	2	Os02g0279600				Similar to TOM2B. (Os02t0279600-00)
MQTL-GW6	2	Os02g0279800				Conserved hypothetical protein. (Os02t0279800-01)
MQTL-GW6	2	Os02g0280000				Hypothetical gene. (Os02t0280000-01)
MQTL-GW6	2	Os02g0280100				Micro-fibrillar-associated 1, C-terminal family protein. (Os02t0280100-00)
MQTL-GW6	2	Os02g0280200	OsXTH13	XYLOGLUCAN ENDOTRANSGLUCOSYDASE/HYDROLASE 13		Similar to Xyloglucan endotransglucosylase/hydrolase protein 26. (Os02t0280200-00)
MQTL-GW6	2	Os02g0280400				Similar to casein kinase I isoform delta-like. (Os02t0280400-01);Similar to Dual specificity kinase 1. (Os02t0280400-02);Hypothetical gene. (Os02t0280400-03)
MQTL-GW6	2	Os02g0280500	OsGLYI2	GLYOXALASE I-2		Similar to Glyoxalase I. (Os02t0280500-01)
MQTL-GW6	2	Os02g0280700				Similar to Iron/ascorbate-dependent oxidoreductase. (Os02t0280700-01)
MQTL-GW6	2	Os02g0280850				Hypothetical protein. (Os02t0280850-00)
MQTL-GW6	2	Os02g0281000	OsPP23	Protein phosphatase 23		RmlC-like jelly roll fold domain containing protein. (Os02t0281000-01);Similar to predicted protein. (Os02t0281000-02)
MQTL-GW6	2	Os02g0281101				Hypothetical gene. (Os02t0281101-00)
MQTL-GW6	2	Os02g0281150				Similar to Leucine Rich Repeat family protein. (Os02t0281150-01)
MQTL-GW6	2	Os02g0281200				Similar to NBS-LRR protein (Fragment). (Os02t0281200-01);Similar to NBS-LRR protein (Fragment). (Os02t0281200-02)
MQTL-GW6	2	Os02g0282000				NB-ARC domain containing protein. (Os02t0282000-01)
MQTL-GW6	2	Os02g0282100				Conserved hypothetical protein. (Os02t0282100-01)
MQTL-GW6	2	Os02g0282301				Conserved hypothetical protein. (Os02t0282301-01)
MQTL-GW6	2	Os02g0282500				Disease resistance protein domain containing protein. (Os02t0282500-00)
MQTL-GW6	2	Os02g0282600				Conserved hypothetical protein. (Os02t0282600-01)
MQTL-GW6	2	Os02g0282900	OsABCE1, OsABCE1_1, OsABCE1_2	ABC TRANSPORTER E FAMILY MEMBER 1		Similar to 68 kDa protein HP68. (Os02t0282900-01)
MQTL-GW6	2	Os02g0283800	OsSERK4, OsSERL9, OsSERK2, OsBAK1-5, TMS10	somatic embryogenesis receptor-like kinase 4, somatic embryogenesis receptor kinase 4, SERK-like gene 9, bri1-associated receptor kinase 1 (BAK1) homologue 5		Similar to SERK1 (Fragment). (Os02t0283800-01)
MQTL-GW6	2	Os02g0284300				Similar to predicted protein. (Os02t0284300-00)
MQTL-GW6	2	Os02g0284500				FAR1 DNA binding domain domain containing protein. (Os02t0284500-01)
MQTL-GW6	2	Os02g0284550				Hypothetical protein. (Os02t0284550-00)
MQTL-GW6	2	Os02g0284600				Similar to 60S ribosomal protein L27. (Os02t0284600-01)
MQTL-GW6	2	Os02g0284800				Hypothetical protein. (Os02t0284800-01)
MQTL-GW6	2	Os02g0285300	OsDREPP2, DREPP2	developmentally regulated plasma membrane polypeptide 2		DREPP plasma membrane polypeptide family protein. (Os02t0285300-01)
MQTL-GW6	2	Os02g0285700				Similar to predicted protein. (Os02t0285700-01)
MQTL-GW6	2	Os02g0285800				Similar to GTP-binding protein typA (Tyrosine phosphorylated protein A). (Os02t0285800-01);Similar to predicted protein. (Os02t0285800-02)
MQTL-GW6	2	Os02g0285900	ONAC044, ONAC44	NAC DOMAIN-CONTAINING PROTEIN 44		No apical meristem (NAM) protein domain containing protein. (Os02t0285900-00)
MQTL-GW6	2	Os02g0286200				Lipase, class 3 family protein. (Os02t0286200-01)
MQTL-GW6	2	Os02g0286350				Similar to Non-specific lipid-transfer protein. (Os02t0286350-00)
MQTL-GW6	2	Os02g0286500				Similar to AT hook motif family protein, expressed. (Os02t0286500-00)
MQTL-GW6	2	Os02g0286700				Similar to Chlorophyllase (Fragment). (Os02t0286700-00)
MQTL-GW6	2	Os02g0286850				Similar to Stripe rust resistance protein Yr10. (Os02t0286850-00)
MQTL-GW6	2	Os02g0286891				Similar to OSIGBa0161P06.1 protein. (Os02t0286891-01)
MQTL-GW6	2	Os02g0286933				Conserved hypothetical protein. (Os02t0286933-00)
MQTL-GW6	2	Os02g0287000				Similar to 40S ribosomal protein S3a (CYC07 protein). (Os02t0287000-01);Ribosomal protein S3Ae domain containing protein. (Os02t0287000-02)
MQTL-GW6	2	Os02g0287700				Hypothetical gene. (Os02t0287700-00)
MQTL-GW6	2	Os02g0287800	Os_F0478	Os_F0478		F-box domain, Skp2-like domain containing protein. (Os02t0287800-00)
MQTL-GW6	2	Os02g0287900	OsFbox080, OsFbox80, Os_F0533	F-box protein 80		Cyclin-like F-box domain containing protein. (Os02t0287900-01)
MQTL-GW6	2	Os02g0288000	OsFbox081, OsFbox81, Os_F0375	F-box protein 81		Cyclin-like F-box domain containing protein. (Os02t0288000-01)
MQTL-GW6	2	Os02g0288100	OsPME8	PECTIN METHYLESTERASE 8		Similar to Pectinesterase (EC 3.1.1.11) (Fragment). (Os02t0288100-01)
MQTL-GW6	2	Os02g0288200				Protein of unknown function DUF573 domain containing protein. (Os02t0288200-01);Hypothetical conserved gene. (Os02t0288200-02)
MQTL-GW6	2	Os02g0288400	OsABCC5, OsMRP5	MULTIDRUG RESISTANCE-ASSOCIATED PROTEIN 5		Similar to MRP-like ABC transporter. (Os02t0288400-00)
MQTL-GW6	2	Os02g0288600	OsBURP04, OsBURP4	BURP domain-containing protein 4		Similar to BURP domain-containing protein 4. (Os02t0288600-01)
MQTL-GW6	2	Os02g0288700	OsABCC4, ABCC4, OsMRP4	MULTIDRUG RESISTANCE-ASSOCIATED PROTEIN 4		Similar to MRP-like ABC transporter. (Os02t0288700-00)
MQTL-GW6	2	Os02g0288744				Hypothetical protein. (Os02t0288744-00)
MQTL-GW6	2	Os02g0288862				Hypothetical protein. (Os02t0288862-00)
MQTL-GW6	2	Os02g0288925	Os_F0610	Os_F0610		Hypothetical conserved gene. (Os02t0288925-00)
MQTL-GW6	2	Os02g0289000				BURP domain containing protein. (Os02t0289000-01)
MQTL-GW6	2	Os02g0289300				Hypothetical conserved gene. (Os02t0289300-01)
MQTL-GW6	2	Os02g0289500				Similar to anthocyanin 5-aromatic acyltransferase. (Os02t0289500-01)
MQTL-GW6	2	Os02g0289700				Hypothetical protein. (Os02t0289700-01)
MQTL-GW6	2	Os02g0290000				Pentatricopeptide repeat domain containing protein. (Os02t0290000-01)
MQTL-GW6	2	Os02g0290300	OsWD40-40	OsWD40-40		WD40/YVTN repeat-like domain containing protein. (Os02t0290300-01)
MQTL-GW6	2	Os02g0290400				Ribosomal biogenesis, methyltransferase, EMG1/NEP1 domain containing protein. (Os02t0290400-01)
MQTL-GW6	2	Os02g0290500	OsUbDKgamma4, UbDKgamma4	ubiquitin-like domain kinase &gamma;4, ubiquitin-like domain kinase g4		Phosphatidylinositol 3-/4-kinase (PI3/4K) family protein, Ubiquitin-like domain kinase, Control of flowering time (Os02t0290500-01);Similar to phosphatidylinositol 3- and 4-kinase family protein. (Os02t0290500-02)
MQTL-GW6	2	Os02g0290600	OsPOP5, POP5	Prolyl Oligopeptidase 5, PROLYL OLIGOPEPTIDASE 5		Prolyl oligopeptidase family protein, Abiotic stress tolerance (Os02t0290600-01);Similar to predicted protein. (Os02t0290600-02)
MQTL-GW6	2	Os02g0290900	OsGELP34	GDSL ESTERASE/LIPASE PROTEIN 34		Similar to GDSL-motif lipase/hydrolase family protein. (Os02t0290900-00)
MQTL-GW6	2	Os02g0291000	OsCBL7	CALCINEURIN B-LIKE PROTEIN 7		Calcineurin B (Fragment). (Os02t0291000-00)
MQTL-GW6	2	Os02g0291400	OsCBL8	CALCINEURIN B-LIKE PROTEIN 8		Similar to Calcineurin B-like protein 8. (Os02t0291400-00)
MQTL-GW6	2	Os02g0291500				Conserved hypothetical protein. (Os02t0291500-01)
MQTL-GW6	2	Os02g0291600	OsGELP35	GDSL ESTERASE/LIPASE PROTEIN 35		Lipase, GDSL domain containing protein. (Os02t0291600-01)
MQTL-GW6	2	Os02g0292600	OsGELP37	GDSL ESTERASE/LIPASE PROTEIN 37		Lipase, GDSL domain containing protein. (Os02t0292600-01)
MQTL-GW6	2	Os02g0292800				Protein of unknown function DUF599 family protein. (Os02t0292800-01)
MQTL-GW6	2	Os02g0293050				Hypothetical protein. (Os02t0293050-00)
MQTL-GW6	2	Os02g0293300	OsFDML1			Similar to Gene X-like protein (Fragment). (Os02t0293300-01)
MQTL-GW6	2	Os02g0293350				Hypothetical gene. (Os02t0293350-01)
MQTL-GW6	2	Os02g0293400	SIP14	SKIP interacting protein 14, SKIPa-interacting protein 14, SKIPa-interacting protein 14		Similar to Ubiquitin ligase SINAT5 (EC 6.3.2.-) (Seven in absentia homolog 5). Splice isoform 2. (Os02t0293400-01)
MQTL-GW6	2	Os02g0293500				Similar to CLP protease regulatory subunit CLPX precursor. (Os02t0293500-01)
MQTL-GW6	2	Os02g0293575				Hypothetical protein. (Os02t0293575-00)
MQTL-GW6	2	Os02g0293800				Conserved hypothetical protein. (Os02t0293800-01);Hypothetical conserved gene. (Os02t0293800-02)
MQTL-GW6	2	Os02g0293900				Similar to nucleic acid binding protein. (Os02t0293900-00)
MQTL-GW6	2	Os02g0294000				Micro-fibrillar-associated 1, C-terminal domain containing protein. (Os02t0294000-00)
MQTL-GW6	2	Os02g0294100	OsFbox082, OsFbox82, Os_F0509	F-box protein 82		Cyclin-like F-box domain containing protein. (Os02t0294100-01);Cyclin-like F-box domain containing protein. (Os02t0294100-02)
MQTL-GW6	2	Os02g0294600	OsWD40-41	OsWD40-41		Similar to transducin family protein / WD-40 repeat family protein. (Os02t0294600-01)
MQTL-GW6	2	Os02g0294700				Topoisomerase II-associated protein PAT1 domain containing protein. (Os02t0294700-01)
MQTL-GW6	2	Os02g0295700				Aldehyde dehydrogenase, conserved site domain containing protein. (Os02t0295700-01);Aldehyde dehydrogenase, conserved site domain containing protein. (Os02t0295700-02)
MQTL-GW6	2	Os02g0296400	OsEnS-35	endosperm-specific gene 35		Similar to RCD1. (Os02t0296400-00)
MQTL-GW6	2	Os02g0296800				Cobalamin (vitamin B12) biosynthesis CbiX domain containing protein. (Os02t0296800-01)
MQTL-GW6	2	Os02g0297000				Conserved hypothetical protein. (Os02t0297000-01)
MQTL-GW6	2	Os02g0297066				Hypothetical gene. (Os02t0297066-00)
MQTL-GW6	2	Os02g0297132				Similar to heat-shock protein 101. (Os02t0297132-00)
MQTL-GW6	2	Os02g0297200				Protein of unknown function DUF594 family protein. (Os02t0297200-01)
MQTL-GW6	2	Os02g0297550				Hypothetical gene. (Os02t0297550-01)
MQTL-GW6	2	Os02g0297600				Protein of unknown function DUF707 family protein. (Os02t0297600-01);Protein of unknown function DUF707 family protein. (Os02t0297600-02)
MQTL-GW6	2	Os02g0297666				Hypothetical gene. (Os02t0297666-00)
MQTL-GW6	2	Os02g0297900	OsFbox083, OsFbox83, Os_F0360	F-box protein 83		Similar to F-box domain containing protein, expressed. (Os02t0297900-00)
MQTL-GW6	2	Os02g0298100				Hypothetical protein. (Os02t0298100-01)
MQTL-GW6	2	Os02g0298200				Similar to Resistance protein candidate (Fragment). (Os02t0298200-01)
MQTL-GW6	2	Os02g0298900				Hypothetical gene. (Os02t0298900-01);Hypothetical gene. (Os02t0298900-02)
MQTL-GW6	2	Os02g0299000				Similar to lectin-like receptor kinase 7. (Os02t0299000-00)
MQTL-GW6	2	Os02g0299200				IQ calmodulin-binding region domain containing protein. (Os02t0299200-01)
MQTL-GW6	2	Os02g0299300				Similar to cDNA clone:J023112L03, full insert sequence. (Os02t0299300-01)
MQTL-GW6	2	Os02g0299600				Protein of unknown function DUF1242 family protein. (Os02t0299600-01)
MQTL-GW6	2	Os02g0300500				Disease resistance protein domain containing protein. (Os02t0300500-00)
MQTL-GW6	2	Os02g0300700	OseIF1A-1	EUKARYOTIC INITIATION FACTOR 1A-1		Similar to Eukaryotic translation initiation factor 1A (EIF-1A) (EIF-4C). (Os02t0300700-01)
MQTL-GW6	2	Os02g0300900				Similar to Lipoxygenase. (Os02t0300900-00)
MQTL-GW6	2	Os02g0301000	OsC3H15, OsRFPHC-3	ZINC FINGER CCCH DOMAIN-CONTAINING PROTEIN 15		Zinc finger, RING/FYVE/PHD-type domain containing protein. (Os02t0301000-01);Similar to RING finger protein 113A. (Os02t0301000-02)
MQTL-GW6	2	Os02g0301100	OsSWEET4	SWEET4	Sosso et al. 2015	RAG1-activating protein 1 homologue domain containing protein. (Os02t0301100-01)
MQTL-GW6	2	Os02g0301400				Thioredoxin-like fold domain containing protein. (Os02t0301400-01)
MQTL-GW6	2	Os02g0301450				Hypothetical gene. (Os02t0301450-00)
MQTL-GW6	2	Os02g0301500				Similar to ATP dependent RNA helicase. (Os02t0301500-01)
MQTL-GW6	2	Os02g0301650				Hypothetical gene. (Os02t0301650-00)
MQTL-GW6	2	Os02g0301700				Similar to predicted protein. (Os02t0301700-00)
MQTL-GW6	2	Os02g0301800				NB-ARC domain containing protein. (Os02t0301800-01);NB-ARC domain containing protein. (Os02t0301800-02)
MQTL-GW6	2	Os02g0302200				Similar to aminotransferase family protein. (Os02t0302200-01)
MQTL-GW6	2	Os02g0302450	OsNAAT3			Similar to cDNA, clone: J100059G16, full insert sequence. (Os02t0302450-00)
MQTL-GW6	2	Os02g0302500				Hypothetical conserved gene. (Os02t0302500-00)
MQTL-GW6	2	Os02g0302700	OsNAAT2	NICOTINAMINE AMINOTRANSFERASE 2		Similar to Nicotianamine aminotransferase A. (Os02t0302700-01)
MQTL-GW7	2	Os02g0655100				Uncharacterised protein family UPF0565 domain containing protein. (Os02t0655100-01)
MQTL-GW7	2	Os02g0655200	OsERF#095, OsERF095, OsERF95, AP2/EREBP#020, AP2/EREBP20, OsSta2, Sta2	ETHYLENE RESPONSE FACTOR 95		Similar to Ap25. (Os02t0655200-01);ERF family protein, Transcriptional regulator, Salt stress tolerance (Os02t0655200-02)
MQTL-GW7	2	Os02g0655300				Similar to 3-isopropylmalate dehydratase, small subunit. (Os02t0655300-01);Similar to 3-isopropylmalate dehydratase, small subunit. (Os02t0655300-02);Similar to 3-isopropylmalate dehydratase, small subunit. (Os02t0655300-03)
MQTL-GW7	2	Os02g0655500	OsSTA68	OsSTA68		Protein of unknown function DUF862, eukaryotic domain containing protein. (Os02t0655500-01)
MQTL-GW7	2	Os02g0655600				Protein of unknown function DUF676, hydrolase-like domain containing protein. (Os02t0655600-01);Similar to predicted protein. (Os02t0655600-02)
MQTL-GW7	2	Os02g0655700	OsCAT2	cationic amino acid transporter 2		Amino acid/polyamine transporter I family protein. (Os02t0655700-01)
MQTL-GW7	2	Os02g0655750				Hypothetical gene. (Os02t0655750-00)
MQTL-GW7	2	Os02g0655800				Serine/threonine protein kinase domain containing protein. (Os02t0655800-01);Serine/threonine protein kinase domain containing protein. (Os02t0655800-02)
MQTL-GW7	2	Os02g0656100				Conserved hypothetical protein. (Os02t0656100-01);Conserved hypothetical protein. (Os02t0656100-02)
MQTL-GW7	2	Os02g0656200	OsCERK	ceramide kinase		Similar to Ceramide kinase. (Os02t0656200-01)
MQTL-GW7	2	Os02g0656300	APC8, OsAPC8	ANAPHASE PROMOTING COMPLEX 8		Similar to Anaphase-promoting complex subunit 8-like protein. (Os02t0656300-01)
MQTL-GW7	2	Os02g0656400				Conserved hypothetical protein. (Os02t0656400-01)
MQTL-GW7	2	Os02g0656500	OsDjA1	DnaJ domain protein A1		DnaJ-like protein. (Os02t0656500-01);Similar to DnaJ-like protein. (Os02t0656500-02)
MQTL-GW7	2	Os02g0656550				Hypothetical protein. (Os02t0656550-00)
MQTL-GW7	2	Os02g0656600	OsERF#032, OsERF032, OsERF32, AP2/EREBP#021, AP2/EREBP21, OsDREB4-1, CR223	ETHYLENE RESPONSE FACTOR 32		Similar to Dehydration responsive element binding protein 2B (DREB2B protein). (Os02t0656600-00)
MQTL-GW7	2	Os02g0657000	OsERF#035, OsERF035, OsERF35, AP2/EREBP#148, AP2/EREBP148, OsAP211, ARAG1	ETHYLENE RESPONSE FACTOR 35		AP2 domain-containing protein Rap211. (Os02t0657000-01)
MQTL-GW7	2	Os02g0657550				Conserved hypothetical protein. (Os02t0657550-01)
MQTL-GW7	2	Os02g0657600	OsNAGK2, NAGK2	N-acetylglutamate kinase 2, N-acetyl glutamate kinase 2		N-acetyl glutamate kinase 2. (Os02t0657600-00)
MQTL-GW7	2	Os02g0657700				Uncharacterised conserved protein UCP012943 domain containing protein. (Os02t0657700-01)
MQTL-GW7	2	Os02g0657775				Similar to predicted protein. (Os02t0657775-00)
MQTL-GW7	2	Os02g0657850				Conserved hypothetical protein. (Os02t0657850-00)
MQTL-GW7	2	Os02g0658000				Pleckstrin-like domain containing protein. (Os02t0658000-01)
MQTL-GW7	2	Os02g0658100	OsTIP2;1, TIP2-1, TIP2	TONOPLAST INTRINSIC PROTEIN 2;1		Similar to tonoplast intrinsic protein2. (Os02t0658100-01)
MQTL-GW7	2	Os02g0658150				Hypothetical protein. (Os02t0658150-00)
MQTL-GW7	2	Os02g0658200				Zinc finger, PHD-type domain containing protein. (Os02t0658200-01)
MQTL-GW7	2	Os02g0658300				Conserved hypothetical protein. (Os02t0658300-01)
MQTL-GW7	2	Os02g0658400	OsREM0.1	REMORIN 0.1		Remorin, C-terminal domain containing protein. (Os02t0658400-01)
MQTL-GW7	2	Os02g0658500	Os_F0751	Os_F0751		Similar to Leucine Rich Repeat family protein. (Os02t0658500-01)
MQTL-GW7	2	Os02g0658600	OsEXPB14, osaEXPb1.18	BETA-EXPANSIN 14		Similar to Beta-expansin (Fragment). (Os02t0658600-00)
MQTL-GW7	2	Os02g0658651				Hypothetical protein. (Os02t0658651-00)
MQTL-GW7	2	Os02g0658800	OsEXPB11, osaEXPb1.20	BETA-EXPANSIN 11		Beta-expansin. (Os02t0658800-01)
MQTL-GW7	2	Os02g0658850				Hypothetical protein. (Os02t0658850-00)
MQTL-GW7	2	Os02g0658900				Sec20 family protein. (Os02t0658900-01)
MQTL-GW7	2	Os02g0659100				Zinc finger, C2H2-type domain containing protein. (Os02t0659100-01)
MQTL-GW7	2	Os02g0659500				Zinc finger, C2H2-type domain containing protein. (Os02t0659500-01)
MQTL-GW7	2	Os02g0659600				Hypothetical conserved gene. (Os02t0659600-01)
MQTL-GW7	2	Os02g0659700				Similar to OSIGBa0143N19.8 protein. (Os02t0659700-00)
MQTL-GW7	2	Os02g0660100				Hypothetical conserved gene. (Os02t0660100-00)
MQTL-GW7	2	Os02g0660800				Similar to OSIGBa0143N19.7 protein. (Os02t0660800-00)
MQTL-GW7	2	Os02g0661000				Similar to peroxisomal biogenesis factor 19. (Os02t0661000-00)
MQTL-GW7	2	Os02g0661050				Hypothetical gene. (Os02t0661050-01)
MQTL-GW7	2	Os02g0661100	OsTPP1, OsTPS	TREHALOSE-6-PHOSPHATE PHOSHPHATASE 1		Similar to Trehalose-6-phosphate phosphatase. (Os02t0661100-01);Similar to Trehalose-phosphate phosphatase. (Os02t0661100-02)
MQTL-GW7	2	Os02g0661200				Conserved hypothetical protein. (Os02t0661200-01)
MQTL-GW7	2	Os02g0661300				Conserved hypothetical protein. (Os02t0661300-01)
MQTL-GW7	2	Os02g0661400				Protein of unknown function DUF597 domain containing protein. (Os02t0661400-00)
MQTL-GW7	2	Os02g0661500	OsSTA69	OsSTA69		Non-protein coding transcript. (Os02t0661500-01);Hypothetical protein. (Os02t0661500-02);Hypothetical protein. (Os02t0661500-03)
MQTL-GW7	2	Os02g0661600				Conserved hypothetical protein. (Os02t0661600-00)
MQTL-GW7	2	Os02g0661800				Phosphatidic acid phosphatase type 2/haloperoxidase domain containing protein. (Os02t0661800-01)
MQTL-GW7	2	Os02g0661900				Similar to OSIGBa0143N19.13 protein. (Os02t0661900-01);Similar to Vesicle-associated membrane protein-associated protein B/C (VAMP- associated protein B/C) (VAMP-B/VAMP-C) (VAP-B/VAP-C). Splice isoform 2. (Os02t0661900-02)
MQTL-GW7	2	Os02g0662000	RCc3, OsHyPRP01, HyP/GRP01, OsHyPRP1, HyP/GRP1, OsRcc3	root-specific RCc3, hybrid proline- or glycine-rich protein 1		RCc3 protein. (Os02t0662000-01)
MQTL-GW7	2	Os02g0662100	OsHyPRP02, HyP/GRP02, OsHyPRP2, HyP/GRP2	hybrid proline- or glycine-rich protein 2		Similar to Tfm5 protein. (Os02t0662100-01)
MQTL-GW7	2	Os02g0662200				YbaK/aminoacyl-tRNA synthetase associated region domain containing protein. (Os02t0662200-01)
MQTL-GW7	2	Os02g0662300				Conserved hypothetical protein. (Os02t0662300-01)
MQTL-GW7	2	Os02g0662700	OsSCL1, SCL1, OsHAM1, HAM1, OsSCL6-Iib	SCARECROW-LIKE 1, hairy meristem 1		Similar to Scl1 protein (Fragment). (Os02t0662700-01);Similar to Scl1 protein (Fragment). (Os02t0662700-02)
MQTL-GW7	2	Os02g0662900				Hypothetical protein. (Os02t0662900-00)
MQTL-GW7	2	Os02g0663100	OsHAM2, HAM2, OsSCL6-Iia	hairy meristem 2		GRAS transcription factor domain containing protein. (Os02t0663100-01)
MQTL-GW7	2	Os02g0663200				Hypothetical protein. (Os02t0663200-00)
MQTL-GW7	2	Os02g0663300	OsWD40-48, OsSTA70	OsWD40-48, OsSTA70		BEACH domain domain containing protein. (Os02t0663300-00)
MQTL-GW7	2	Os02g0663800	OsADF1	actin depolymerizing factor 1		Similar to Actin-depolymerizing factor (ADF). (Os02t0663800-01)
MQTL-GW7	2	Os02g0663900				Similar to Phosphoribosyltransferase (Fragment). (Os02t0663900-01);Hypothetical conserved gene. (Os02t0663900-02)
MQTL-GW7	2	Os02g0664000	OsGpx3, GPX3, OsGPx03	GLUTATHIONE PEROXIDASE 3		Similar to Phospholipid hydroperoxide glutathione peroxidase, chloroplast precursor (EC 1.11.1.12) (PHGPx). (Os02t0664000-01)
MQTL-GW7	2	Os02g0664100				Hypothetical conserved gene. (Os02t0664100-00)
MQTL-GW7	2	Os02g0664150				Hypothetical gene. (Os02t0664150-01)
MQTL-GW7	2	Os02g0664200				Similar to UDP-glucose:glycoprotein glucosyltransferase 1 precursor (EC 2.4.1.-) (UDP-glucose ceramide glucosyltransferase-like 1) (UDP-- Glc:glycoprotein glucosyltransferase) (HUGT1). (Os02t0664200-01)
MQTL-GW7	2	Os02g0664300	OsSub19, SUB19	Subtilisin 19, SUBTILISIN 19		Peptidase S8 and S53, subtilisin, kexin, sedolisin domain containing protein. (Os02t0664300-01);Similar to predicted protein. (Os02t0664300-02);Similar to predicted protein. (Os02t0664300-03)
MQTL-GW7	2	Os02g0664400				Hypothetical conserved gene. (Os02t0664400-01)
MQTL-GW7	2	Os02g0664700				Conserved hypothetical protein. (Os02t0664700-01);Similar to cDNA clone:J013020D20, full insert sequence. (Os02t0664700-02)
MQTL-GW7	2	Os02g0665000				Similar to Malic enzyme. (Os02t0665000-01);Similar to NADP-malic enzyme. (Os02t0665000-02)
MQTL-GW7	2	Os02g0665200				Mitochondrial substrate carrier family protein. (Os02t0665200-01)
MQTL-GW7	2	Os02g0665250				Conserved hypothetical protein. (Os02t0665250-01)
MQTL-GW7	2	Os02g0665300	OsSP1, OsSub20, SUB20	Serine protease 1, Subtilisin 20, SUBTILISIN 20		Peptidase S8, subtilisin-related domain containing protein. (Os02t0665300-01);Peptidase S8, subtilisin-related domain containing protein. (Os02t0665300-02)
MQTL-GW7	2	Os02g0665350				Hypothetical gene. (Os02t0665350-01)
MQTL-GW7	2	Os02g0665400	OsPUB60	plant U-box-containing protein 60, U-box protein 60		Similar to Interleukin-1 receptor-associated kinase 1 (EC 2.7.1.37) (IRAK-1). Splice isoform 2. (Os02t0665400-01);Similar to Interleukin-1 receptor-associated kinase 1 (EC 2.7.1.37) (IRAK-1). Splice isoform 2. (Os02t0665400-02);Similar to Interleukin-1 receptor-associated kinase 1 (EC 2.7.1.37) (IRAK-1). Splice isoform 2. (Os02t0665400-03)
MQTL-GW7	2	Os02g0665500				Similar to U-box domain containing protein, expressed. (Os02t0665500-01)
MQTL-GW7	2	Os02g0665600				Hypothetical protein. (Os02t0665600-01)
MQTL-GW7	2	Os02g0665800	OsPUB55, OsRLCK81	RECEPTOR-LIKE CYTOPLASMIC KINASE 81		UspA domain containing protein. (Os02t0665800-01)
MQTL-GW7	2	Os02g0666000				Conserved hypothetical protein. (Os02t0666000-01)
MQTL-GW7	2	Os02g0666200	OsPIP1a, OsPIP1;1, PIP1a, RWC-1, PIP1-1, RWC1, OsPIP1-1, PIP1;1, PIP1-5	PLASMA MEMBRANE INTRINSIC PROTEIN 1A		Aquaporin. (Os02t0666200-01);Aquaporin. (Os02t0666200-02)
MQTL-GW7	2	Os02g0666250				Hypothetical gene. (Os02t0666250-00)
MQTL-GW7	2	Os02g0666300	YDA2, OsYDA2	YODA 2, OsYODA2, YODA2		Similar to MAP3Ka. (Os02t0666300-01)
MQTL-GW7	2	Os02g0666500				Similar to Cytochrome P450. (Os02t0666500-01)
MQTL-GW7	2	Os02g0666550				Hypothetical protein. (Os02t0666550-00)
MQTL-GW7	2	Os02g0666600				Harpin-induced 1 domain containing protein. (Os02t0666600-01)
MQTL-GW7	2	Os02g0666700				Permease for cytosine/purines, uracil, thiamine, allantoin family protein. (Os02t0666700-01)
MQTL-GW7	2	Os02g0666800				Protein of unknown function DUF788 family protein. (Os02t0666800-01)
MQTL-GW7	2	Os02g0666900				Zinc finger, RING-type domain containing protein. (Os02t0666900-00)
MQTL-GW7	2	Os02g0667000				Complex 1 LYR protein family protein. (Os02t0667000-01)
MQTL-GW7	2	Os02g0667050				Hypothetical gene. (Os02t0667050-00)
MQTL-GW7	2	Os02g0667100				Conserved hypothetical protein. (Os02t0667100-00)
MQTL-GW7	2	Os02g0667300				Alcohol dehydrogenase superfamily, zinc-containing protein. (Os02t0667300-01)
MQTL-GW7	2	Os02g0667500				Similar to tetracycline transporter protein. (Os02t0667500-01);Hypothetical conserved gene. (Os02t0667500-02)
MQTL-GW7	2	Os02g0667600				Similar to cDNA clone:002-146-F05, full insert sequence. (Os02t0667600-01);Hypothetical conserved gene. (Os02t0667600-02);Harpin-induced 1 domain containing protein. (Os02t0667600-03)
MQTL-GW7	2	Os02g0668000				Membrane protein, At2g17000, predicted domain containing protein. (Os02t0668000-01);Hypothetical protein. (Os02t0668000-02)
MQTL-GW7	2	Os02g0668100	OsGGPPS2, OsGRP	geranylgeranyl diphosphate synthase 2		Similar to Geranylgeranyl-diphosphate synthase. (Os02t0668100-01);Similar to Geranylgeranyl-diphosphate synthase. (Os02t0668100-02);Similar to Geranylgeranyl-diphosphate synthase. (Os02t0668100-03);Similar to predicted protein. (Os02t0668100-04)
MQTL-GW7	2	Os02g0668350				Similar to predicted protein. (Os02t0668350-00)
MQTL-GW7	2	Os02g0668400				tRNA pseudouridine synthase family protein. (Os02t0668400-00)
MQTL-GW7	2	Os02g0668500				Cellular retinaldehyde-binding/triple function, C-terminal domain containing protein. (Os02t0668500-01);Similar to cellular retinaldehyde-binding/triple function, C-terminal. (Os02t0668500-02)
MQTL-GW7	2	Os02g0668900	OsGELP41	GDSL ESTERASE/LIPASE PROTEIN 41		Similar to H0211B05.3 protein. (Os02t0668900-00)
MQTL-GW7	2	Os02g0669000	OsGELP42	GDSL ESTERASE/LIPASE PROTEIN 42		Lipase, GDSL domain containing protein. (Os02t0669000-01)
MQTL-GW7	2	Os02g0669100	LIP9, OsLIP9, lip9, DHN1, DIP1, OsLEA23, OsDhn1, COR410, OsLEA23/DIP1, DIP1/OsLEA23	DEHYDRIN 1		Dehydrin family protein. (Os02t0669100-01)
MQTL-GW7	2	Os02g0669366				Hypothetical gene. (Os02t0669366-00)
MQTL-GW7	2	Os02g0669500				Similar to H0211B05.7 protein. (Os02t0669500-01)
MQTL-GW7	2	Os02g0669700				Nucleotide-binding, alpha-beta plait domain containing protein. (Os02t0669700-01)
MQTL-GW7	2	Os02g0669900				Similar to H0211B05.8 protein. (Os02t0669900-01)
MQTL-GW7	2	Os02g0670000				Protein of unknown function DUF300 family protein. (Os02t0670000-01)
MQTL-GW7	2	Os02g0670100	OsRLCK82	RECEPTOR-LIKE CYTOPLASMIC KINASE 82		Similar to protein kinase APK1B. (Os02t0670100-00)
MQTL-GW7	2	Os02g0670200				Hypothetical protein. (Os02t0670200-00)
MQTL-GW7	2	Os02g0670400				Similar to HMGc1 protein. (Os02t0670400-01)
MQTL-GW7	2	Os02g0670500	OsRALF-8, OsRALF8, RALF-8	RAPID ALKALIZATION FACTOR 8		Rapid ALkalinization Factor family protein. (Os02t0670500-01)
MQTL-GW7	2	Os02g0670700				Pentatricopeptide repeat domain containing protein. (Os02t0670700-01)
MQTL-GW7	2	Os02g0670900	OsANT3	aromatic and neutral amino acid transporter 3		Similar to amino acid transport protein. (Os02t0670900-02);Similar to amino acid transport protein. (Os02t0670900-05)
MQTL-GW7	2	Os02g0671100	MAIF1, OsFbox104, Os_F0528	miRNAs regulated and abiotic stress induced F-box gene 1, F-box protein 104		Cyclin-like F-box domain containing protein. (Os02t0671100-01)
MQTL-GW7	2	Os02g0671200	Os_F0676	Os_F0676		Protein of unknown function DUF295 domain containing protein. (Os02t0671200-01)
MQTL-GW7	2	Os02g0671300	OsbHLH076	basic helix-loop-helix protein 076		Basic helix-loop-helix dimerisation region bHLH domain containing protein. (Os02t0671300-01)
MQTL-GW7	2	Os02g0671400				Hypothetical gene. (Os02t0671400-01);Conserved hypothetical protein. (Os02t0671400-02);Non-protein coding transcript. (Os02t0671400-03)
MQTL-GW7	2	Os02g0671800				Integrase, catalytic core domain containing protein. (Os02t0671800-01)
MQTL-GW7	2	Os02g0671950				Hypothetical conserved gene. (Os02t0671950-01)
MQTL-GW7	2	Os02g0672100	OsIDD4, IDD4, SID1	INDETERMINATE DOMAIN 4, Suppressor of rid1, indeterminate domain 4		C2H2-type zinc finger transcription factor, Promotion of flowering (Os02t0672100-01)
MQTL-GW7	2	Os02g0672150				Hypothetical gene. (Os02t0672150-00)
MQTL-GW7	2	Os02g0672200	OsAGO1a, AGO1a, AGO10, AGO1-1	ARGONAUTE 1A		Similar to AGO1 homologous protein. (Os02t0672200-01);Similar to Protein argonaute 1A. (Os02t0672200-02)
MQTL-GW7	2	Os02g0672250				Hypothetical gene. (Os02t0672250-00)
MQTL-GW7	2	Os02g0672400				Sugar transporter, conserved site domain containing protein. (Os02t0672400-01);Sugar transporter, conserved site domain containing protein. (Os02t0672400-02)
MQTL-GW7	2	Os02g0672500				Similar to Mitochondrial import inner membrane translocase subunit tim23. (Os02t0672500-01)
MQTL-GW7	2	Os02g0672600				Similar to N6-adenosine-methyltransferase 70 kDa subunit (EC 2.1.1.62) (MT-A70) (Methyltransferase-like protein 3). Splice isoform 2. (Os02t0672600-01)
MQTL-GW7	2	Os02g0672700				DNA-directed RNA polymerase, M/15 kDa subunit domain containing protein. (Os02t0672700-01)
MQTL-GW7	2	Os02g0672800	OsWNK4	WITH NO LYSINE KINASE 4		Similar to Protein kinase. (Os02t0672800-01)
MQTL-GW7	2	Os02g0673000				Uncharacterised protein family UPF0005 domain containing protein. (Os02t0673000-01)
MQTL-GW7	2	Os02g0673100	OsALMT7		Heng et al. 2018	Similar to ALMT3. (Os02t0673100-01);Similar to ALMT3. (Os02t0673100-02)
MQTL-GW7	2	Os02g0673301				Hypothetical gene. (Os02t0673301-00)
MQTL-GW7	2	Os02g0673500				Basic helix-loop-helix dimerisation region bHLH domain containing protein. (Os02t0673500-01)
MQTL-GW7	2	Os02g0673600				ORMDL family protein. (Os02t0673600-01)
MQTL-GW7	2	Os02g0673700	OsDof2, OsDof9, Dof9, OsDof-9	RICE DOF DAILY FLUCTUATIONS 1		Similar to OSIGBa0103M18.3 protein. (Os02t0673700-01);Similar to OSIGBa0103M18.3 protein. (Os02t0673700-02)
MQTL-GW7	2	Os02g0674233				Hypothetical conserved gene. (Os02t0674233-00)
MQTL-GW7	2	Os02g0674400				Conserved hypothetical protein. (Os02t0674400-01)
MQTL-GW7	2	Os02g0674700				Similar to protein binding protein. (Os02t0674700-00)
MQTL-GW7	2	Os02g0674750				Hypothetical conserved gene. (Os02t0674750-00)
MQTL-GW7	2	Os02g0674800	Roc5(t), Roc5, GL2-5, OsROC5, oul1	RICE OUTMOST CELL-SPECIFIC GENE 5		Similar to OCL1 homeobox protein. (Os02t0674800-01)
MQTL-GW7	2	Os02g0675000				Hypothetical protein. (Os02t0675000-01)
MQTL-GW7	2	Os02g0675100				Conserved hypothetical protein. (Os02t0675100-01)
MQTL-GW7	2	Os02g0675400				Similar to OSIGBa0111L12.2 protein. (Os02t0675400-00)
MQTL-GW7	2	Os02g0675550				Hypothetical protein. (Os02t0675550-00)
MQTL-GW7	2	Os02g0675700				Protein of unknown function DUF248, methyltransferase putative family protein. (Os02t0675700-01)
MQTL-GW7	2	Os02g0675750				Hypothetical gene. (Os02t0675750-00)
MQTL-GW7	2	Os02g0675800	OsFbox105, Os_F0549	F-box protein 105		Cyclin-like F-box domain containing protein. (Os02t0675800-01)
MQTL-GW7	2	Os02g0676000				Membrane bound O-acyl transferase, MBOAT family protein. (Os02t0676000-01);Similar to predicted protein. (Os02t0676000-02)
MQTL-GW7	2	Os02g0676400				Multi antimicrobial extrusion protein MatE family protein. (Os02t0676400-00)
MQTL-GW7	2	Os02g0676500	OsRFPH2-2	RING finger protein OsRFPH2-2, RING-H2 protein 2		Similar to OSIGBa0127A14.6 protein. (Os02t0676500-00)
MQTL-GW8	2	Os02g0691800				Similar to asparagine synthase family protein. (Os02t0691800-01)
MQTL-GW8	2	Os02g0691900				Conserved hypothetical protein. (Os02t0691900-01)
MQTL-GW8	2	Os02g0692000				Similar to RING finger family protein. (Os02t0692000-01)
MQTL-GW8	2	Os02g0692700				Similar to PLATZ transcription factor. (Os02t0692700-01)
MQTL-GW8	2	Os02g0693000				Conserved hypothetical protein. (Os02t0693000-01)
MQTL-GW8	2	Os02g0693200	OsDjC20	DnaJ domain protein C20		Similar to Chaperone protein dnaJ. (Os02t0693200-01);Similar to Chaperone protein dnaJ. (Os02t0693200-02);Similar to Chaperone protein dnaJ. (Os02t0693200-03)
MQTL-GW8	2	Os02g0693400				Peptidase C19, ubiquitin carboxyl-terminal hydrolase 2 family protein. (Os02t0693400-01)
MQTL-GW8	2	Os02g0693450				Hypothetical protein. (Os02t0693450-00)
MQTL-GW8	2	Os02g0693500				Similar to OSIGBa0142I02-OSIGBa0101B20.17 protein. (Os02t0693500-01)
MQTL-GW8	2	Os02g0693700	OsABCB11, ABCB11, OsPGP11, OsMDR11, OsABCB11_1, OsABCB11_2	MULTIDRUG RESISTANCE 11		Hypothetical conserved gene. (Os02t0693700-01);Similar to P-glycoprotein ABCB5. (Os02t0693700-02)
MQTL-GW8	2	Os02g0694100	OsFbox106, Os_F0496	F-box protein 106		Cyclin-like F-box domain containing protein. (Os02t0694100-01)
MQTL-GW8	2	Os02g0694201				Acyl-CoA N-acyltransferase domain containing protein. (Os02t0694201-01)
MQTL-GW8	2	Os02g0694300				Conserved hypothetical protein. (Os02t0694300-01)
MQTL-GW8	2	Os02g0694400				Conserved hypothetical protein. (Os02t0694400-01);Conserved hypothetical protein. (Os02t0694400-02)
MQTL-GW8	2	Os02g0694600				Hypothetical conserved gene. (Os02t0694600-00)
MQTL-GW8	2	Os02g0694700				Zinc finger, RING-type domain containing protein. (Os02t0694700-01)
MQTL-GW8	2	Os02g0694800				Similar to ATP binding / protein kinase. (Os02t0694800-01)
MQTL-GW8	2	Os02g0694900	OsMKK10-1	MITOGEN-ACTIVATED PROTEIN KINASE KINASE 10-1		Protein kinase, catalytic domain domain containing protein. (Os02t0694900-00)
MQTL-GW8	2	Os02g0695050				Leucine-rich repeat domain containing protein. (Os02t0695050-00)
MQTL-GW8	2	Os02g0695200	OsMYB58/63-L	OsMyb4-like protein		Similar to P-type R2R3 Myb protein (Fragment). (Os02t0695200-01);Similar to P-type R2R3 Myb protein (Fragment). (Os02t0695200-02)
MQTL-GW8	2	Os02g0695600				Conserved hypothetical protein. (Os02t0695600-01)
MQTL-GW8	2	Os02g0695700				Conserved hypothetical protein. (Os02t0695700-01)
MQTL-GW8	2	Os02g0695800	OsOPT8	Oligopeptide transporter 8		Similar to oligopeptide transporter 4. (Os02t0695800-01)
MQTL-GW8	2	Os02g0695900				Similar to oligopeptide transporter 4. (Os02t0695900-01)
MQTL-GW8	2	Os02g0696200				Hypothetical protein. (Os02t0696200-00)
MQTL-GW8	2	Os02g0696500	OsXTH23, XTR3, OsXTR3	XYLOGLUCAN ENDOTRANSGLUCOSYDASE/HYDROLASE 23		Concanavalin A-like lectin/glucanase domain containing protein. (Os02t0696500-01);Similar to Xyloglucan endotransglucosylase/hydrolasev protein 30 (Fragment). (Os02t0696500-02)
MQTL-GW8	2	Os02g0696600				Hypothetical conserved gene. (Os02t0696600-00)
MQTL-GW8	2	Os02g0696650				Hypothetical gene. (Os02t0696650-00)
MQTL-GW8	2	Os02g0696700	JMJ707	Jumonji 707		Transcription factor jumonji/aspartyl beta-hydroxylase domain containing protein. (Os02t0696700-01)
MQTL-GW8	2	Os02g0696900	OsKANADI1, OsKANADI2	OsKANADI1, OsKANADI2		Myb-like DNA-binding domain, SHAQKYF class domain containing protein. (Os02t0696900-00)
MQTL-GW8	2	Os02g0697200				Conserved hypothetical protein. (Os02t0697200-01)
MQTL-GW8	2	Os02g0697300				ENTH/VHS domain containing protein. (Os02t0697300-01)
MQTL-GW8	2	Os02g0697400	Os4CL2	4-COUMARATE:COENZYME A LIGASE 2		4-coumarate:coenzyme A ligase, Flavonoid biosynthesis (Os02t0697400-01)
MQTL-GW8	2	Os02g0697450				Hypothetical gene. (Os02t0697450-00)
MQTL-GW8	2	Os02g0697500				Similar to Selenium-binding protein-like. (Os02t0697500-01);Hypothetical conserved gene. (Os02t0697500-02)
MQTL-GW8	2	Os02g0697550				Hypothetical protein. (Os02t0697550-00)
MQTL-GW8	2	Os02g0697600				ATPase, AAA-type, core domain containing protein. (Os02t0697600-01);Similar to ATPase family AAA domain-containing protein 3. (Os02t0697600-02)
MQTL-GW8	2	Os02g0697650				Hypothetical gene. (Os02t0697650-00)
MQTL-GW8	2	Os02g0697700				Conserved hypothetical protein. (Os02t0697700-01)
MQTL-GW8	2	Os02g0697800		SCAMP5		Similar to Secretory carrier-associated membrane protein 5. (Os02t0697800-01)
MQTL-GW8	2	Os02g0697900				Hypothetical protein. (Os02t0697900-01)
MQTL-GW8	2	Os02g0698000	OsPrk	Phosphoribulokinase, PRKase		Similar to Phosphoribulokinase, chloroplast precursor (EC 2.7.1.19) (Phosphopentokinase) (PRKase) (PRK). (Os02t0698000-01);Similar to Phosphoribulokinase, chloroplast precursor (EC 2.7.1.19) (Phosphopentokinase) (PRKase) (PRK). (Os02t0698000-02);Similar to Phosphoribulokinase, chloroplast precursor (EC 2.7.1.19) (Phosphopentokinase) (PRKase) (PRK). (Os02t0698000-03)
MQTL-GW8	2	Os02g0698100				Galactose oxidase, central domain containing protein. (Os02t0698100-01)
MQTL-GW8	2	Os02g0698800	OsWRKY66	WRKY GENE 66		WRKY transcription factor 66. (Os02t0698800-01)
MQTL-GW8	2	Os02g0699000	OsNPF7.2, NPF7.2	OsNPF7.2		Tonoplast localized low-affinity nitrate transporter, Nitrate accumulation and homeostasis (Os02t0699000-01)
MQTL-GW8	2	Os02g0699150				Hypothetical protein. (Os02t0699150-00)
MQTL-GW8	2	Os02g0699300	OsARFB1d, ARFB1d	ADP-RIBOSYLATION FACTOR B1D		Similar to ADP-ribosylation factor-like protein. (Os02t0699300-01)
MQTL-GW8	2	Os02g0699400				RelA/SpoT protein domain containing protein. (Os02t0699400-00)
MQTL-GW8	2	Os02g0699433				Hypothetical conserved gene. (Os02t0699433-00)
MQTL-GW8	2	Os02g0699466				Conserved hypothetical protein. (Os02t0699466-00)
MQTL-GW8	2	Os02g0699500				Conserved hypothetical protein. (Os02t0699500-01)
MQTL-GW8	2	Os02g0699600				Similar to 60S ribosomal protein L12. (Os02t0699600-01)
MQTL-GW8	2	Os02g0699700				Similar to DNA topoisomerase II. (Os02t0699700-01);Similar to DNA topoisomerase 2. (Os02t0699700-02)
MQTL-GW8	2	Os02g0699800				Conserved hypothetical protein. (Os02t0699800-01)
MQTL-GW8	2	Os02g0699824				Conserved hypothetical protein. (Os02t0699824-00)
MQTL-GW8	2	Os02g0699836				Hypothetical protein. (Os02t0699836-00)
MQTL-GW8	2	Os02g0699850				Hypothetical gene. (Os02t0699850-01)
MQTL-GW8	2	Os02g0699900				Bromodomain transcription factor containing protein. (Os02t0699900-01)
MQTL-GW8	2	Os02g0700000				EF-HAND 1 domain containing protein. (Os02t0700000-01)
MQTL-GW8	2	Os02g0700100	OsWD40-51, OsCDC20.1, WD40-51, CDC20.1	cell division cycle protein 20.1		Similar to WD-repeat protein. (Os02t0700100-01)
MQTL-GW8	2	Os02g0700300				Similar to Phosphate starvation response regulator-like protein. (Os02t0700300-01)
MQTL-GW8	2	Os02g0700400	OsAOX1c	ALTERNATIVE OXIDASE 1C		Homodimeric diiron-carboxylate protein, Cyanide-resistant respiration in mitochondria, Reactive oxygen species (ROS) scavenging (Os02t0700400-01)
MQTL-GW8	2	Os02g0700500	OsPUT1, PUT, OsLAT1	POLYAMINE UPTAKE TRANSPORTER 1		Polyamine uptake transporter, High-affinity spermidine transporter, Import of spermidine transported via phloem, Polyamine uptake (Os02t0700500-01)
MQTL-GW8	2	Os02g0700600	CDKF;4, Orysa;CDKF;4	CYCLIN-DEPENDENT KINASE F;4		Similar to GAMYB-binding protein. (Os02t0700600-01);Similar to Cyclin-dependent kinase F-4. (Os02t0700600-02);Similar to cDNA clone:J013158B11, full insert sequence. (Os02t0700600-03);Similar to Cyclin-dependent kinase F-4. (Os02t0700600-04);Non-protein coding transcript. (Os02t0700600-05)
MQTL-GW8	2	Os02g0700700	OsBRXL2, OsBRXL1	BREVIS RADIX-LIKE 2		Disease resistance/zinc finger/chromosome condensation-like region domain containing protein. (Os02t0700700-01)
MQTL-GW8	2	Os02g0700901				Hypothetical gene. (Os02t0700901-00)
MQTL-GW8	2	Os02g0701300	OsGRF4, GRF4, GS2/OsGRF4, PT2, GLW2, GL2	GRAIN SIZE 2	Hu et al. 2015	Growth-regulating factor, Regulation of grain shape and panicle length, Negative regulation of seed shattering (Os02t0701300-01)
MQTL-GW8	2	Os02g0701600	OsVTE4, OsgammaTMT, gammaTMT	VITAMIN E DEFICIENT 4, gamma tocopherol methyltransferase		Similar to Tocopherol O-methyltransferase, chloroplast precursor (EC 2.1.1.95) (Gamma-tocopherol methyltransferase). (Os02t0701600-01)
MQTL-GW8	2	Os02g0701700				Conserved hypothetical protein. (Os02t0701700-01)
MQTL-GW8	2	Os02g0701900				NAD(P)-binding domain containing protein. (Os02t0701900-01)
MQTL-GW8	2	Os02g0702000	OSOTP51	OTP51		Similar to predicted protein. (Os02t0702000-00)
MQTL-GW8	2	Os02g0702100				Similar to transcription factor GT-3b. (Os02t0702100-01)
MQTL-GW8	2	Os02g0702300				Conserved hypothetical protein. (Os02t0702300-01)
MQTL-GW8	2	Os02g0702351				Hypothetical conserved gene. (Os02t0702351-00)
MQTL-GW8	2	Os02g0702400				Pectinacetylesterase family protein. (Os02t0702400-01)
MQTL-GW8	2	Os02g0702500				Similar to B0403H10-OSIGBa0105A11.22 protein. (Os02t0702500-01);Similar to B0403H10-OSIGBa0105A11.22 protein. (Os02t0702500-02);Hypothetical conserved gene. (Os02t0702500-03);Conserved hypothetical protein. (Os02t0702500-04)
MQTL-GW8	2	Os02g0702600	Os RopGEF4, OsRopGEF4	guanine nucleotide exchange factor for Rop 4		Rop nucleotide exchanger, PRONE domain containing protein. (Os02t0702600-01);Rop nucleotide exchanger, PRONE domain containing protein. (Os02t0702600-02);Similar to predicted protein. (Os02t0702600-03)
MQTL-GW8	2	Os02g0702700				Conserved hypothetical protein. (Os02t0702700-01)
MQTL-GW8	2	Os02g0702800				Similar to Syntaxin 22 (AtSYP22) (AtVAM3). (Os02t0702800-01)
MQTL-GW8	2	Os02g0703300				Protein of unknown function DUF1218 family protein. (Os02t0703300-01);Protein of unknown function DUF1218 family protein. (Os02t0703300-02);Protein of unknown function DUF1218 family protein. (Os02t0703300-03)
MQTL-GW8	2	Os02g0703600	OsABA8OX1, CYP707A5, OsCYP707A5, ABA8ox1, OsABA8ox1	ABA-8'-HYDROXYLASE 1		Similar to Abscisic acid 8'-hydroxylase 1. (Os02t0703600-01)
MQTL-GW8	2	Os02g0703700				Hypothetical protein. (Os02t0703700-00)
MQTL-GW8	2	Os02g0703800				Conserved hypothetical protein. (Os02t0703800-01)
MQTL-GW8	2	Os02g0703900	OsUMAMIT6	USUALLY MULTIPLE ACIDS MOVE IN AND OUT TRANSPORTER 6		Similar to Nodulin-like protein. (Os02t0703900-01);Similar to Nodulin-like protein. (Os02t0703900-02)
MQTL-GW8	2	Os02g0704000	OsNCED1	9-CIS-EPOXYCAROTENOID DIOXYGENASE 1		Carotenoid oxygenase family protein. (Os02t0704000-01)
MQTL-GW8	2	Os02g0704131				Hypothetical protein. (Os02t0704131-00)
MQTL-GW8	2	Os02g0704262				Conserved hypothetical protein. (Os02t0704262-00)
MQTL-GW8	2	Os02g0704300				Conserved hypothetical protein. (Os02t0704300-01)
MQTL-GW8	2	Os02g0704500				Phosphatidic acid phosphatase type 2/haloperoxidase domain containing protein. (Os02t0704500-01)
MQTL-GW8	2	Os02g0704600				Conserved hypothetical protein. (Os02t0704600-01)
MQTL-GW8	2	Os02g0704800				Similar to ornithine carbamoyltransferase. (Os02t0704800-01)
MQTL-GW8	2	Os02g0704900		IPP		Similar to Inorganic pyrophosphatase-like protein. (Os02t0704900-01);Similar to Inorganic pyrophosphatase-like protein. (Os02t0704900-02)
MQTL-GW8	2	Os02g0704933				Hypothetical gene. (Os02t0704933-00)
MQTL-GW8	2	Os02g0704966				Hypothetical conserved gene. (Os02t0704966-00)
MQTL-GW8	2	Os02g0705000				NAD(P)-binding domain containing protein. (Os02t0705000-01)
MQTL-GW8	2	Os02g0705100		NYC3-LIKE 1		Alpha/beta hydrolase fold-1 domain containing protein. (Os02t0705100-01)
MQTL-GW8	2	Os02g0705300	OsTLP8, OsTLP8a, OsTLP8b, OsTLP8c, OsTLP8d, OsTLP5, OsFbox107, Os_F0446	tubby-like protein 8, tubby-like protein 5, F-box protein 107		Tubby-like protein 2. (Os02t0705300-01);Similar to cDNA clone:J013000H10, full insert sequence. (Os02t0705300-02);Tubby family protein. (Os02t0705300-03);Similar to cDNA clone:J013000H10, full insert sequence. (Os02t0705300-04)
MQTL-GW8	2	Os02g0705400				Similar to Pathogen induced protein 2-4. (Os02t0705400-01);Similar to Pathogen induced protein 2-4. (Os02t0705400-02)
MQTL-GW8	2	Os02g0705500	OsbHLH079	basic helix-loop-helix protein 079		Helix-loop-helix DNA-binding domain containing protein. (Os02t0705500-01);Helix-loop-helix DNA-binding domain containing protein. (Os02t0705500-02)
MQTL-GW8	2	Os02g0705600	OsPUB29	plant U-box-containing protein 29, U-box protein 29		Armadillo-like helical domain containing protein. (Os02t0705600-01);Armadillo-like helical domain containing protein. (Os02t0705600-02);Armadillo-like helical domain containing protein. (Os02t0705600-03)
MQTL-GW8	2	Os02g0706400				Similar to RADIALIS. (Os02t0706400-01)
MQTL-GW8	2	Os02g0706500				ATPase, AAA-type, core domain containing protein. (Os02t0706500-01);Similar to predicted protein. (Os02t0706500-02)
MQTL-GW8	2	Os02g0706550				Hypothetical protein. (Os02t0706550-00)
MQTL-GW8	2	Os02g0706600	OsZHD7	zinc finger homeodomain class homeobox transcription factor 7		Similar to zinc finger homeodomain protein 1. (Os02t0706600-00)
MQTL-GW8	2	Os02g0706900				Alpha/beta hydrolase family protein. (Os02t0706900-00)
MQTL-GW8	2	Os02g0707000	OsMDAR1, OsMDHAR1, OsMDHAR4	monodehydroascorbate reductase 1		Similar to Monodehydroascorbate reductase, cytoplasmic isoform 2. (Os02t0707000-00)
MQTL-GW8	2	Os02g0707051				Hypothetical genes. (Os02t0707051-00)
MQTL-GW8	2	Os02g0707100	OsMDAR2, OsMDHAR2	monodehydroascorbate reductase 2		Similar to Monodehydroascorbate reductase, seedling isozyme (EC 1.6.5.4) (MDAR seedling) (Ascorbate free radical reductase seedling) (AFR reductase seedling). (Os02t0707100-01);Similar to Monodehydroascorbate reductase (Fragment). (Os02t0707100-02)
MQTL-GW8	2	Os02g0707200	OsDof7, Dof7, OsDof-7, OsDOF11	DNA BINDING WITH ONE FINGER 7		Similar to Dof-like protein 34. (Os02t0707200-00)
MQTL-GW8	2	Os02g0707900				Rossmann-like alpha/beta/alpha sandwich fold domain containing protein. (Os02t0707900-01);Rossmann-like alpha/beta/alpha sandwich fold domain containing protein. (Os02t0707900-02);Hypothetical conserved gene. (Os02t0707900-03)
MQTL-GW8	2	Os02g0708000				Conserved hypothetical protein. (Os02t0708000-01)
MQTL-GW8	2	Os02g0708100	GAT1	class I glutamine amidotransferase, glutamine amidotransferase 1		Similar to Carbamoyl phosphate synthetase small subunit (EC 6.3.5.5). (Os02t0708100-01);Similar to Carbamoyl-phosphate synthase small chain. (Os02t0708100-02);Similar to Carbamoyl-phosphate synthase small chain. (Os02t0708100-03)
MQTL-GW8	2	Os02g0708200				Uridine kinase family protein. (Os02t0708200-01)
MQTL-GW8	2	Os02g0708300	OsRBX1a, RBX1a	RING-BOX1a		Zinc finger, RING/FYVE/PHD-type domain containing protein. (Os02t0708300-01)
MQTL-GW8	2	Os02g0708400				Tetratricopeptide-like helical domain containing protein. (Os02t0708400-01)
MQTL-GW8	2	Os02g0708500				Conserved hypothetical protein. (Os02t0708500-01)
MQTL-GW8	2	Os02g0708600	OsSET11, SDG706	SET protein 11		SET domain containing protein. (Os02t0708600-01)
MQTL-GW8	2	Os02g0709000				Exonuclease domain containing protein. (Os02t0709000-00)
MQTL-GW8	2	Os02g0709100				Conserved hypothetical protein. (Os02t0709100-01)
MQTL-GW8	2	Os02g0709200				Similar to Histidinol-phosphate aminotransferase, chloroplast precursor (EC 2.6.1.9) (Imidazole acetol-phosphate transaminase). (Os02t0709200-01)
MQTL-GW8	2	Os02g0709300				Conserved hypothetical protein. (Os02t0709300-01)
MQTL-GW8	2	Os02g0709350				Hypothetical conserved gene. (Os02t0709350-00)
MQTL-GW8	2	Os02g0709400	adl1, OsDEK1	ADAXIALIZED LEAF 1	Kawakatsu et al. 2009	Similar to Dek1-calpain-like protein. (Os02t0709400-01);Similar to Dek1-calpain-like protein. (Os02t0709400-02);Similar to Dek1-calpain-like protein. (Os02t0709400-03);Similar to Dek1-calpain-like protein. (Os02t0709400-04)
MQTL-GW8	2	Os02g0709600				Protein of unknown function DUF617, plant family protein. (Os02t0709600-01);Similar to plant-specific domain TIGR01570 family protein. (Os02t0709600-02)
MQTL-GW8	2	Os02g0709701				Hypothetical protein. (Os02t0709701-00)
MQTL-GW8	2	Os02g0709800	OsGAP1	GTPase-activating protein 1		GTPase-activating protein, Regulation of vesicle trafficking from trans-Golgi network to plasma membrane or central vacuole (Os02t0709800-01)
MQTL-GW8	2	Os02g0709900	OsNMCP1a	nuclear matrix protein NMCP1a		Conserved hypothetical protein. (Os02t0709900-01)
MQTL-GW8	2	Os02g0710102				Hypothetical conserved gene. (Os02t0710102-01)
MQTL-GW8	2	Os02g0710201				Hypothetical protein. (Os02t0710201-00)
MQTL-GW8	2	Os02g0710300	OsbHLH126, bHLH126, OsRSL2, RSL2	basic helix-loop-helix protein 126		ROOT HAIR DEFECTIVE-SIX LIKE (RSL) class I basic helix-loop-helix protein, bHLH transcription factor, Regulation of root hair development (Os02t0710300-01)
MQTL-GW8	2	Os02g0710500				Similar to Receptor protein kinase. (Os02t0710500-01)
MQTL-GW8	2	Os02g0710550				Hypothetical gene. (Os02t0710550-00)
MQTL-GW8	2	Os02g0710700				Hypothetical conserved gene. (Os02t0710700-00)
MQTL-GW8	2	Os02g0710800	RecG	RecG		Similar to ATP binding / ATP-dependent DNA helicase/ ATP-dependent helicase/ helicase/ nucleic acid binding. (Os02t0710800-01)
MQTL-GW8	2	Os02g0710900				Heat shock protein Hsp70 family protein. (Os02t0710900-01)
MQTL-GW8	2	Os02g0710950				Glutamate dehydrogenase, NAD-specific domain containing protein. (Os02t0710950-00)
MQTL-GW8	2	Os02g0711000				Conserved hypothetical protein. (Os02t0711000-01)
MQTL-GW8	2	Os02g0711100				Pentatricopeptide repeat domain containing protein. (Os02t0711100-01)
MQTL-GW8	2	Os02g0711200				Anion-transporting ATPase family protein. (Os02t0711200-01)
MQTL-GW8	2	Os02g0711300				Heat shock protein Hsp20 domain containing protein. (Os02t0711300-01)
MQTL-GW8	2	Os02g0711400				Conserved hypothetical protein. (Os02t0711400-01)
MQTL-GW8	2	Os02g0711900				Similar to groundhog protein 7. (Os02t0711900-00)
MQTL-GW8	2	Os02g0712000	OsDegp2, DEGP2, OsDeg7	Deg protease 2, DEG PROTEASE 2		Similar to DegP7 (DegP protease 7); catalytic/ protein binding / serine-type endopeptidase/ serine-type peptidase. (Os02t0712000-01)
MQTL-GW8	2	Os02g0712400				Similar to H0721B11.1 protein. (Os02t0712400-01)
MQTL-GW8	2	Os02g0712500				Protein of unknown function DUF23 family protein. (Os02t0712500-01)
MQTL-GW8	2	Os02g0712512				Hypothetical protein. (Os02t0712512-00)
MQTL-GW8	2	Os02g0712550				Conserved hypothetical protein. (Os02t0712550-01)
MQTL-GW8	2	Os02g0712600				Concanavalin A-like lectin/glucanase domain containing protein. (Os02t0712600-01)
MQTL-GW8	2	Os02g0712650				Hypothetical protein. (Os02t0712650-00)
MQTL-GW8	2	Os02g0712700				Concanavalin A-like lectin/glucanase domain containing protein. (Os02t0712700-01)
MQTL-GW8	2	Os02g0712800				Conserved hypothetical protein. (Os02t0712800-01)
MQTL-GW8	2	Os02g0713250				Hypothetical conserved gene. (Os02t0713250-00)
MQTL-GW8	2	Os02g0713400	OsNTRB, NtrB	NADPH-DEPENDENT THIOREDOXIN REDUCTASE B		Similar to Thioredoxin reductase 1 (EC 1.8.1.9) (NADPH-dependent thioredoxin reductase 1) (NTR 1). (Os02t0713400-01)
MQTL-GW8	2	Os02g0713500	OsFbox108, Os_F0236	F-box protein 108		F-box domain, cyclin-like domain containing protein. (Os02t0713500-00)
MQTL-GW8	2	Os02g0713700				Protein of unknown function DUF296 domain containing protein. (Os02t0713700-01)
MQTL-GW8	2	Os02g0713801				Hypothetical gene. (Os02t0713801-00)
MQTL-GW8	2	Os02g0713900	HMGR I, Hmg1, HMGR1, HMGR 1, OsHMGR1	3-hydroxy-3-methylglutaryl coenzyme A reductase I, 3-hydroxy-3-methylglutaryl-CoA reductase 1		Similar to 3-hydroxy-3-methylglutaryl-coenzyme A reductase 1. (Os02t0713900-01)
MQTL-GW8	2	Os02g0714000				Similar to Yarrowia lipolytica chromosome C of strain CLIB99 of Yarrowia lipolytica. (Os02t0714000-01);Similar to Yarrowia lipolytica chromosome C of strain CLIB99 of Yarrowia lipolytica. (Os02t0714000-02);Hypothetical gene. (Os02t0714000-03)
MQTL-GW8	2	Os02g0714100	OsDGAT	diacylglycerolacetyl transferase		Diacylglycerol acyltransferase family protein. (Os02t0714100-01)
MQTL-GW8	2	Os02g0714200	OsPFPA1, PFPA1	pyrophosphate-fructose-6-phosphatephosphotransferase alpha subunit 1, PFP-alpha subunit 1		Similar to Pyrophosphate--fructose 6-phosphate 1-phosphotransferase alpha subunit (EC 2.7.1.90) (PFP) (6-phosphofructokinase, pyrophosphate dependent) (Pyrophosphate-dependent 6-phosphofructose-1-kinase) (PPi-PFK). (Os02t0714200-01)
MQTL-GW8	2	Os02g0714300	OsSTA71, OsARID2, ARID2	AT-rich Interaction Domain-containing protein 2		AT-rich interaction region domain containing protein. (Os02t0714300-01)
MQTL-GW8	2	Os02g0714500				Tetratricopeptide-like helical domain containing protein. (Os02t0714500-01);Similar to binding protein. (Os02t0714500-02);Similar to predicted protein. (Os02t0714500-03)
MQTL-GW8	2	Os02g0714600				Ribose-phosphate pyrophosphokinase 4 (EC 2.7.6.1) (Phosphoribosyl pyrophosphate synthetase 4). (Os02t0714600-01);Ribose-phosphate pyrophosphokinase 4 (EC 2.7.6.1) (Phosphoribosyl pyrophosphate synthetase 4). (Os02t0714600-02)
MQTL-GW8	2	Os02g0714700				Hypothetical protein. (Os02t0714700-01)
MQTL-GW8	2	Os02g0714801				Conserved hypothetical protein. (Os02t0714801-00)
MQTL-GW8	2	Os02g0715000				Similar to Cysteine proteinase. (Os02t0715000-01)
MQTL-GW8	2	Os02g0715200				NAD(P)-binding domain containing protein. (Os02t0715200-01);Similar to 3-beta hydroxysteroid dehydrogenase/isomerase family protein. (Os02t0715200-02)
MQTL-GW8	2	Os02g0715225				Hypothetical protein. (Os02t0715225-00)
MQTL-GW8	2	Os02g0715250				Hypothetical genes. (Os02t0715250-00)
MQTL-GW8	2	Os02g0715300				Conserved hypothetical protein. (Os02t0715300-01);Conserved hypothetical protein. (Os02t0715300-02)
MQTL-GW8	2	Os02g0715400				Conserved hypothetical protein. (Os02t0715400-00)
MQTL-GW9	2	Os02g0770500	OsWRKY32	WRKY GENE 32		Similar to WRKY transcription factor 32. (Os02t0770500-00)
MQTL-GW9	2	Os02g0770600				Protein of unknown function DUF1644 family protein. (Os02t0770600-01);Protein of unknown function DUF1644 family protein. (Os02t0770600-02)
MQTL-GW9	2	Os02g0770700				Peptidase C50, separase domain containing protein. (Os02t0770700-01)
MQTL-GW9	2	Os02g0770800	OsNIA1, OsNia1	OsNIA1, OsNia1		Similar to Nitrate reductase [NAD(P)H] (EC 1.7.1.2). (Os02t0770800-01)
MQTL-GW9	2	Os02g0771100	OsWD40-55, OsCOP1, COP1, PPS	PETER PAN SYNDROME		Similar to COP1 (Fragment). (Os02t0771100-01);Similar to CopI. (Os02t0771100-02);Similar to COP1 (Fragment). (Os02t0771100-03)
MQTL-GW9	2	Os02g0771200				Protein of unknown function DUF573 domain containing protein. (Os02t0771200-01);Hypothetical conserved gene. (Os02t0771200-02)
MQTL-GW9	2	Os02g0771400	OsPFA-DSP2, OsPP39	plant and fungi atypical dual-specificity phosphatase 2, Protein phosphatase 39		Protein-tyrosine phosphatase, SIW14-like domain containing protein. (Os02t0771400-00)
MQTL-GW9	2	Os02g0771450				Hypothetical conserved gene. (Os02t0771450-00)
MQTL-GW9	2	Os02g0771500				Conserved hypothetical protein. (Os02t0771500-01)
MQTL-GW9	2	Os02g0771600	OsACO3	AMINOCYCLOPROPANE-1-CARBOXYLIC ACID OXIDASE 3		Similar to 1-aminocyclopropane-1-carboxylate oxidase (Fragment). (Os02t0771600-01);ACC oxidase, Ethylene biosynthesis (Os02t0771600-02)
MQTL-GW9	2	Os02g0771666				Hypothetical gene. (Os02t0771666-00)
MQTL-GW9	2	Os02g0771700	Gns9, Gns1	beta-1, 3-glucanase 9		Glycoside hydrolase, family 17 protein. (Os02t0771700-01)
MQTL-GW9	2	Os02g0771800				Similar to predicted protein. (Os02t0771800-01)
MQTL-GW9	2	Os02g0772000				Similar to global transcription factor group. (Os02t0772000-00)
MQTL-GW9	2	Os02g0772100				Conserved hypothetical protein. (Os02t0772100-01)
MQTL-GW9	2	Os02g0772150				Conserved hypothetical protein. (Os02t0772150-00)
MQTL-GW9	2	Os02g0772200				Conserved hypothetical protein. (Os02t0772200-00)
MQTL-GW9	2	Os02g0772300				Acyl-CoA N-acyltransferase domain containing protein. (Os02t0772300-01)
MQTL-GW9	2	Os02g0772500				Protein of unknown function DUF1740 domain containing protein. (Os02t0772500-01)
MQTL-GW9	2	Os02g0772600				Hypothetical conserved gene. (Os02t0772600-00)
MQTL-GW9	2	Os02g0772650				Conserved hypothetical protein. (Os02t0772650-00)
MQTL-GW9	2	Os02g0773200				UspA domain containing protein. (Os02t0773200-01)
MQTL-GW9	2	Os02g0773300				Pyridoxal phosphate-dependent deaminase family protein. (Os02t0773300-01)
MQTL-GW9	2	Os02g0773400	OsCNGC4, OsCNGC12	CYCLIC NUCLEOTIDE GATED CHANNEL 4		Cyclic nucleotide-binding domain containing protein. (Os02t0773400-01)
MQTL-GW9	2	Os02g0773450				Hypothetical protein. (Os02t0773450-00)
MQTL-GW9	2	Os02g0773500				Protein of unknown function DUF3464 domain containing protein. (Os02t0773500-01)
MQTL-GW9	2	Os02g0773600				Hypothetical conserved gene. (Os02t0773600-00)
MQTL-GW9	2	Os02g0773700				Hypothetical gene. (Os02t0773700-01)
MQTL-GW9	2	Os02g0773732	OsTBL31, TBL31	trichome birefringence-like 31		Hypothetical conserved gene. (Os02t0773732-01)
MQTL-GW9	2	Os02g0773800				Conserved hypothetical protein. (Os02t0773800-01);Hypothetical conserved gene. (Os02t0773800-02)
MQTL-GW9	2	Os02g0774100				Similar to thioredoxin-like 5. (Os02t0774100-00)
MQTL-GW9	2	Os02g0774200				Conserved hypothetical protein. (Os02t0774200-01)
MQTL-GW9	2	Os02g0774300	OsISC23	IRON-SULFUR CLUSTER PROTEIN 23		Similar to Heat shock 70 kDa protein, mitochondrial precursor. (Os02t0774300-01);Similar to heat shock 70 kDa protein. (Os02t0774300-02)
MQTL-GW9	2	Os02g0774400				Hypothetical protein. (Os02t0774400-00)
MQTL-GW9	2	Os02g0774500	TagI	TagI		Similar to DNA-3-methyladenine glycosylase (EC 3.2.2.21) (3-methyladenine DNA glycosidase). (Os02t0774500-01)
MQTL-GW9	2	Os02g0774700				Conserved hypothetical protein. (Os02t0774700-01);Conserved hypothetical protein. (Os02t0774700-02)
MQTL-GW9	2	Os02g0774800				Conserved hypothetical protein. (Os02t0774800-01)
MQTL-GW9	2	Os02g0775050				Hypothetical protein. (Os02t0775050-00)
MQTL-GW9	2	Os02g0775100	OsMTP8	metal tolerance protein 8		Similar to Cation diffusion facilitator 8. (Os02t0775100-01)
MQTL-GW9	2	Os02g0775200	OsRFC3, RFC3	Replication Factor C3		Similar to Activator 1 36 kDa subunit (Replication factor C 36 kDa subunit) (A1 36 kDa subunit) (RF-C 36 kDa subunit) (RFC36) (Replication factor C subunit 5). (Os02t0775200-01)
MQTL-GW9	2	Os02g0775300				Conserved hypothetical protein. (Os02t0775300-01)
MQTL-GW9	2	Os02g0775400	SIP26, K16	SKIP interacting protein 26, SKIPa-interacting protein 26, SKIPa-interacting protein 26		Similar to Kinesin heavy chain-like protein (Fragment). (Os02t0775400-01)
MQTL-GW9	2	Os02g0775600				Zinc finger, C2H2-like domain containing protein. (Os02t0775600-01);Zinc finger, C2H2-like domain containing protein. (Os02t0775600-02)
MQTL-GW9	2	Os02g0775900				Conserved hypothetical protein. (Os02t0775900-01)
MQTL-GW9	2	Os02g0776400	OsHAP2K	HAP2 SUBUNIT OF CCAAT-BOX BINDING COMPLEX		Similar to nuclear transcription factor Y subunit A-3. (Os02t0776400-01)
MQTL-GW9	2	Os02g0776600				Hypothetical conserved gene. (Os02t0776600-00)
MQTL-GW9	2	Os02g0776700	CTMyb1			Similar to Single myb histone 6. (Os02t0776700-01);Similar to Single myb histone 6. (Os02t0776700-02);Hypothetical conserved gene. (Os02t0776700-03)
MQTL-GW9	2	Os02g0776800	OsRPA70a, OsRPA1a, RPA1a	REPLICATION PROTEIN A 1A		Replication protein A 70 kDa, Meiotic and somatic DNA repair (Os02t0776800-01);Similar to Replication protein A 70kDa. (Os02t0776800-02);Similar to Replication protein A 70kDa. (Os02t0776800-03)
MQTL-GW10	3	Os03g0279200				Similar to Histone H2A. (Os03t0279200-01)
MQTL-GW10	3	Os03g0279400				Similar to predicted protein. (Os03t0279400-01);Similar to Arginine biosynthesis bifunctional protein argJ 1 [Includes: Glutamate N-acetyltransferase (EC 2.3.1.35) (Ornithine acetyltransferase) (Ornithine transacetylase) (OATase); Amino-acid acetyltransferase (EC 2.3.1.1) (N-acetylglutamate synthase) (AGS)] [Contains: Arginine biosynthesis bifunctional protein argJ1 alpha chain; Arginine biosynth…
MQTL-GW10	3	Os03g0279500	OsbHLH078	basic helix-loop-helix protein 078		Similar to Helix-loop-helix DNA-binding domain containing protein. (Os03t0279500-00)
MQTL-GW10	3	Os03g0279600				Conserved hypothetical protein. (Os03t0279600-01);Conserved hypothetical protein. (Os03t0279600-02)
MQTL-GW10	3	Os03g0279700				Similar to ZPT2-12. (Os03t0279700-01)
MQTL-GW10	3	Os03g0279816				Conserved hypothetical protein. (Os03t0279816-00)
MQTL-GW10	3	Os03g0279832				Conserved hypothetical protein. (Os03t0279832-00)
MQTL-GW10	3	Os03g0279900				Nitric oxide synthase-interacting domain containing protein. (Os03t0279900-01)
MQTL-GW10	3	Os03g0279950	PsbP	Oxygen-evolving complex protein PsbP		Similar to Kinase binding protein (Fragment). (Os03t0279950-01)
MQTL-GW10	3	Os03g0280000	OsABCB13, OsPGP13	ABC TRANSPORTER B FAMILY MEMBER 13		Similar to MDR-like ABC transporter. (Os03t0280000-01)
MQTL-GW10	3	Os03g0280400				Similar to plant-specific domain TIGR01589 family protein. (Os03t0280400-01)
MQTL-GW10	3	Os03g0280700				Hypothetical conserved gene. (Os03t0280700-01)
MQTL-GW10	3	Os03g0280750				Plant disease resistance response protein family protein. (Os03t0280750-01)
MQTL-GW10	3	Os03g0280800	OsUXS1, UXS-1	UDP-xylose synthase 1, UDP-glucuronic acid decarboxylase 1		Similar to UDP-D-glucuronate decarboxylase. (Os03t0280800-01)
MQTL-GW10	3	Os03g0280900				Hypothetical protein. (Os03t0280900-00)
MQTL-GW10	3	Os03g0281000				Similar to Ankyrin-like protein. (Os03t0281000-01)
MQTL-GW10	3	Os03g0281100	OsSTA96	OsSTA96		Ankyrin repeat containing protein. (Os03t0281100-00)
MQTL-GW10	3	Os03g0281201				Conserved hypothetical protein. (Os03t0281201-01)
MQTL-GW10	3	Os03g0281300				phosphotransferase system, PEP-utilising enzyme, N-terminal domain containing protein. (Os03t0281300-01)
MQTL-GW10	3	Os03g0281466				Similar to Protein kinase (Pto kinase) (Serine/threonine protein kinase Pto). (Os03t0281466-01)
MQTL-GW10	3	Os03g0281500	OsCrRLK1L7	Catharanthus roseus receptor-like kinase1-like kinase 7		Similar to Resistance protein candidate (Fragment). (Os03t0281500-01)
MQTL-GW10	3	Os03g0281600	osECA1, OsECA1	ENDOPLASMIC RETICULUM-TYPE CA2+-ATPASE1		Similar to Ca2+-ATPase. (Os03t0281600-01);Similar to Ca2+-ATPase (Fragment). (Os03t0281600-02)
MQTL-GW10	3	Os03g0281800				Conserved hypothetical protein. (Os03t0281800-01)
MQTL-GW10	3	Os03g0281900	OsABCG5, Rcn1	ABC TRANSPORTER G FAMILY MEMBER 5		ATP-binding cassette (ABC) transporter, Hypodermal suberization of roots, Salt stress tolerance (Os03t0281900-01)
MQTL-GW10	3	Os03g0282100	OsABCG6	ABC TRANSPORTER G FAMILY MEMBER 6		Similar to ATPase, coupled to transmembrane movement of substances. (Os03t0282100-00)
MQTL-GW10	3	Os03g0282166				Hypothetical protein. (Os03t0282166-00)
MQTL-GW10	3	Os03g0282232				Conserved hypothetical protein. (Os03t0282232-00)
MQTL-GW10	3	Os03g0282300				Hypothetical conserved gene. (Os03t0282300-00)
MQTL-GW10	3	Os03g0282700	mog-4	mog-4		DEAD-like helicase, N-terminal domain containing protein. (Os03t0282700-00)
MQTL-GW10	3	Os03g0282800				Conserved hypothetical protein. (Os03t0282800-01)
MQTL-GW10	3	Os03g0282900				Conserved hypothetical protein. (Os03t0282900-01);Conserved hypothetical protein. (Os03t0282900-02)
MQTL-GW10	3	Os03g0283000	OsGSTL3	LAMBDA GLUTATHIONE S-TRANSFERASE 3		Similar to In2-1 protein. (Os03t0283000-00)
MQTL-GW10	3	Os03g0283100	OsGSTL2	LAMBDA GLUTATHIONE S-TRANSFERASE 2		Similar to In2-1 protein. (Os03t0283100-01);Similar to In2-1 protein. (Os03t0283100-02)
MQTL-GW10	3	Os03g0283200	OsGSTL1	LAMBDA GLUTATHIONE S-TRANSFERASE 1		Similar to IN2-1 protein. (Os03t0283200-00)
MQTL-GW10	3	Os03g0283300				Conserved hypothetical protein. (Os03t0283300-01)
MQTL-GW10	3	Os03g0283400				Conserved hypothetical protein. (Os03t0283400-01)
MQTL-GW10	3	Os03g0283500				Pentatricopeptide repeat domain containing protein. (Os03t0283500-01)
MQTL-GW10	3	Os03g0283600				CDP-alcohol phosphatidyltransferase domain containing protein. (Os03t0283600-01);Similar to CDP-diacylglycerol--glycerol-3-phosphate 3-phosphatidyltransferase. (Os03t0283600-02)
MQTL-GW10	3	Os03g0283650				Hypothetical protein. (Os03t0283650-00)
MQTL-GW10	3	Os03g0283750				Conserved hypothetical protein. (Os03t0283750-01)
MQTL-GW10	3	Os03g0283800				Similar to TBC domain containing protein, expressed. (Os03t0283800-01)
MQTL-GW10	3	Os03g0283850				Hypothetical protein. (Os03t0283850-00)
MQTL-GW10	3	Os03g0283900	OsRLCK108	RECEPTOR-LIKE CYTOPLASMIC KINASE 108		Similar to Serine/threonine-protein kinase PBS1 (EC 2.7.1.37) (AvrPphB susceptible protein 1). (Os03t0283900-01)
MQTL-GW10	3	Os03g0284000				Hypothetical conserved gene. (Os03t0284000-00)
MQTL-GW10	3	Os03g0284100	OsPRR73, Os-PRR73, Prr3, OsPRR3, OsRRA20, OsCCT11	PSEUDO-RESPONSE REGULATOR 73		Similar to Two-component response regulator-like PRR73. (Os03t0284100-01);Similar to Two-component response regulator-like PRR73. (Os03t0284100-02);Similar to Two-component response regulator-like PRR73. (Os03t0284100-03);Non-protein coding transcript. (Os03t0284100-04)
MQTL-GW10	3	Os03g0284150				Hypothetical protein. (Os03t0284150-00)
MQTL-GW10	3	Os03g0284400				Similar to Ribosomal protein L10-like. (Os03t0284400-01)
MQTL-GW10	3	Os03g0284500				HAD-superfamily subfamily IIA hydrolase, CECR5 protein. (Os03t0284500-01);Similar to cat eye syndrome critical region protein 5. (Os03t0284500-02)
MQTL-GW10	3	Os03g0284600				Thioredoxin-like fold domain containing protein. (Os03t0284600-01)
MQTL-GW10	3	Os03g0284650				Gnk2-homologous domain domain containing protein. (Os03t0284650-00)
MQTL-GW10	3	Os03g0284700				Conserved hypothetical protein. (Os03t0284700-01)
MQTL-GW10	3	Os03g0284800	OsTOP6A3, OsSPO11-3, OsSPO11C	TOPOISOMERASE 6 SUBUNIT A3		Spo11/DNA topoisomerase VI, subunit A family protein. (Os03t0284800-01)
MQTL-GW10	3	Os03g0284900				Annexin repeat, conserved site domain containing protein. (Os03t0284900-01);Annexin repeat, conserved site domain containing protein. (Os03t0284900-02);Hypothetical conserved gene. (Os03t0284900-03);Similar to cDNA clone:001-032-C02, full insert sequence. (Os03t0284900-04)
MQTL-GW10	3	Os03g0285100				Conserved hypothetical protein. (Os03t0285100-01)
MQTL-GW10	3	Os03g0285133				Hypothetical conserved gene. (Os03t0285133-00)
MQTL-GW10	3	Os03g0285200				Conserved hypothetical protein. (Os03t0285200-01)
MQTL-GW10	3	Os03g0285300				Conserved hypothetical protein. (Os03t0285300-01)
MQTL-GW10	3	Os03g0285700	OsAPX1, APXa, OsAPx01, OsAPx1, OSAPX1, APx1, cAPX	ASCORBATE PEROXIDASE 1		Similar to L-ascorbate peroxidase. (Os03t0285700-01)
MQTL-GW10	3	Os03g0285800	OsMSRMK2, OsMAPK5, OsMAP1, OsMPK3, OsBIMK1, OsMAPK2, MPK5, BIMK1, MAPK2, MAPK5, MPK3, OsMPK5, OsMAPK3, OsMAPK5b, MAPK3	MULTIPLE STRESS RESPONSIVE MAP KINASE 2		MAP Kinase. (Os03t0285800-01);MAP Kinase. (Os03t0285800-02)
MQTL-GW10	3	Os03g0285900				Similar to Splicing factor RSZ33. (Os03t0285900-01)
MQTL-GW10	3	Os03g0286100				Similar to protein binding protein. (Os03t0286100-00)
MQTL-GW10	3	Os03g0286200				Similar to Prephenate dehydratase-like. (Os03t0286200-01);Similar to P-protein. (Os03t0286200-02)
MQTL-GW10	3	Os03g0286300				Similar to Phosphate/phosphoenolpyruvate translocator protein-like. (Os03t0286300-01);Similar to organic anion transporter. (Os03t0286300-02)
MQTL-GW10	3	Os03g0286500				Similar to RNA-binding region containing protein 1 (HSRNASEB) (ssDNA binding protein SEB4) (CLL-associated antigen KW-5). Splice isoform 2. (Os03t0286500-01)
MQTL-GW10	3	Os03g0286800	OsWD40-67	OsWD40-67		Similar to WD and tetratricopeptide repeats protein 1. (Os03t0286800-01)
MQTL-GW10	3	Os03g0286900	OsRCI2-5	rare cold-inducible 2-5		RCI2 (rare cold-inducible 2) family protein, Drought resistance (Os03t0286900-01)
MQTL-GW10	3	Os03g0287100				Similar to Phosphatidylinositol transfer protein, expressed. (Os03t0287100-01)
MQTL-GW10	3	Os03g0287400				Similar to LOB domain protein 4. (Os03t0287400-01)
MQTL-GW10	3	Os03g0287500				Hypothetical protein. (Os03t0287500-00)
MQTL-GW10	3	Os03g0287600				Conserved hypothetical protein. (Os03t0287600-00)
MQTL-GW10	3	Os03g0287700				Conserved hypothetical protein. (Os03t0287700-01)
MQTL-GW10	3	Os03g0287750				Hypothetical protein. (Os03t0287750-00)
MQTL-GW10	3	Os03g0287800	OsGT43B	glycosyltransferase family GT43 member B		Similar to beta3-glucuronyltransferase. (Os03t0287800-00)
MQTL-GW10	3	Os03g0287900	PDIL5;1, PDIL5-1, PDIL 5-1, OsPDIL5-1	PROTEIN DISULFIDE ISOMERASE-LIKE 5;1, PROTEIN DISULFIDE ISOMERASE-LIKE 5-1, PDI-like protein 5-1		Similar to Protein disulfide isomerase. (Os03t0287900-01)
MQTL-GW10	3	Os03g0288000	OsMT1b, OsMT-I-1b, OsMTI-1b	METALLOTHIONEIN I-1B		Similar to Metallothionein. (Os03t0288000-01);Similar to Metallothionein. (Os03t0288000-02)
MQTL-GW10	3	Os03g0288051				Conserved hypothetical protein. (Os03t0288051-00)
MQTL-GW10	3	Os03g0288101				Conserved hypothetical protein. (Os03t0288101-01)
MQTL-GW10	3	Os03g0288300				Alpha/beta hydrolase fold-1 domain containing protein. (Os03t0288300-01);Similar to predicted protein. (Os03t0288300-02)
MQTL-GW10	3	Os03g0288400				Similar to kinesin like protein. (Os03t0288400-01)
MQTL-GW10	3	Os03g0288500				Pseudouridine synthase domain containing protein. (Os03t0288500-01)
MQTL-GW10	3	Os03g0288600	SIP6	muscle derived-like protein, SKIP interacting protein 6, SKIPa-interacting protein 6, SKIPa-interacting protein 6		Muscle derived-like protein. (Os03t0288600-01);Similar to SKIP interacting protein 6. (Os03t0288600-02)
MQTL-GW10	3	Os03g0288700				Phosphatidic acid phosphatase type 2/haloperoxidase domain containing protein. (Os03t0288700-01)
MQTL-GW10	3	Os03g0288800				Cytochrome B561-related domain containing protein. (Os03t0288800-01)
MQTL-GW10	3	Os03g0288900				Hypothetical protein. (Os03t0288900-01)
MQTL-GW10	3	Os03g0289100	osk3, OsATG1b, ATG1B, OSK5, osk5, OSK35, SnRK1b, OsK35	PROTEIN KINASE 3		Serine/threonine protein kinase, Carbohydrate metabolism (Os03t0289100-01);Similar to OSK3. (Os03t0289100-02)
MQTL-GW10	3	Os03g0289200				Similar to H/ACA ribonucleoprotein complex subunit 1-like protein (GCR 101 snRNP). (Os03t0289200-01);Similar to protein YIP1. (Os03t0289200-02)
MQTL-GW10	3	Os03g0289300	OsPLC2	PHOSPHOLIPASE C2		Similar to Phosphoinositide-specific phospholipase C. (Os03t0289300-00)
MQTL-GW10	3	Os03g0289350				Hypothetical protein. (Os03t0289350-00)
MQTL-GW10	3	Os03g0289400	OsStr2	SULFURTRANSFERASE 2		Rhodanese-like domain containing protein. (Os03t0289400-00)
MQTL-GW10	3	Os03g0289800				Similar to Leucoanthocyanidin dioxygenase-like protein. (Os03t0289800-01)
MQTL-GW10	3	Os03g0289850				Hypothetical gene. (Os03t0289850-01)
MQTL-GW10	3	Os03g0290300	OsFAD7	OsFAD7		Similar to W-3 fatty acid desaturase (Fragment). (Os03t0290300-01)
MQTL-GW10	3	Os03g0290400				Similar to transducin family protein / WD-40 repeat family protein. (Os03t0290400-00)
MQTL-GW10	3	Os03g0290500				Synaptojanin, N-terminal domain containing protein. (Os03t0290500-01)
MQTL-GW10	3	Os03g0290900	OsTBL18, TBL18	trichome birefringence-like 18		Protein of unknown function DUF231, plant domain containing protein. (Os03t0290900-01)
MQTL-GW10	3	Os03g0291200	OsTBL8, TBL8	trichome birefringence-like 8		Protein of unknown function DUF231, plant domain containing protein. (Os03t0291200-01)
MQTL-GW10	3	Os03g0291500	OsASN1, OsAS1, AS1	ASPARAGINE SYNTHETASE 1		Asparagine synthetase, Biosynthesis of asparagine following the supply of ammonium (Os03t0291500-01)
MQTL-GW10	3	Os03g0291700				Hypothetical protein. (Os03t0291700-01)
MQTL-GW10	3	Os03g0291800	OsTBL15, TBL15	trichome birefringence-like 15		Similar to ESK1 (ESKIMO 1). (Os03t0291800-01);Similar to predicted protein. (Os03t0291800-02);Similar to ESK1 (ESKIMO 1). (Os03t0291800-03)
MQTL-GW10	3	Os03g0292100	OsPP2C32, PP2C32, OsPP50	protein phosphatase 2C32, protein phosphatase 2C 32, protein phosphatase 50		Hypothetical conserved gene. (Os03t0292100-01)
MQTL-GW10	3	Os03g0292200				Adenine nucleotide translocator 1 domain containing protein. (Os03t0292200-01)
MQTL-GW10	3	Os03g0292600				Hypothetical protein. (Os03t0292600-00)
MQTL-GW10	3	Os03g0292700				Similar to Protein kinase domain containing protein, expressed. (Os03t0292700-01)
MQTL-GW10	3	Os03g0292800				Similar to Ran binding protein 1 homolog. (Os03t0292800-01)
MQTL-GW10	3	Os03g0292900				Similar to Importin-beta N-terminal domain containing protein. (Os03t0292900-01)
MQTL-GW10	3	Os03g0293000	OsERdj3A, TMS1	ER-resident J-protein 3A, THERMOSENSITIVE MALE STERILE 1		Similar to DnaJ domain containing protein, expressed. (Os03t0293000-01)
MQTL-GW10	3	Os03g0293100				Conserved hypothetical protein. (Os03t0293100-01)
MQTL-GW10	3	Os03g0293400				Similar to basic helix-loop-helix family protein. (Os03t0293400-01)
MQTL-GW10	3	Os03g0293450				Hypothetical protein. (Os03t0293450-00)
MQTL-GW10	3	Os03g0293500	pdc2*, pdc2, OsPDC2	PYRUVATE DECARBOXYLASE 2		Similar to Pyruvate decarboxylase isozyme 2. (Os03t0293500-01);Similar to Pyruvate decarboxylase isozyme 3 (EC 4.1.1.1) (PDC) (Fragment). (Os03t0293500-02)
MQTL-GW10	3	Os03g0293600				Hypothetical protein. (Os03t0293600-01)
MQTL-GW10	3	Os03g0293700				Hypothetical conserved gene. (Os03t0293700-00)
MQTL-GW10	3	Os03g0293850				Similar to Ribosomal protein S15 containing protein. (Os03t0293850-01)
MQTL-GW10	3	Os03g0293900				Similar to Rubisco large subunit-binding protein subunit alpha (Fragment). (Os03t0293900-01)
MQTL-GW10	3	Os03g0294032				Hypothetical gene. (Os03t0294032-01)
MQTL-GW10	3	Os03g0294100	SIP32	SKIP interacting protein 32, SKIPa-interacting protein 32, SKIPa-interacting protein 32		Similar to pherophorin like protein. (Os03t0294100-00)
MQTL-GW10	3	Os03g0294200	OsF2KP2	Fru-6-P 2-kinase/Fru-bisphosphatase, fructose-6-phosphate-2-kinase/fructose-2, 6-bisphosphatase 2, F6P2K/F26BPase2		Similar to Fructose-6-phosphate-2-kinase/fructose-2, 6-bisphosphatase. (Os03t0294200-01);Similar to F2KP (FRUCTOSE-2,6-BISPHOSPHATASE); fructose-2,6-bisphosphate 2-phosphatase. (Os03t0294200-02)
MQTL-GW10	3	Os03g0294600				Similar to Importin-beta1. (Os03t0294600-01)
MQTL-GW10	3	Os03g0294650				Hypothetical protein. (Os03t0294650-00)
MQTL-GW10	3	Os03g0294700	OsETOL1, OsSTA97	ETHYLENE OVERPRODUCER 1-like gene 1		Putative E3 ubiquitin ligase, Ethylene-overproduction protein1, Drought and submergence tolerance, Regulation of ethylene synthesis (Os03t0294700-01)
MQTL-GW10	3	Os03g0294800				Similar to Ser-thr protein kinase (Fragment). (Os03t0294800-01);Similar to ATP binding protein. (Os03t0294800-02)
MQTL-GW10	3	Os03g0294900				Similar to Ubiquitin-activating enzyme E1. (Os03t0294900-01)
MQTL-GW10	3	Os03g0294975				Hypothetical protein. (Os03t0294975-00)
MQTL-GW10	3	Os03g0295300				Protein of unknown function DUF3615 domain containing protein. (Os03t0295300-01)
MQTL-GW10	3	Os03g0295400				Similar to Ferredoxin. (Os03t0295400-01)
MQTL-GW10	3	Os03g0295500				CHCH domain containing protein. (Os03t0295500-01)
MQTL-GW10	3	Os03g0295600				Serine/threonine protein kinase domain containing protein. (Os03t0295600-01);Serine/threonine protein kinase domain containing protein. (Os03t0295600-02)
MQTL-GW10	3	Os03g0295700				Conserved hypothetical protein. (Os03t0295700-01)
MQTL-GW10	3	Os03g0295800				Gamma interferon inducible lysosomal thiol reductase GILT family protein. (Os03t0295800-01);Similar to gamma-interferon-inducible lysosomal thiol reductase. (Os03t0295800-02)
MQTL-GW10	3	Os03g0295866				Transcription factor IIS, N-terminal domain containing protein. (Os03t0295866-00)
MQTL-GW10	3	Os03g0295932				Hypothetical protein. (Os03t0295932-00)
MQTL-GW10	3	Os03g0296000	OsTDF1			Similar to DNA binding protein. (Os03t0296000-00)
MQTL-GW10	3	Os03g0296100				Hypothetical protein. (Os03t0296100-00)
MQTL-GW10	3	Os03g0296200				Conserved hypothetical protein. (Os03t0296200-00)
MQTL-GW10	3	Os03g0296300				Similar to mitochondrial import inner membrane translocase subunit tim22. (Os03t0296300-01)
MQTL-GW10	3	Os03g0296400				Similar to Eukaryotic translation initiation factor 2 subunit 1 (Eukaryotic translation initiation factor 2 alpha subunit) (eIF-2-alpha) (EIF- 2alpha) (EIF-2A) (Fragment). (Os03t0296400-01);Similar to Eukaryotic translation initiation factor 2 subunit 1 (Eukaryotic translation initiation factor 2 alpha subunit) (eIF-2-alpha) (EIF- 2alpha) (EIF-2A) (Fragment). (Os03t0296400-02);Similar to Eukaryot…
MQTL-GW10	3	Os03g0296500				Similar to Glycosyl hydrolases family 17 protein, expressed. (Os03t0296500-00)
MQTL-GW10	3	Os03g0296600				Similar to ECA1 protein. (Os03t0296600-01)
MQTL-GW10	3	Os03g0296700				7TM GPCR, rhodopsin-like domain containing protein. (Os03t0296700-01);Non-protein coding transcript. (Os03t0296700-02)
MQTL-GW10	3	Os03g0296800	MIT	mitochondrial Fe transporter		Mitochondrial carrier protein domain containing protein. (Os03t0296800-01);Hypothetical conserved gene. (Os03t0296800-02)
MQTL-GW10	3	Os03g0297000				Protein of unknown function DUF538 family protein. (Os03t0297000-01);Protein of unknown function DUF538 family protein. (Os03t0297000-02)
MQTL-GW10	3	Os03g0297100				40S ribosomal protein S7. (Os03t0297100-01)
MQTL-GW10	3	Os03g0297300				Similar to 40S ribosomal protein S7. (Os03t0297300-01)
MQTL-GW10	3	Os03g0297400				Acyl transferase domain containing protein. (Os03t0297400-01)
MQTL-GW10	3	Os03g0297600	OsPYL/RCAR4, PYL4, OsPYL4, OsPYL6	PYRABACTIN RESISTANCE 1 LIKE/REGULATORY COMPONENTS OF ABA RECEPTOR 4, pyrabactin resistance-like 4		Streptomyces cyclase/dehydrase family protein. (Os03t0297600-01)
MQTL-GW10	3	Os03g0297700				Pentatricopeptide repeat domain containing protein. (Os03t0297700-01)
MQTL-GW10	3	Os03g0297800				Similar to Leucine Rich Repeat family protein, expressed. (Os03t0297800-01)
MQTL-GW10	3	Os03g0297850				Hypothetical protein. (Os03t0297850-00)
MQTL-GW10	3	Os03g0297900	OsLAC12	LACCASE 12		Similar to laccase 90c. (Os03t0297900-00)
MQTL-GW10	3	Os03g0298100				Conserved hypothetical protein. (Os03t0298100-00)
MQTL-GW10	3	Os03g0298300				Uncharacterised protein family UPF0497, trans-membrane plant domain containing protein. (Os03t0298300-01);Uncharacterised protein family UPF0497, trans-membrane plant domain containing protein. (Os03t0298300-02)
MQTL-GW10	3	Os03g0298400	OsRpt2b, Rpt2b	19S REGULATORY PARTICLE ATPASE SUBUNIT 2B		Similar to 26S proteasome subunit 4-like protein (26S proteasome subunit AtRPT2a). (Os03t0298400-01);Similar to 26S protease regulatory subunit 4 homolog. (Os03t0298400-02)
MQTL-GW10	3	Os03g0298600				Sel1-like domain containing protein. (Os03t0298600-01)
MQTL-GW10	3	Os03g0298700	OsSCAR2, SCAR2, OsSCAR3, SCAR3	Suppressor of cAMP Receptor-Like Protein 2, SCAR-like Protein 2, suppressor of cAMP receptor 3		Hypothetical conserved gene. (Os03t0298700-01)
MQTL-GW10	3	Os03g0298800				Similar to Spliceosomal protein. (Os03t0298800-01)
MQTL-GW10	3	Os03g0298900				Similar to Peptidase, M50 family. (Os03t0298900-01)
MQTL-GW10	3	Os03g0299050				Conserved hypothetical protein. (Os03t0299050-00)
MQTL-GW10	3	Os03g0299200				Similar to Alcohol dehydrogenase (Fragment). (Os03t0299200-01)
MQTL-GW10	3	Os03g0299400				Hypothetical protein. (Os03t0299400-00)
MQTL-GW10	3	Os03g0299600				Wound-induced protein, Wun1 domain containing protein. (Os03t0299600-01)
MQTL-GW10	3	Os03g0299700				Conserved hypothetical protein. (Os03t0299700-01)
MQTL-GW10	3	Os03g0299800				Protein of unknown function Cys-rich family protein. (Os03t0299800-01);Hypothetical conserved gene. (Os03t0299800-02);Protein of unknown function Cys-rich family protein. (Os03t0299800-03)
MQTL-GW10	3	Os03g0299900	OsAGD2	aberrant growth and death2		Similar to Plastid aminotransferase (Fragment). (Os03t0299900-01)
MQTL-GW10	3	Os03g0300000	OsXXT1, SRH2	xyloglucan 6-xylosytransferase 1, short root hair2		Similar to Xyloglucan 6-xylosyltransferase (EC 2.4.2.39) (AtXT1). (Os03t0300000-01);Similar to glycosyltransferase 5. (Os03t0300000-02)
MQTL-GW10	3	Os03g0300100				Hypothetical protein. (Os03t0300100-01)
MQTL-GW10	3	Os03g0300200				Similar to Ubiquitin-specific protease 16. (Os03t0300200-01)
MQTL-GW10	3	Os03g0300300	OsWD40-68	OsWD40-68		WD40 repeat-like domain containing protein. (Os03t0300300-01)
MQTL-GW10	3	Os03g0300400	JIOsPR10, OsPR10	JASMONATE INDUCIBLE PATHOGENESIS-RELATED CLASS 10 PROTEIN		Pathogen-related protein (JIOsPR10). (Os03t0300400-01)
MQTL-GW10	3	Os03g0300500	OsPME10	PECTIN METHYLESTERASE 10		Similar to Pectin methylesterase 6 (Fragment). (Os03t0300500-01)
MQTL-GW10	3	Os03g0300600	OsDjC28	DnaJ domain protein C28		Similar to Chaperone protein dnaJ. (Os03t0300600-01);Similar to Chaperone protein dnaJ. (Os03t0300600-02);Similar to Chaperone protein dnaJ. (Os03t0300600-03)
MQTL-GW10	3	Os03g0300700				Retrotransposon gag protein family protein. (Os03t0300700-01)
MQTL-GW10	3	Os03g0300801				Similar to Transferase, transferring glycosyl groups. (Os03t0300801-00)
MQTL-GW10	3	Os03g0300900				Glycosyl transferase, family 8 protein. (Os03t0300900-01);Glycosyl transferase, family 8 protein. (Os03t0300900-02);Similar to Transferase, transferring glycosyl groups. (Os03t0300900-03)
MQTL-GW10	3	Os03g0301200				COBRA-like protein 7 precursor. (Os03t0301200-01);Glycosyl-phosphatidyl inositol-anchored, plant domain containing protein. (Os03t0301200-02)
MQTL-GW10	3	Os03g0301400				Exonuclease domain containing protein. (Os03t0301400-01)
MQTL-GW10	3	Os03g0301500	OsC3H21	ZINC FINGER CCCH DOMAIN-CONTAINING PROTEIN 21		Zinc finger, CCCH-type domain containing protein. (Os03t0301500-00)
MQTL-GW10	3	Os03g0301550				Hypothetical gene. (Os03t0301550-01)
MQTL-GW10	3	Os03g0301600				Conserved hypothetical protein. (Os03t0301600-01)
MQTL-GW10	3	Os03g0301700	OsPP2C33, PP2C33, OsPP51	protein phosphatase 2C33, protein phosphatase 2C 33, protein phosphatase 51		Similar to Calmodulin-binding protein phosphatase. (Os03t0301700-01);Similar to Calmodulin-binding protein phosphatase. (Os03t0301700-02)
MQTL-GW10	3	Os03g0301800				Similar to Kinesin-like polypeptides 9 (Fragment). (Os03t0301800-01)
MQTL-GW10	3	Os03g0301900				Similar to Plastidic phosphate translocator-like protein1. (Os03t0301900-00)
MQTL-GW10	3	Os03g0301950	OsPEX11-2, OsPEX11-5	PEROXIN 11-2		Peroxisomal protein (Os03t0301950-01)
MQTL-GW10	3	Os03g0302000	OsPEX11-3, OsPEX11	PEROXIN 11-3		Peroxisomal protein, Peroxisomal biogenesis factor 11, Salt stress tolerance, Antioxidant defense (Os03t0302000-01)
MQTL-GW10	3	Os03g0302200	OsRFP	RING finger protein		Zinc finger, RING/FYVE/PHD-type domain containing protein. (Os03t0302200-01)
MQTL-GW10	3	Os03g0302500				Protein of unknown function DUF3511 domain containing protein. (Os03t0302500-01)
MQTL-GW10	3	Os03g0302700	APC11, OsAPC11	ANAPHASE PROMOTING COMPLEX 11		Zinc finger, RING/FYVE/PHD-type domain containing protein. (Os03t0302700-01);Zinc finger, RING/FYVE/PHD-type domain containing protein. (Os03t0302700-02)
MQTL-GW10	3	Os03g0302800				Similar to Long cell-linked locus protein. (Os03t0302800-01)
MQTL-GW10	3	Os03g0302850				Hypothetical protein. (Os03t0302850-00)
MQTL-GW10	3	Os03g0302900	SSD1	sword shape dwarf1		Conserved hypothetical protein. (Os03t0302900-01)
MQTL-GW10	3	Os03g0303100				Protein of unknown function DUF1645 family protein. (Os03t0303100-01)
MQTL-GW10	3	Os03g0304100				Conserved hypothetical protein. (Os03t0304100-01)
MQTL-GW10	3	Os03g0304400				Zinc finger, RING/FYVE/PHD-type domain containing protein. (Os03t0304400-01)
MQTL-GW10	3	Os03g0304500				Tetratricopeptide-like helical domain containing protein. (Os03t0304500-01)
MQTL-GW10	3	Os03g0304550				Hypothetical conserved gene. (Os03t0304550-00)
MQTL-GW10	3	Os03g0304800				Lg106-like family protein. (Os03t0304800-01)
MQTL-GW10	3	Os03g0305000				AMP-binding protein. (Os03t0305000-01)
MQTL-GW10	3	Os03g0305050				Hypothetical gene. (Os03t0305050-00)
MQTL-GW10	3	Os03g0305100				Similar to AMP-binding protein. (Os03t0305100-01)
MQTL-GW10	3	Os03g0305150				Hypothetical protein. (Os03t0305150-00)
MQTL-GW10	3	Os03g0305200				Conserved hypothetical protein. (Os03t0305200-01)
MQTL-GW10	3	Os03g0305400				UspA domain containing protein. (Os03t0305400-01)
MQTL-GW10	3	Os03g0305500	OsASL1, OsASL1.1, OsASL1.2, OsAL1, red1	ARGININOSUCCINATE LYASE 1		Argininosuccinate lyase, Root elongation (Os03t0305500-01);Argininosuccinate lyase, Splicing variant with unknown function (Os03t0305500-02)
MQTL-GW10	3	Os03g0305550				Hypothetical gene. (Os03t0305550-00)
MQTL-GW10	3	Os03g0305600				Mitochondrial import inner membrane translocase, subunit Tim17/22 family protein. (Os03t0305600-01)
MQTL-GW10	3	Os03g0305700				Similar to Peptide chain release factor 2 (Fragment). (Os03t0305700-01)
MQTL-GW10	3	Os03g0305800	OsGT4	glycosyltransferase 4		Galactosyl transferase family protein. (Os03t0305800-02)
MQTL-GW10	3	Os03g0305950				Similar to Xyloglucan 6-xylosyltransferase (EC 2.4.2.39) (AtXT1). (Os03t0305950-01)
MQTL-GW10	3	Os03g0306100	OsGT5	glycosyltransferase 5		Galactosyl transferase family protein. (Os03t0306100-00)
MQTL-GW10	3	Os03g0306200	OsWD40-69	OsWD40-69		Similar to transducin family protein / WD-40 repeat family protein. (Os03t0306200-01)
MQTL-GW10	3	Os03g0306302				Hypothetical conserved gene. (Os03t0306302-00)
MQTL-GW10	3	Os03g0306400	OsLonP1, LONP1	Lon protease 1, LON PROTEASE 1		Similar to Lon protease homolog, mitochondrial. (Os03t0306400-01)
MQTL-GW10	3	Os03g0306700	OsbZIP27	b-ZIP TRANSCRIPTION FACTOR 27		Conserved hypothetical protein. (Os03t0306700-01)
MQTL-GW10	3	Os03g0306800	OsCP12	chloroplast protein 12, Calvin cycle protein CP12		Similar to CP12 (Fragment). (Os03t0306800-01)
MQTL-GW10	3	Os03g0306900				Haem oxygenase-like, multi-helical domain containing protein. (Os03t0306900-01);Similar to Seed maturation protein PM36. (Os03t0306900-02)
MQTL-GW10	3	Os03g0307000				Conserved hypothetical protein. (Os03t0307000-01)
MQTL-GW10	3	Os03g0307100	OsPOP7, POP7	Prolyl Oligopeptidase 7, PROLYL OLIGOPEPTIDASE 7		Peptidase S9A, oligopeptidase, N-terminal beta-propeller domain containing protein. (Os03t0307100-01)
MQTL-GW10	3	Os03g0307200	OsNAS2	NICOTIANAMINE SYNTHASE 2		Nicotianamine synthase 2, Nicotianamine biosynthesis (Os03t0307200-01)
MQTL-GW10	3	Os03g0307300	OsNAS1	NICOTIANAMINE SYNTHASE 1		Nicotianamine synthase 1 (EC 2.5.1.43) (S-adenosyl-L-methionine:S- adenosyl-L-methionine:S-adenosyl-methionine 3-amino-3- carboxypropyltransferase 1) (OsNAS1). (Os03t0307300-01)
MQTL-GW10	3	Os03g0307333				Hypothetical conserved gene. (Os03t0307333-01)
MQTL-GW10	3	Os03g0307400				Six-bladed beta-propeller, TolB-like domain containing protein. (Os03t0307400-01)
MQTL-GW10	3	Os03g0307500				Hypothetical protein. (Os03t0307500-01)
MQTL-GW10	3	Os03g0307600				Hypothetical protein. (Os03t0307600-00)
MQTL-GW10	3	Os03g0307700	OsTBL28, TBL28	trichome birefringence-like 28		Domain of unknown function DUF231, plant domain containing protein. (Os03t0307700-00)
MQTL-GW10	3	Os03g0307800	OsiEZ1, OsSET1, SET1, iEZ1, OsEZ1/OsiEZ1, OsEZ1, EZ1, ez1, OsSET15, SDG718	ENHANCER OF ZESTE 1	Na et al. 2012	Polycomb repressive complex2 (PRC2) key subunit, Enhancer of zeste [E(z)] genes, Short day promotion of flowering (Os03t0307800-01)
MQTL-GW10	3	Os03g0307900				Conserved hypothetical protein. (Os03t0307900-01)
MQTL-GW10	3	Os03g0308000	OsUBC45	UBIQUITIN-CONJUGATING ENZYME 45		Ubiquitin-conjugating enzyme/RWD-like domain containing protein. (Os03t0308000-01)
MQTL-GW10	3	Os03g0308100	OsClpP5, ClpP5, OsClp4, CLP4	CHLOROPLAST PROTEASE 5		Peptidase S14, ClpP family protein. (Os03t0308100-01);Peptidase S14, ClpP family protein. (Os03t0308100-02);Peptidase S14, ClpP family protein. (Os03t0308100-03)
MQTL-GW10	3	Os03g0308200	NRL2, SRL2, AVB	SEMI-ROLLED LEAF 2	Zhao et al. 2016	Modulation of leaf rolling, Regulation of abaxial side cell differentiation, Regulation of leaf shape, male fertility and seed size (Os03t0308200-01);Similar to ATP-dependent Clp protease proteolytic subunit. (Os03t0308200-02)
MQTL-GW10	3	Os03g0308500	OsRH24	RNA helicase 24		DEAD-like helicase, N-terminal domain containing protein. (Os03t0308500-01)
MQTL-GW10	3	Os03g0308600				Conserved hypothetical protein. (Os03t0308600-01)
MQTL-GW10	3	Os03g0308700				Conserved hypothetical protein. (Os03t0308700-00)
MQTL-GW10	3	Os03g0308800				Tetratricopeptide-like helical domain containing protein. (Os03t0308800-01);Hypothetical conserved gene. (Os03t0308800-02);Hypothetical conserved gene. (Os03t0308800-03)
MQTL-GW10	3	Os03g0308850				Similar to Fip1 motif family protein, expressed. (Os03t0308850-00)
MQTL-GW10	3	Os03g0308900				Similar to Fip1 motif family protein, expressed. (Os03t0308900-01)
MQTL-GW10	3	Os03g0309000				Virulence factor, pectin lyase fold family protein. (Os03t0309000-01)
MQTL-GW10	3	Os03g0309200	phyB, PHYB1, OsPHYB, OsphyB	PHYTOCHROME B		Similar to Phytochrome B. (Os03t0309200-01);Similar to Phytochrome B. (Os03t0309200-02)
MQTL-GW10	3	Os03g0309250				Hypothetical gene. (Os03t0309250-00)
MQTL-GW10	3	Os03g0309300				Hypothetical protein. (Os03t0309300-00)
MQTL-GW10	3	Os03g0309400	OsPME11, OsPME1	PECTIN METHYLESTERASE 1		Pectin lyase fold domain containing protein. (Os03t0309400-01)
MQTL-GW10	3	Os03g0309800				Similar to PPR2. (Os03t0309800-01);Similar to PPR2. (Os03t0309800-02)
MQTL-GW10	3	Os03g0310000	OsGELP46, OsGELP46a, OsGELP46b	GDSL ESTERASE/LIPASE PROTEIN 46		Lipase, GDSL domain containing protein. (Os03t0310000-01)
MQTL-GW10	3	Os03g0310400				Crotonase, core domain containing protein. (Os03t0310400-01)
MQTL-GW10	3	Os03g0310500				CAP, conserved site domain containing protein. (Os03t0310500-01)
MQTL-GW10	3	Os03g0310600				Protein of unknown function DUF247, plant family protein. (Os03t0310600-01)
MQTL-GW10	3	Os03g0310666				Hypothetical protein. (Os03t0310666-00)
MQTL-GW10	3	Os03g0310701				Conserved hypothetical protein. (Os03t0310701-00)
MQTL-GW10	3	Os03g0310800				Similar to Hypersensitive reaction associated Ca2+-binding protein. (Os03t0310800-01)
MQTL-GW10	3	Os03g0310900				Conserved hypothetical protein. (Os03t0310900-01)
MQTL-GW10	3	Os03g0311000				Hypothetical protein. (Os03t0311000-01)
MQTL-GW10	3	Os03g0311300				Similar to HAD-superfamily hydrolase, subfamily IA, variant 3 containing protein, expressed. (Os03t0311300-01);Similar to HAD-superfamily hydrolase, subfamily IA, variant 3 containing protein, expressed. (Os03t0311300-02);NHL repeat domain containing protein. (Os03t0311300-03)
MQTL-GW10	3	Os03g0311401				Conserved hypothetical protein. (Os03t0311401-01)
MQTL-GW10	3	Os03g0311600				Helix-loop-helix DNA-binding domain containing protein. (Os03t0311600-01)
MQTL-GW10	3	Os03g0312100				Hypothetical conserved gene. (Os03t0312100-00)
MQTL-GW10	3	Os03g0312300				Protein of unknown function DUF26 domain containing protein. (Os03t0312300-01)
MQTL-GW10	3	Os03g0312350				Hypothetical gene. (Os03t0312350-00)
MQTL-GW10	3	Os03g0312500				Similar to SKIP interacting protein 23 (Fragment). (Os03t0312500-01);Similar to SKIP interacting protein 23 (Fragment). (Os03t0312500-02)
MQTL-GW10	3	Os03g0312600				Similar to XPA-binding protein 1 (HUSSY-23). (Os03t0312600-01);Similar to XPA-binding protein 1. (Os03t0312600-02);Non-protein coding transcript. (Os03t0312600-03)
MQTL-GW10	3	Os03g0313000				Similar to NADH-ubiquinone oxidoreductase (Fragment). (Os03t0313000-01)
MQTL-GW10	3	Os03g0313100	AP2/EREBP#086	APETALA2/ETHYLENE-RESPONSIVE ELEMENT BINDING PROTEIN 86		Similar to ANT-like protein. (Os03t0313100-01)
MQTL-GW10	3	Os03g0313300				Poly(A) polymerase, central region domain containing protein. (Os03t0313300-01)
MQTL-GW10	3	Os03g0313600				Similar to Genes for GrpE, DnaK and DnaJ, complete and partial cds. (Fragment). (Os03t0313600-01)
MQTL-GW10	3	Os03g0313800				Hypothetical conserved gene. (Os03t0313800-00)
MQTL-GW10	3	Os03g0314100	PRP-22	PRP-22 protein		DEAD-like helicase, N-terminal domain containing protein. (Os03t0314100-01);Similar to Predicted protein. (Os03t0314100-02)
MQTL-GW10	3	Os03g0314200				Cas1p-like family protein. (Os03t0314200-01)
MQTL-GW10	3	Os03g0314400				Pentatricopeptide repeat domain containing protein. (Os03t0314400-01)
MQTL-GW10	3	Os03g0314450				Hypothetical protein. (Os03t0314450-00)
MQTL-GW10	3	Os03g0314500				WD40-like Beta Propeller domain containing protein. (Os03t0314500-01);Hypothetical conserved gene. (Os03t0314500-02)
MQTL-GW10	3	Os03g0314700	OsISC11	IRON-SULFUR CLUSTER PROTEIN 11		NIF system FeS cluster assembly, NifU, C-terminal domain containing protein. (Os03t0314700-01)
MQTL-GW10	3	Os03g0314750				Hypothetical conserved gene. (Os03t0314750-01)
MQTL-GW10	3	Os03g0314800	OsNIN1	NEUTRAL/ALKALINE INVERTASE 1		Plant neutral invertase family protein. (Os03t0314800-01)
MQTL-GW10	3	Os03g0315200				Hypothetical conserved gene. (Os03t0315200-00)
MQTL-GW11	3	Os03g0378832				Hypothetical conserved gene. (Os03t0378832-00)
MQTL-GW11	3	Os03g0379100				Protein of unknown function DUF248, methyltransferase putative family protein. (Os03t0379100-01)
MQTL-GW11	3	Os03g0379200				Hypothetical protein. (Os03t0379200-00)
MQTL-GW11	3	Os03g0379300	OsIRO3, IRO3, OsbHLH063	basic helix-loop-helix protein 063		Helix-loop-helix DNA-binding domain containing protein. (Os03t0379300-01);Helix-loop-helix DNA-binding domain containing protein. (Os03t0379300-02)
MQTL-GW11	3	Os03g0379400				Hypothetical conserved gene. (Os03t0379400-00)
MQTL-GW11	3	Os03g0379500				Similar to 40S ribosomal protein S9. (Os03t0379500-01)
MQTL-GW11	3	Os03g0379650				Hypothetical gene. (Os03t0379650-00)
MQTL-GW11	3	Os03g0379700				Hypothetical conserved gene. (Os03t0379700-00)
MQTL-GW11	3	Os03g0379801				Similar to NB-ARC domain containing protein. (Os03t0379801-00)
MQTL-GW11	3	Os03g0380700				Similar to Zinc finger, C3HC4 type family protein. (Os03t0380700-00)
MQTL-GW11	3	Os03g0381000	RMP9	rice microspore-preferred 9		Similar to Aldose 1-epimerase-like protein. (Os03t0381000-01)
MQTL-GW11	3	Os03g0381100				Similar to Pseudouridylate synthase. (Os03t0381100-00)
MQTL-GW11	3	Os03g0381200				Similar to Capping protein beta 3 subunit (Fragment). (Os03t0381200-01);Similar to Capping protein beta 3 subunit (Fragment). (Os03t0381200-02)
MQTL-GW11	3	Os03g0381300				CS domain domain containing protein. (Os03t0381300-01)
MQTL-GW11	3	Os03g0381500	OsEnS-46	endosperm-specific gene 46		Conserved hypothetical protein. (Os03t0381500-01)
MQTL-GW11	3	Os03g0382100				Thiolase-like, subgroup domain containing protein. (Os03t0382100-01)
MQTL-GW11	3	Os03g0382350				Hypothetical conserved gene. (Os03t0382350-01)
MQTL-GW11	3	Os03g0383100				Hypothetical protein. (Os03t0383100-01)
MQTL-GW11	3	Os03g0383600				Thiolase-like, subgroup domain containing protein. (Os03t0383600-01)
MQTL-GW11	3	Os03g0383800				Similar to SAP domain containing protein, expressed. (Os03t0383800-01);Nucleotide-binding, alpha-beta plait domain containing protein. (Os03t0383800-02);Nucleotide-binding, alpha-beta plait domain containing protein. (Os03t0383800-03)
MQTL-GW11	3	Os03g0383900				Heavy metal transport/detoxification protein domain containing protein. (Os03t0383900-01)
MQTL-GW11	3	Os03g0385100	OsLTPG5, OsLTPg5	GPI-anchored non-specific lipid transfer protein 5, type G nsLTP 5, type G non-specific lipid transfer protein 5		Similar to Protease inhibitor/seed storage/LTP family protein, expressed. (Os03t0385100-00)
MQTL-GW11	3	Os03g0385301				Conserved hypothetical protein. (Os03t0385301-01)
MQTL-GW11	3	Os03g0385400	OsLLA1, OsLTPG6, OsLTPg6, OsLTPL1, LLA1, LTPG6, LTPg6, LTPL1	non-specific lipid transfer protein-like AGP 1, non-specific lipid transfer protein-like arabinogalactan protein 1, GPI-anchored non-specific lipid transfer protein 6, type G nsLTP 6, type G non-specific lipid transfer protein 6, non-specific lipid transfer protein-like protein 1		Bifunctional inhibitor/plant lipid transfer protein/seed storage domain containing protein. (Os03t0385400-01)
MQTL-GW11	3	Os03g0385900	rps11, s11-1	RIBOSOMAL PROTEIN S11		Mitochondrial ribosomal protein S11 (Nuclear encoded). (Os03t0385900-01);Similar to Mitochondrial ribosomal protein S11. (Os03t0385900-03)
MQTL-GW11	3	Os03g0386000	SRWD5, OsWD40-73	SALT RESPONSIVE WD40 PROTEIN 5		Similar to Salt-responsive WD40 protein 5. (Os03t0386000-01);WD40 subfamily protein, Salt stress (Os03t0386000-02)
MQTL-GW11	3	Os03g0386500	OsTPP9	TREHALOSE-6-PHOSPHATE PHOSHPHATASE 9		Similar to Trehalose-6-phosphate phosphatase. (Os03t0386500-01)
MQTL-GW11	3	Os03g0386600				Hypothetical protein. (Os03t0386600-01);Hypothetical conserved gene. (Os03t0386600-02)
MQTL-GW11	3	Os03g0386700	OsSCP12	SERINE CARBOXYPEPTIDASE 12		Similar to serine carboxypeptidase. (Os03t0386700-00)
MQTL-GW11	3	Os03g0386800	OsSCP13	SERINE CARBOXYPEPTIDASE 13		Peptidase S10, serine carboxypeptidase family protein. (Os03t0386800-01)
MQTL-GW11	3	Os03g0387000				Similar to Aquarius. (Os03t0387000-01)
MQTL-GW11	3	Os03g0387100	OsPAB1, PAB1, OsTT1	THERMO-TOLERANCE 1		Proteasome alpha 2 subunit, Thermotolerance (Os03t0387100-01)
MQTL-GW11	3	Os03g0387300	OsVQ12	VQ motif-containing protein 12		Similar to VQ motif family protein, expressed. (Os03t0387300-01)
MQTL-GW11	3	Os03g0387500				Conserved hypothetical protein. (Os03t0387500-01)
MQTL-GW11	3	Os03g0387800				Similar to mRNA, clone: RTFL01-43-H20. (Os03t0387800-01)
MQTL-GW11	3	Os03g0387850				Hypothetical gene. (Os03t0387850-01)
MQTL-GW11	3	Os03g0387900				Conserved hypothetical protein. (Os03t0387900-01);Conserved hypothetical protein. (Os03t0387900-02);Conserved hypothetical protein. (Os03t0387900-03);Hypothetical conserved gene. (Os03t0387900-04)
MQTL-GW12	3	Os03g0609800				BTB domain containing protein. (Os03t0609800-01);BTB domain containing protein. (Os03t0609800-02)
MQTL-GW12	3	Os03g0610400	OsMSR15			Zinc finger, C2H2-like domain containing protein. (Os03t0610400-01)
MQTL-GW12	3	Os03g0610650	OsSRP-LRS, OsSPN, OrysaZxa	OsSerpin, Serpin-ZXA		Similar to cDNA clone:002-125-A07, full insert sequence. (Os03t0610650-01)
MQTL-GW12	3	Os03g0610700				Similar to Protein zx. (Os03t0610700-01)
MQTL-GW12	3	Os03g0610800	OsSRP-FRS, OrysaZxb	Serpin-ZXB		Similar to Protein zx. (Os03t0610800-01)
MQTL-GW12	3	Os03g0610900	OsSAPK10	STRESS/ABA-ACTIVATED PROTEIN KINASE 10		Serine/threonine protein kinase, Abscisic acid (ABA)-activated protein kinase, Hyperosmotic stress response, ABA signal transduction (Os03t0610900-01)
MQTL-GW12	3	Os03g0611200				Aldo/keto reductase family protein. (Os03t0611200-01)
MQTL-GW12	3	Os03g0611700				Primosome PriB/single-strand DNA-binding domain containing protein. (Os03t0611700-01);Conserved hypothetical protein. (Os03t0611700-02)
MQTL-GW12	3	Os03g0612201				Hypothetical conserved gene. (Os03t0612201-00)
MQTL-GW12	3	Os03g0612400	OsSTA104	OsSTA104		Similar to ASL1. (Os03t0612400-00)
MQTL-GW12	3	Os03g0612450				Hypothetical protein. (Os03t0612450-00)
MQTL-GW12	3	Os03g0612600				Similar to Ribosomal 5S rRNA E-loop binding protein Ctc/L25/TL5 containing protein, expressed. (Os03t0612600-01)
MQTL-GW12	3	Os03g0613100				Conserved hypothetical protein. (Os03t0613100-01)
MQTL-GW12	3	Os03g0614901				Conserved hypothetical protein. (Os03t0614901-01)
MQTL-GW12	3	Os03g0615300				Protein of unknown function DUF1618 domain containing protein. (Os03t0615300-01)
MQTL-GW12	3	Os03g0615700				Hypothetical conserved gene. (Os03t0615700-01)
MQTL-GW12	3	Os03g0616300				Similar to DNA polymerase kappa (EC 2.7.7.7) (DINB protein) (DINP). Splice isoform 4. (Os03t0616300-01);Similar to F2J10.13 protein. (Os03t0616300-02)
MQTL-GW12	3	Os03g0616400	osACA3, OsACA4, OsPM3ATPB	CA2+-ATPASE 3		Similar to Plasma membrane Ca2+-ATPase. (Os03t0616400-01);Similar to P-type ATPase (Fragment). (Os03t0616400-02)
MQTL-GW12	3	Os03g0616450				Hypothetical conserved gene. (Os03t0616450-00)
MQTL-GW12	3	Os03g0616500				Similar to HEAT repeat family protein. (Os03t0616500-00)
MQTL-GW12	3	Os03g0616700				Similar to Importin-beta N-terminal domain containing protein, expressed. (Os03t0616700-01)
MQTL-GW12	3	Os03g0617500	CycD5;2, CycD5;os;2, Orysa;CycD5;2, Orysa;CYCD5;2	CYCLIN-D5-2		Cyclin, C-terminal domain containing protein. (Os03t0617500-01);Similar to Cyclin-D5-1. (Os03t0617500-02)
MQTL-GW12	3	Os03g0617900	OsAGPR			Semialdehyde dehydrogenase, dimerisation region domain containing protein. (Os03t0617900-01)
MQTL-GW12	3	Os03g0618300				Isopenicillin N synthase family protein. (Os03t0618300-01)
MQTL-GW12	3	Os03g0618800				Conserved hypothetical protein. (Os03t0618800-01)
MQTL-GW12	3	Os03g0619151	OsDof13, Dof13, OsDof-13	DNA BINDING WITH ONE FINGER 13		Similar to Dof domain, zinc finger family protein, expressed. (Os03t0619151-00)
MQTL-GW12	3	Os03g0619400				Chaperone, tailless complex polypeptide 1 domain containing protein. (Os03t0619400-01)
MQTL-GW12	3	Os03g0619501				Hypothetical gene. (Os03t0619501-00)
MQTL-GW12	3	Os03g0619600				Transcriptional factor B3 family protein. (Os03t0619600-01)
MQTL-GW12	3	Os03g0619700				Conserved hypothetical protein. (Os03t0619700-01)
MQTL-GW12	3	Os03g0619800				Transcriptional factor B3 domain containing protein. (Os03t0619800-00)
MQTL-GW12	3	Os03g0619850				Putative B3 domain-containing protein Os03g0619850. (Os03t0619850-00)
MQTL-GW12	3	Os03g0619875				Conserved hypothetical protein. (Os03t0619875-01)
MQTL-GW12	3	Os03g0620400				Hypothetical conserved gene. (Os03t0620400-01)
MQTL-GW12	3	Os03g0620500	OsSTA105	OsSTA105		Transcriptional factor B3 family protein. (Os03t0620500-01)
MQTL-GW12	3	Os03g0620800		SLY1		Similar to SEC1-family transport protein SLY1 (AtSLY1). (Os03t0620800-01);Similar to SEC1 family transport protein SLY1. (Os03t0620800-02)
MQTL-GW12	3	Os03g0621400				Hypothetical conserved gene. (Os03t0621400-01)
MQTL-GW12	3	Os03g0621600				Transcriptional factor B3 domain containing protein. (Os03t0621600-00)
MQTL-GW12	3	Os03g0621650				Transcriptional factor B3 domain containing protein. (Os03t0621650-00)
MQTL-GW12	3	Os03g0621700				Conserved hypothetical protein. (Os03t0621700-01)
MQTL-GW12	3	Os03g0621900				Transcriptional factor B3 domain containing protein. (Os03t0621900-00)
MQTL-GW12	3	Os03g0622100				Transcriptional factor B3 family protein. (Os03t0622100-01)
MQTL-GW12	3	Os03g0622200				Transcriptional factor B3 family protein. (Os03t0622200-01)
MQTL-GW12	3	Os03g0622300				Conserved hypothetical protein. (Os03t0622300-01);Hypothetical gene. (Os03t0622300-02)
MQTL-GW12	3	Os03g0622500				Conserved hypothetical protein. (Os03t0622500-01);Hypothetical gene. (Os03t0622500-02)
MQTL-GW12	3	Os03g0622600				Conserved hypothetical protein. (Os03t0622600-01)
MQTL-GW12	3	Os03g0622700				Similar to Plastidic phosphate translocator-like protein1. (Os03t0622700-00)
MQTL-GW12	3	Os03g0623100	OsEnS-49	endosperm-specific gene 49		Conserved hypothetical protein. (Os03t0623100-01)
MQTL-GW12	3	Os03g0624000				Similar to KANADI 3. (Os03t0624000-00)
MQTL-GW12	3	Os03g0624300				Conserved hypothetical protein. (Os03t0624300-01)
MQTL-GW12	3	Os03g0624600	ONAC006, ONAC6	NAC domain-containing protein 006, NAC domain-containing protein 6		No apical meristem (NAM) protein domain containing protein. (Os03t0624600-01)
MQTL-GW12	3	Os03g0624700				Hypothetical protein. (Os03t0624700-00)
MQTL-GW12	3	Os03g0624800				Pentatricopeptide repeat domain containing protein. (Os03t0624800-01)
MQTL-GW12	3	Os03g0624900				Hypothetical conserved gene. (Os03t0624900-00)
MQTL-GW12	3	Os03g0625201				Hypothetical gene. (Os03t0625201-00)
MQTL-GW12	3	Os03g0625300	OsWD40-77	OsWD40-77		Similar to nucleotide binding protein. (Os03t0625300-00)
MQTL-GW12	3	Os03g0625700	OsSEC3A			Similar to Roothairless 1. (Os03t0625700-00)
MQTL-GW12	3	Os03g0625800				Zinc finger, C6HC-type domain containing protein. (Os03t0625800-01)
MQTL-GW12	3	Os03g0625900	OsWD40-78	OsWD40-78		WD40 repeat-like domain containing protein. (Os03t0625900-01)
MQTL-GW13	3	Os03g0735100	OsWD40-87	OsWD40-87		Quinoprotein amine dehydrogenase, beta chain-like domain containing protein. (Os03t0735100-01)
MQTL-GW13	3	Os03g0735150				Hypothetical protein. (Os03t0735150-00)
MQTL-GW13	3	Os03g0735200				Similar to Pentatricopeptide (PPR) repeat-containing protein. (Os03t0735200-01)
MQTL-GW13	3	Os03g0735300				Alba, DNA/RNA-binding protein family protein. (Os03t0735300-01);Hypothetical conserved gene. (Os03t0735300-02)
MQTL-GW13	3	Os03g0735400				Hypothetical gene. (Os03t0735400-01)
MQTL-GW13	3	Os03g0735601				Hypothetical gene. (Os03t0735601-00)
MQTL-GW13	3	Os03g0735800	OsCIN4, CIN4	cell-wall invertase 4		Glycosyl hydrolase family 32, C-terminal domain containing protein. (Os03t0735800-00)
MQTL-GW13	3	Os03g0735900				Phospholipid/glycerol acyltransferase domain containing protein. (Os03t0735900-00)
MQTL-GW13	3	Os03g0736000				Similar to NOT2/NOT3/NOT5 family protein, expressed. (Os03t0736000-01);Similar to NOT2/NOT3/NOT5 family protein, expressed. (Os03t0736000-02)
MQTL-GW13	3	Os03g0736200				Pentatricopeptide repeat domain containing protein. (Os03t0736200-00)
MQTL-GW13	3	Os03g0736300	OsGH9A3	glycoside hydrolase OsGH9A3		Similar to CEL6=CELLULASE 6 (Fragment). (Os03t0736300-01);Similar to Endoglucanase 10. (Os03t0736300-02)
MQTL-GW13	3	Os03g0736400				Protein of unknown function methylase putative domain containing protein. (Os03t0736400-01);Protein of unknown function methylase putative domain containing protein. (Os03t0736400-02)
MQTL-GW13	3	Os03g0736500	KN, OsKNOLLE	Syntaxin-related protein KNOLLE, OsKNOLLE		Syntaxin-related protein KNOLLE (Syntaxin 111) (AtSYP111). (Os03t0736500-01)
MQTL-GW13	3	Os03g0736600				Similar to ATP synthase. (Os03t0736600-01)
MQTL-GW13	3	Os03g0736700				GRAM domain containing protein. (Os03t0736700-01);GRAM domain containing protein. (Os03t0736700-03);Similar to FIP1. (Os03t0736700-05)
MQTL-GW13	3	Os03g0736900				Similar to Sorghum bicolor protein targeted either to mitochondria or chloroplast proteins T50848. (Os03t0736900-01)
MQTL-GW13	3	Os03g0737000	OsCBSX4, OsCBSX4a, OsCBSX4b, OsCBSX4c, OsCBSX4d, OsCBSX4e, OsCBSX4f	cystathionine b-synthase domain containing protein OsCBSX4, CBS domain containing protein OsCBSX4		Cystathionine beta-synthase, core domain containing protein. (Os03t0737000-01);Hypothetical gene. (Os03t0737000-02);Similar to CBS domain containing protein, expressed. (Os03t0737000-03)
MQTL-GW13	3	Os03g0737200	OsHOS1, HOS1	high expression of osmotically responsive gene 1		E3-ubiquitin ligase, Modulation of the cold stress response (Os03t0737200-01)
MQTL-GW13	3	Os03g0737300				HAD-superfamily phosphatase, subfamily IIIC domain containing protein. (Os03t0737300-01)
MQTL-GW13	3	Os03g0737400				HAD-superfamily phosphatase, subfamily IIIC domain containing protein. (Os03t0737400-01)
MQTL-GW13	3	Os03g0737600	Os;cycH;1, Orasa;CycH1;1, cycH1, CYCH1	CYCLIN-H-1		Cyclin H-1. (Os03t0737600-01)
MQTL-GW13	3	Os03g0737701	OsMIK, LPA	myo-inositol kinase, low phytic acid		Myo-inositol kinase, Phytic acid (PA) biosynthesis (Os03t0737701-01)
MQTL-GW13	3	Os03g0737700				Hypothetical conserved gene. (Os03t0737700-01)
MQTL-GW13	3	Os03g0737800				Vps51/Vps67 domain containing protein. (Os03t0737800-01)
MQTL-GW13	3	Os03g0737900				Similar to predicted protein. (Os03t0737900-01)
MQTL-GW13	3	Os03g0738000	OsWD40-88	OsWD40-88		WD40 repeat-like domain containing protein. (Os03t0738000-01)
MQTL-GW13	3	Os03g0738101				Hypothetical protein. (Os03t0738101-00)
MQTL-GW13	3	Os03g0738200				Hypothetical conserved gene. (Os03t0738200-00)
MQTL-GW13	3	Os03g0738300				Hypothetical protein. (Os03t0738300-01)
MQTL-GW13	3	Os03g0738400	OsSHM1, SHM1, OsSHMT1, SHMT1, CDM1, OsCDM1	serine hydroxymethyltransferase 1, chlorophyll-deficient mutant 1		Similar to Serine hydroxymethyltransferase, cytosolic (EC 2.1.2.1) (Serine methylase) (Glycine hydroxymethyltransferase) (SHMT). (Os03t0738400-01);Similar to Serine hydroxymethyltransferase. (Os03t0738400-02);Similar to Serine hydroxymethyltransferase. (Os03t0738400-03)
MQTL-GW13	3	Os03g0738600	OsLOX-L2, LOX1.1, LOX L-2, LOX-2, L-2	LIPOXYGENASE L2		Lipoxygenase, Seed germination and longevity (Os03t0738600-01)
MQTL-GW13	3	Os03g0738700	OsWD40-89	OsWD40-89		WD40 repeat-like domain containing protein. (Os03t0738700-01)
MQTL-GW13	3	Os03g0738900				NPH3 domain containing protein. (Os03t0738900-00)
MQTL-GW13	3	Os03g0739500				Conserved hypothetical protein. (Os03t0739500-01)
MQTL-GW13	3	Os03g0739700				Uncharacterised protein family UPF0114 domain containing protein. (Os03t0739700-01)
MQTL-GW13	3	Os03g0740200				Conserved hypothetical protein. (Os03t0740200-00)
MQTL-GW13	3	Os03g0740600				Similar to Deoxyhypusine synthase (EC 2.5.1.46). (Os03t0740600-01);Similar to Deoxyhypusine synthase (EC 2.5.1.46). (Os03t0740600-02)
MQTL-GW14	4	Os04g0336600				Peptidase aspartic, catalytic domain containing protein. (Os04t0336600-00)
MQTL-GW14	4	Os04g0336700				Conserved hypothetical protein. (Os04t0336700-00)
MQTL-GW14	4	Os04g0336801				Conserved hypothetical protein. (Os04t0336801-00)
MQTL-GW14	4	Os04g0337000	OsSTA120	OsSTA120		Peptidase aspartic, catalytic domain containing protein. (Os04t0337000-01)
MQTL-GW14	4	Os04g0337201				Similar to OSIGBa0137O04.8 protein. (Os04t0337201-00)
MQTL-GW14	4	Os04g0337300				Similar to OSIGBa0137O04.8 protein. (Os04t0337300-01)
MQTL-GW14	4	Os04g0337500				Aldo/keto reductase family protein. (Os04t0337500-01);Similar to OSIGBa0115A19.1 protein. (Os04t0337500-02)
MQTL-GW14	4	Os04g0337800				Similar to IN2-2 protein. (Os04t0337800-00)
MQTL-GW14	4	Os04g0338000				Similar to IN2-2 protein. (Os04t0338000-01)
MQTL-GW14	4	Os04g0338100				Similar to IN2-2 protein. (Os04t0338100-01)
MQTL-GW14	4	Os04g0338950				Hypothetical protein. (Os04t0338950-00)
MQTL-GW14	4	Os04g0339400	OsAKR, AKR	aldo-keto reductase		Aldo/keto reductase family protein. (Os04t0339400-01)
MQTL-GW14	4	Os04g0339800				Similar to predicted protein. (Os04t0339800-00)
MQTL-GW14	4	Os04g0340100				Hypothetical conserved gene. (Os04t0340100-00)
MQTL-GW14	4	Os04g0340300	OsTPS19	terpene synthase 19		Terpenoid synthase domain containing protein. (Os04t0340300-01)
MQTL-GW14	4	Os04g0340550				Hypothetical gene. (Os04t0340550-01)
MQTL-GW14	4	Os04g0340800				Conserved hypothetical protein. (Os04t0340800-01);Conserved hypothetical protein. (Os04t0340800-02)
MQTL-GW14	4	Os04g0341100				Similar to OSIGBa0159H11-OSIGBa0137A07.5 protein. (Os04t0341100-00)
MQTL-GW14	4	Os04g0341500	OsTPS20, TPS20	terpene synthase 20		Similar to OSIGBa0159H11-OSIGBa0137A07.8 protein. (Os04t0341500-01)
MQTL-GW14	4	Os04g0341900				Similar to OSIGBa0159H11-OSIGBa0137A07.10 protein. (Os04t0341900-00)
MQTL-GW14	4	Os04g0343050				Similar to Cytochrome c oxidase subunit 2. (Os04t0343050-00)
MQTL-GW14	4	Os04g0343900				Conserved hypothetical protein. (Os04t0343900-01)
MQTL-GW14	4	Os04g0344100				Similar to OSIGBa0106G08.3 protein. (Os04t0344100-01)
MQTL-GW14	4	Os04g0344400	OsTPS23, TPS23	terpene synthase 23		Similar to OSIGBa0106G08.5 protein. (Os04t0344400-00)
MQTL-GW14	4	Os04g0345100				Hypothetical gene. (Os04t0345100-01)
MQTL-GW14	4	Os04g0345400	OsTPS24, TPS24	terpene synthase 24		Similar to OSIGBa0106G08.7 protein. (Os04t0345400-01);Similar to OSIGBa0106G08.7 protein. (Os04t0345400-02)
MQTL-GW14	4	Os04g0345800				Similar to OSIGBa0127B24.5 protein. (Os04t0345800-00)
MQTL-GW14	4	Os04g0346000				2OG-Fe(II) oxygenase domain containing protein. (Os04t0346000-01)
MQTL-GW14	4	Os04g0346100				Ribosomal protein S27. (Os04t0346100-01)
MQTL-GW14	4	Os04g0346800				Similar to OSIGBa0111I14.3 protein. (Os04t0346800-01);Similar to OSIGBa0111I14.3 protein. (Os04t0346800-02)
MQTL-GW14	4	Os04g0346900				Transcriptional factor B3 domain containing protein. (Os04t0346900-00)
MQTL-GW14	4	Os04g0347200				Similar to OSIGBa0111I14.7 protein. (Os04t0347200-01)
MQTL-GW14	4	Os04g0347400				Transcriptional factor B3 domain containing protein. (Os04t0347400-00)
MQTL-GW14	4	Os04g0347600				Tetratricopeptide-like helical domain containing protein. (Os04t0347600-01)
MQTL-GW14	4	Os04g0347700				Similar to OSIGBa0130K07.4 protein. (Os04t0347700-01)
MQTL-GW14	4	Os04g0347800	OsSTA121	OsSTA121		Similar to OSIGBa0130K07.4 protein. (Os04t0347800-01)
MQTL-GW14	4	Os04g0347900				Similar to OSIGBa0130K07.5 protein. (Os04t0347900-01)
MQTL-GW14	4	Os04g0348000				Similar to OSIGBa0130K07.6 protein. (Os04t0348000-01)
MQTL-GW14	4	Os04g0348100				Similar to OSIGBa0130K07.7 protein. (Os04t0348100-01);Similar to OSIGBa0130K07.7 protein. (Os04t0348100-02)
MQTL-GW14	4	Os04g0348300				Similar to OSIGBa0130K07.8 protein. (Os04t0348300-01);Similar to OSIGBa0130K07.8 protein. (Os04t0348300-02)
MQTL-GW14	4	Os04g0348400	OsPUB7	plant U-box-containing protein 7, U-box protein 7		Similar to OSIGBa0130K07.9 protein. (Os04t0348400-01)
MQTL-GW14	4	Os04g0348600	OsPRR12, Rra17, OsRRA17, OsEnS-61	pseudo-response regulator 12, A-type response regulator 17, A-type RR 17, endosperm-specific gene 61		Hypothetical conserved gene. (Os04t0348600-01)
MQTL-GW14	4	Os04g0348800	OsRR29, Rrb7, OsPRR4, OsRRB7	B-TYPE RESPONSE REGULATOR 29		Signal transduction response regulator, receiver domain domain containing protein. (Os04t0348800-00)
MQTL-GW14	4	Os04g0349401				Hypothetical conserved gene. (Os04t0349401-00)
MQTL-GW14	4	Os04g0349500				Similar to 40S ribosomal protein S8. (Os04t0349500-01)
MQTL-GW14	4	Os04g0349600				Pentatricopeptide repeat domain containing protein. (Os04t0349600-01)
MQTL-GW14	4	Os04g0349650				Hypothetical protein. (Os04t0349650-00)
MQTL-GW14	4	Os04g0349700				Leucine-rich repeat, typical subtype containing protein. (Os04t0349700-01)
MQTL-GW14	4	Os04g0350000				Similar to PPR protein. (Os04t0350000-01);Hypothetical conserved gene. (Os04t0350000-02);Similar to PPR protein. (Os04t0350000-03)
MQTL-GW14	4	Os04g0350100				Proteinase inhibitor I25, cystatin domain containing protein. (Os04t0350100-01)
MQTL-GW14	4	Os04g0350300	PAKRP1, OsKRP1, SIP18	phragmoplast-associated kinesin-related protein 1, PAKRP1 homolog, SKIP interacting protein 18, SKIPa-interacting protein 18, SKIPa-interacting protein 18		Similar to SKIP interacting protein 18 (Fragment). (Os04t0350300-00)
MQTL-GW14	4	Os04g0350700	An-1, OsbHLH093, RAE1, An-1/RAE1, RAE1/An-1	AWN1	Luo et al. 2013	Basic helix-loop-helix protein, Regulation of awn development, grain size, and grain number (Os04t0350700-01)
MQTL-GW14	4	Os04g0351100				Hypothetical protein. (Os04t0351100-00)
MQTL-GW14	4	Os04g0351333				Similar to OSIGBa0144C23.4 protein. (Os04t0351333-00)
MQTL-GW14	4	Os04g0351800				Conserved hypothetical protein. (Os04t0351800-00)
MQTL-GW14	4	Os04g0351933				Conserved hypothetical protein. (Os04t0351933-00)
MQTL-GW14	4	Os04g0352066				Conserved hypothetical protein. (Os04t0352066-00)
MQTL-GW14	4	Os04g0352200				Conserved hypothetical protein. (Os04t0352200-01)
MQTL-GW14	4	Os04g0352400	OsFKBP62b, OsFKBP65, rFKBP65	FK506 binding protein 62b, FK506 binding protein 65		Peptidyl-prolyl cis-trans isomerase, FKBP-type domain containing protein. (Os04t0352400-01)
MQTL-GW14	4	Os04g0352700				Similar to Metal-nicotianamine transporter YSL2. (Os04t0352700-00)
MQTL-GW14	4	Os04g0353000				Similar to Cation-transporting ATPase. (Os04t0353000-01)
MQTL-GW14	4	Os04g0353600	OsRALF-2, OsRALF2, RALF-2	RAPID ALKALIZATION FACTOR 2		Similar to OSIGBa0092G14.1 protein. (Os04t0353600-01)
MQTL-GW14	4	Os04g0354200				Similar to OSIGBa0092G14.5 protein. (Os04t0354200-00)
MQTL-GW14	4	Os04g0354400				Similar to OSIGBa0092G14.8 protein. (Os04t0354400-00)
MQTL-GW14	4	Os04g0354600	OsCER4	ECERI1FERUM4, ECERI1FERUM 4		Similar to Acyl CoA reductase-like protein. (Os04t0354600-01)
MQTL-GW14	4	Os04g0355401				Hypothetical protein. (Os04t0355401-01)
MQTL-GW14	4	Os04g0355500				Similar to OSIGBa0147J02.3 protein. (Os04t0355500-00)
MQTL-GW14	4	Os04g0356600				Similar to OSIGBa0105P02.3 protein. (Os04t0356600-01)
MQTL-GW14	4	Os04g0356800				Hypothetical protein. (Os04t0356800-00)
MQTL-GW14	4	Os04g0357000				Conserved hypothetical protein. (Os04t0357000-00)
MQTL-GW14	4	Os04g0357300				Similar to Helicase-like protein [Oryza sativa (japonica cultivar-group)]. (Os04t0357300-01)
MQTL-GW14	4	Os04g0357500	OsRALF-12, OsRALF12, RALF-12	RAPID ALKALIZATION FACTOR 12		Conserved hypothetical protein. (Os04t0357500-00)
MQTL-GW14	4	Os04g0357700	OsRALF-13, OsRALF13, RALF-13	RAPID ALKALIZATION FACTOR 13		Hypothetical conserved gene. (Os04t0357700-00)
MQTL-GW14	4	Os04g0358000				Similar to OSIGBa0104J13.1 protein. (Os04t0358000-01)
MQTL-GW14	4	Os04g0358150				Hypothetical protein. (Os04t0358150-00)
MQTL-GW14	4	Os04g0359100				Alcohol dehydrogenase superfamily, zinc-containing protein. (Os04t0359100-01)
MQTL-GW14	4	Os04g0359300				Sulfotransferase family protein. (Os04t0359300-00)
MQTL-GW14	4	Os04g0359700				Hypothetical conserved gene. (Os04t0359700-00)
MQTL-GW14	4	Os04g0359900				Conserved hypothetical protein. (Os04t0359900-00)
MQTL-GW14	4	Os04g0360400				Hypothetical protein. (Os04t0360400-00)
MQTL-GW14	4	Os04g0360500				Similar to OSIGBa0111E13.1 protein. (Os04t0360500-01)
MQTL-GW14	4	Os04g0360650				Hypothetical protein. (Os04t0360650-00)
MQTL-GW14	4	Os04g0361500				Similar to OSIGBa0111E13.1 protein. (Os04t0361500-00)
MQTL-GW14	4	Os04g0362375				Hypothetical gene. (Os04t0362375-01)
MQTL-GW14	4	Os04g0362501				Hypothetical conserved gene. (Os04t0362501-00)
MQTL-GW14	4	Os04g0363700				Nucleic acid-binding, OB-fold domain containing protein. (Os04t0363700-01)
MQTL-GW14	4	Os04g0363976				Similar to OSIGBa0135K14.2 protein. (Os04t0363976-00)
MQTL-GW14	4	Os04g0364800				Barwin-related endoglucanase domain containing protein. (Os04t0364800-00)
MQTL-GW14	4	Os04g0365100	OsWAK37	WALL-ASSOCIATED KINASE GENE 37		Similar to OSIGBa0135K14.8 protein. (Os04t0365100-01)
MQTL-GW14	4	Os04g0365550				Similar to OSIGBa0110B10.2 protein. (Os04t0365550-00)
MQTL-GW14	4	Os04g0366000				Similar to OSIGBa0110B10.6 protein. (Os04t0366000-00)
MQTL-GW14	4	Os04g0366200				Hypothetical protein. (Os04t0366200-00)
MQTL-GW14	4	Os04g0367000				Hypothetical conserved gene. (Os04t0367000-01)
MQTL-GW14	4	Os04g0367201				Conserved hypothetical protein. (Os04t0367201-00)
MQTL-GW14	4	Os04g0367400				Similar to OSIGBa0092J07.5 protein. (Os04t0367400-01);Reticulon family protein. (Os04t0367400-02)
MQTL-GW14	4	Os04g0367800				Conserved hypothetical protein. (Os04t0367800-01)
MQTL-GW14	4	Os04g0367900				Similar to H0607F01.2 protein. (Os04t0367900-00)
MQTL-GW14	4	Os04g0368000	OsWAK43	WALL-ASSOCIATED KINASE GENE 43		Serine/threonine protein kinase-related domain containing protein. (Os04t0368000-01)
MQTL-GW14	4	Os04g0368300	OsRLCK142	RECEPTOR-LIKE CYTOPLASMIC KINASE 142		Similar to H0607F01.5 protein. (Os04t0368300-00)
MQTL-GW14	4	Os04g0368800	OsWAK45, OsRLCK143, RLCK143	WALL-ASSOCIATED KINASE GENE 45		Similar to H0607F01.6 protein. (Os04t0368800-00)
MQTL-GW14	4	Os04g0369000	OsRLCK144	RECEPTOR-LIKE CYTOPLASMIC KINASE 144		PapD-like domain containing protein. (Os04t0369000-01)
MQTL-GW14	4	Os04g0369066	OsRLCK144	RECEPTOR-LIKE CYTOPLASMIC KINASE 144		Similar to H0607F01.7 protein. (Os04t0369066-00)
MQTL-GW14	4	Os04g0369100	OsRLCK145	RECEPTOR-LIKE CYTOPLASMIC KINASE 145		Similar to H0607F01.9 protein. (Os04t0369100-00)
MQTL-GW14	4	Os04g0369600				Similar to OSIGBa0107E14.3 protein. (Os04t0369600-00)
MQTL-GW14	4	Os04g0370100	OsWAK46	WALL-ASSOCIATED KINASE GENE 46		Similar to OSIGBa0107E14.7 protein. (Os04t0370100-01)
MQTL-GW14	4	Os04g0370300				Similar to OSIGBa0107E14.10 protein. (Os04t0370300-01)
MQTL-GW14	4	Os04g0370500	Os_F0607	Os_F0607		Similar to OSIGBa0107E14.10 protein. (Os04t0370500-00)
MQTL-GW14	4	Os04g0370600	Os_F0687	Os_F0687		Leucine-rich repeat, cysteine-containing subtype domain containing protein. (Os04t0370600-01)
MQTL-GW14	4	Os04g0370900				Similar to H0607F01.5 protein. (Os04t0370900-01);Similar to cDNA, clone: J013067H13, full insert sequence. (Os04t0370900-02)
MQTL-GW14	4	Os04g0371000				Four-helical cytokine family protein. (Os04t0371000-00)
MQTL-GW14	4	Os04g0371100	OsWAK47, OsRLCK147, RLCK147	WALL-ASSOCIATED KINASE GENE 47		Similar to OSIGBa0134J07.7 protein. (Os04t0371100-00)
MQTL-GW14	4	Os04g0371200	OsRLCK148	RECEPTOR-LIKE CYTOPLASMIC KINASE 148		Similar to OSIGBa0134J07.8 protein. (Os04t0371200-00)
MQTL-GW14	4	Os04g0371500				Conserved hypothetical protein. (Os04t0371500-00)
MQTL-GW14	4	Os04g0371600				Leucine-rich repeat, cysteine-containing containing protein. (Os04t0371600-01)
MQTL-GW14	4	Os04g0372100	OsWAK49	WALL-ASSOCIATED KINASE GENE 49		Similar to OSIGBa0107E14.7 protein. (Os04t0372100-00)
MQTL-GW14	4	Os04g0372201				Conserved hypothetical protein. (Os04t0372201-01)
MQTL-GW14	4	Os04g0372400				Conserved hypothetical protein. (Os04t0372400-01)
MQTL-GW14	4	Os04g0372700				Similar to Quinone-oxidoreductase QR1 (Fragment). (Os04t0372700-01)
MQTL-GW14	4	Os04g0372800				Nucleotide-binding, alpha-beta plait domain containing protein. (Os04t0372800-01)
MQTL-GW14	4	Os04g0373000				Similar to OSIGBa0140A01.9 protein. (Os04t0373000-00)
MQTL-GW14	4	Os04g0373150				Hypothetical protein. (Os04t0373150-00)
MQTL-GW14	4	Os04g0373400				Similar to MATE efflux family protein, expressed. (Os04t0373400-01)
MQTL-GW14	4	Os04g0374400				Hypothetical conserved gene. (Os04t0374400-00)
MQTL-GW14	4	Os04g0374601				Transferase domain containing protein. (Os04t0374601-00)
MQTL-GW14	4	Os04g0375300	rNBS56	NBS-LRR protein rNBS56		Similar to NBS-LRR protein (Fragment). (Os04t0375300-00)
MQTL-GW14	4	Os04g0375400				Similar to Calmodulin. (Os04t0375400-00)
MQTL-GW14	4	Os04g0375750				Similar to H0315A08.1 protein. (Os04t0375750-00)
MQTL-GW14	4	Os04g0375900		KIN10B		Kinesin, motor region domain containing protein. (Os04t0375900-01)
MQTL-GW14	4	Os04g0376000				Similar to 60S ribosomal protein L35-1. (Os04t0376000-01)
MQTL-GW14	4	Os04g0376100				Mitochondrial import inner membrane translocase, subunit Tim17/22 family protein. (Os04t0376100-01)
MQTL-GW14	4	Os04g0376200				Conserved hypothetical protein. (Os04t0376200-00)
MQTL-GW14	4	Os04g0376300				Similar to 3-oxoacyl-reductase. (Os04t0376300-01)
MQTL-GW14	4	Os04g0376400				Glycoside hydrolase, family 18, catalytic domain domain containing protein. (Os04t0376400-01)
MQTL-GW14	4	Os04g0376500	eIF-3h, OseIF3h, EIF3H	EUKARYOTIC INITIATION FACTOR 3H		Similar to Eukaryotic translation initiation factor 3 subunit 3 (eIF-3 gamma) (eIF3 p38 subunit) (eIF3h). (Os04t0376500-01);Similar to eukaryotic translation initiation factor 3 subunit 3. (Os04t0376500-02)
MQTL-GW14	4	Os04g0376600				Similar to ER lumen protein retaining receptor. (Os04t0376600-01)
MQTL-GW14	4	Os04g0376700				Similar to ER lumen protein retaining receptor (HDEL receptor) (PGP169-12). (Os04t0376700-00)
MQTL-GW15	4	Os04g0469300				Similar to ATFP4. (Os04t0469300-01)
MQTL-GW15	4	Os04g0469400				Pentatricopeptide repeat domain containing protein. (Os04t0469400-01)
MQTL-GW15	4	Os04g0469425				Hypothetical protein. (Os04t0469425-00)
MQTL-GW15	4	Os04g0469500	OsPFK03, PFK03, PFK3	phosphofructokinase 3		Similar to OSIGBa0124N08.2 protein. (Os04t0469500-01)
MQTL-GW15	4	Os04g0469700				Hypothetical protein. (Os04t0469700-01)
MQTL-GW15	4	Os04g0469800	d11(d8), dwf10, d8, D11/CYP724B1, d11, CYP724B1	DWARF SHINKANEAIKOKU OR NOHRIN 28	Huang et al. 2013	Cytochrome P450 superfamily protein, CYP724B1, Brassinosteroid (BR) biosynthesis, Control of panicle architecture and seed size (Os04t0469800-01);Similar to OSIGBa0124N08.3 protein. (Os04t0469800-02)
MQTL-GW15	4	Os04g0470100	OsRab2A1, OsRab2	small GTP-binding protein OsRab2A1		Similar to Small GTP binding protein Rab2. (Os04t0470100-01)
MQTL-GW15	4	Os04g0470150				Hypothetical conserved gene. (Os04t0470150-00)
MQTL-GW15	4	Os04g0470300				Uncharacterised protein family UPF0136, Transmembrane domain containing protein. (Os04t0470300-01);Uncharacterised protein family UPF0136, Transmembrane domain containing protein. (Os04t0470300-02)
MQTL-GW15	4	Os04g0470500				NB-ARC domain containing protein. (Os04t0470500-00)
MQTL-GW15	4	Os04g0470600	OsMYB80			Similar to H0418A01.1 protein. (Os04t0470600-00)
MQTL-GW15	4	Os04g0470650				Hypothetical protein. (Os04t0470650-00)
MQTL-GW15	4	Os04g0470700	OsAAP7A, AAP7A, OsAAP13, AAP13	amino acid permease 7A, amino acid permease 13, amino acid/auxin permease 13		Amino acid transporter, transmembrane family protein. (Os04t0470700-01)
MQTL-GW15	4	Os04g0470801				Hypothetical protein. (Os04t0470801-00)
MQTL-GW15	4	Os04g0470901				Hypothetical gene. (Os04t0470901-00)
MQTL-GW15	4	Os04g0471000				Similar to H0418A01.4 protein. (Os04t0471000-00)
MQTL-GW15	4	Os04g0471100				Similar to H0418A01.5 protein. (Os04t0471100-00)
MQTL-GW15	4	Os04g0471300				Similar to H0418A01.6 protein. (Os04t0471300-01)
MQTL-GW15	4	Os04g0471400				Similar to H0418A01.7 protein. (Os04t0471400-01);Similar to H0418A01.7 protein. (Os04t0471400-02);Similar to H0418A01.7 protein. (Os04t0471400-03)
MQTL-GW15	4	Os04g0471700	OsWRKY35	WRKY GENE 35		Similar to WRKY10 (WRKY transcription factor 35). (Os04t0471700-00)
MQTL-GW15	4	Os04g0472100	OsFLA14	FASCICLIN-LIKE ARABINOGALACTAN PROTEIN 14		Hypothetical protein. (Os04t0472100-01)
MQTL-GW15	4	Os04g0472200	OsFLA13	FASCICLIN-LIKE ARABINOGALACTAN PROTEIN 13		Similar to H0418A01.11 protein. (Os04t0472200-01)
MQTL-GW15	4	Os04g0472300				PLC-like phosphodiesterase, TIM beta/alpha-barrel domain domain containing protein. (Os04t0472300-01);Hypothetical conserved gene. (Os04t0472300-02)
MQTL-GW15	4	Os04g0472333				Hypothetical protein. (Os04t0472333-00)
MQTL-GW15	4	Os04g0472400				Similar to RNA recognition motif family protein. (Os04t0472400-00)
MQTL-GW15	4	Os04g0472500				Serine/threonine protein kinase-related domain containing protein. (Os04t0472500-00)
MQTL-GW15	4	Os04g0472700				Similar to H0305E08.4 protein. (Os04t0472700-00)
MQTL-GW15	4	Os04g0472900				C2 calcium-dependent membrane targeting domain containing protein. (Os04t0472900-01)
MQTL-GW15	4	Os04g0473025				Similar to NADH-plastoquinone oxidoreductase subunit 2. (Os04t0473025-00)
MQTL-GW15	4	Os04g0473150				Similar to photosystem II protein D1. (Os04t0473150-00)
MQTL-GW15	4	Os04g0473400				Similar to 60S ribosomal protein L6-B (L17) (YL16) (RP18). (Os04t0473400-01)
MQTL-GW15	4	Os04g0473800	FCP1, FCP1/Os CLE402, Os CLE402, OsCLE402	FON2-LIKE CLE PROTEIN1		Protein with similar CLE domain, Meristem maintenance (Os04t0473800-01)
MQTL-GW15	4	Os04g0473900	DWA1	DROUGHT-INDUCED WAX ACCUMULATION 1		Megaenzyme-like protein, Drought resistance, Regulation of drought-induced cuticular wax deposition (Os04t0473900-01)
MQTL-GW15	4	Os04g0474300	Os4bglu9, Os4BGlu9	BETA-GLUCOSIDASE 9		Glycoside hydrolase, family 1 protein. (Os04t0474300-01)
MQTL-GW15	4	Os04g0474500	Os4bglu10, Os4BGlu10	BETA-GLUCOSIDASE 10		Similar to Cyanogenic beta-glucosidase precursor (EC 3.2.1.21) (Linamarase) (Fragment). (Os04t0474500-01);Similar to OSIGBa0135C13.5 protein. (Os04t0474500-02);Similar to Cyanogenic beta-glucosidase precursor (EC 3.2.1.21) (Linamarase) (Fragment). (Os04t0474500-03)
MQTL-GW15	4	Os04g0474550				Hypothetical protein. (Os04t0474550-01)
MQTL-GW15	4	Os04g0474700	Os4bglu11, Os4BGlu11	BETA-GLUCOSIDASE 11		Similar to OSIGBa0135C13.6 protein. (Os04t0474700-01)
MQTL-GW15	4	Os04g0474800	Os4bglu12, Os4BGlu12, 4BGlu12, OsTAGG2, TAGG2	BETA-GLUCOSIDASE 12		Similar to OSIGBa0135C13.7 protein. (Os04t0474800-01);Similar to Isoform 2 of Beta-glucosidase 12. (Os04t0474800-02);Similar to OSIGBa0135C13.7 protein. (Os04t0474800-03)
MQTL-GW15	4	Os04g0474900	OsTAGG1, TAGG1, Os4BGlu13, 4BGlu13	BETA-GLUCOSIDASE 13		Similar to Cyanogenic beta-glucosidase precursor (EC 3.2.1.21) (Linamarase) (Fragment). (Os04t0474900-01)
MQTL-GW15	4	Os04g0475000				Hypothetical protein. (Os04t0475000-01)
MQTL-GW15	4	Os04g0475100				Similar to OSIGBa0106G07.2 protein. (Os04t0475100-00)
MQTL-GW15	4	Os04g0475200				Similar to OSIGBa0106G07.3 protein. (Os04t0475200-00)
MQTL-GW15	4	Os04g0475250				Similar to OSIGBa0106G07.4 protein. (Os04t0475250-00)
MQTL-GW15	4	Os04g0475300				Similar to OSIGBa0106G07.5 protein. (Os04t0475300-01)
MQTL-GW15	4	Os04g0475400	ONAC080, ONAC80	NAC DOMAIN-CONTAINING PROTEIN 80		Similar to OSIGBa0106G07.6 protein. (Os04t0475400-00)
MQTL-GW15	4	Os04g0475500	OsV4	virescent 4		Pentatricopeptide repeat (PPR) protein, Early chloroplast development under cold stress (Os04t0475500-01)
MQTL-GW15	4	Os04g0475600	DAO	DAO		2OG-Fe(II) oxygenase domain containing protein. (Os04t0475600-01)
MQTL-GW15	4	Os04g0475900	RFcw, RFCW, Rfcw,Rf17, RMS	RETROGRADE-REGULATED MALE STERILITY		Acyl-carrier protein synthase (ACPS)-like domain containing protein, Fertility restoration in Chinese wild rice-type cytoplasmic male sterility (CW-CMS) (Os04t0475900-01)
MQTL-GW15	4	Os04g0476000	Os_F0756	Os_F0756		Tetratricopeptide-like helical domain containing protein. (Os04t0476000-01)
MQTL-GW15	4	Os04g0476100	OsDAO4, OsCuDAO4, CuDAO4	DIAMINE OXIDASE 4		Similar to Peroxisomal copper-containing amine oxidase. (Os04t0476100-01);Similar to OSIGBa0106G07.12 protein. (Os04t0476100-02);Similar to OSIGBa0106G07.12 protein. (Os04t0476100-03)
MQTL-GW15	4	Os04g0476400				Similar to OSIGBa0106G07.13 protein. (Os04t0476400-01)
MQTL-GW15	4	Os04g0476500				MULE transposase, conserved domain domain containing protein. (Os04t0476500-01);MULE transposase, conserved domain domain containing protein. (Os04t0476500-02)
MQTL-GW15	4	Os04g0476600				C2 calcium-dependent membrane targeting domain containing protein. (Os04t0476600-01)
MQTL-GW15	4	Os04g0476650				Hypothetical gene. (Os04t0476650-01)
MQTL-GW15	4	Os04g0476700	OsIRL3	intracellular Ras-group-related LRR protein 3		Leucine-rich repeat, typical subtype containing protein. (Os04t0476700-01)
MQTL-GW15	4	Os04g0476800				Similar to TA5 protein (Fragment). (Os04t0476800-01)
MQTL-GW15	4	Os04g0477000				BTB/POZ fold domain containing protein. (Os04t0477000-01)
MQTL-GW15	4	Os04g0477025				Hypothetical gene. (Os04t0477025-00)
MQTL-GW15	4	Os04g0477100				Similar to OSIGBa0116M22.4 protein. (Os04t0477100-00)
MQTL-GW15	4	Os04g0477200				Pentatricopeptide repeat domain containing protein. (Os04t0477200-01);Non-protein coding transcript. (Os04t0477200-02)
MQTL-GW15	4	Os04g0477300	BET1, ONAC081, ONAC81, NAC81	BORON EXCESS TOLERANT 1		Similar to OSIGBa0116M22.6 protein. (Os04t0477300-01)
MQTL-GW15	4	Os04g0477500	OsSTA124	OsSTA124		Glycosyl transferase, family 17 protein. (Os04t0477500-01);Glycosyl transferase, family 17 protein. (Os04t0477500-02);Glycosyl transferase, family 17 protein. (Os04t0477500-03)
MQTL-GW15	4	Os04g0477900				Similar to Cysteine proteinase EP-B 1 precursor (EC 3.4.22.-). (Os04t0477900-01)
MQTL-GW15	4	Os04g0478000				Protein of unknown function DUF3778 domain containing protein. (Os04t0478000-01);Protein of unknown function DUF3778 domain containing protein. (Os04t0478000-02)
MQTL-GW15	4	Os04g0478600				Conserved hypothetical protein. (Os04t0478600-01)
MQTL-GW15	4	Os04g0478800				Conserved hypothetical protein. (Os04t0478800-00)
MQTL-GW15	4	Os04g0479000	CRC1	CENTRAL REGION COMPONENT1		Similar to OSIGBa0116M22.9 protein. (Os04t0479000-01);Synaptonemal complex component, Initiation of meiotic recombination, Recruitment of PAIR2 onto meiotic chromosomes (Os04t0479000-02)
MQTL-GW15	4	Os04g0479100	TGO, tgo	transglutaminase, Tgase		Similar to OSIGBa0116M22.10 protein. (Os04t0479100-01);Similar to OSIGBa0116M22.10 protein. (Os04t0479100-02)
MQTL-GW15	4	Os04g0479200				Similar to NAD-dependent isocitrate dehydrogenase c;1. (Os04t0479200-01)
MQTL-GW15	4	Os04g0479300				Similar to OSIGBa0116M22.12 protein. (Os04t0479300-01)
MQTL-GW15	4	Os04g0479500	OsFbox219, Os_F0485	F-box protein 219		Similar to OSIGBa0158F13.2 protein. (Os04t0479500-01)
MQTL-GW15	4	Os04g0479550				Hypothetical protein. (Os04t0479550-00)
MQTL-GW15	4	Os04g0479700				Similar to Phosphomethylpyrimidine kinase/thiamin-phosphate pyrophosphorylase. (Os04t0479700-01)
MQTL-GW15	4	Os04g0479800	OsFbox220, Os_F0518	F-box protein 220		Cyclin-like F-box domain containing protein. (Os04t0479800-01)
MQTL-GW15	4	Os04g0479900				Conserved hypothetical protein. (Os04t0479900-01)
MQTL-GW15	4	Os04g0480050				Conserved hypothetical protein. (Os04t0480050-00)
MQTL-GW15	4	Os04g0480100				Eukaryotic translation initiation factor 4B. (Os04t0480100-01)
MQTL-GW15	4	Os04g0480200	OsNAR2.2, OsNRT3.1B	ACTIVATOR FOR NRT2		Transporter, high affinity nitrate, Nar2 domain containing protein. (Os04t0480200-01)
MQTL-GW15	4	Os04g0480300	OsCHB703, CHB703	SWIRM domain-containing protein CHB703		Myb, DNA-binding domain containing protein. (Os04t0480300-01)
MQTL-GW15	4	Os04g0480400				Similar to OSIGBa0158F13.7 protein. (Os04t0480400-01)
MQTL-GW15	4	Os04g0480500				Leucine-rich repeat, N-terminal domain containing protein. (Os04t0480500-01)
MQTL-GW15	4	Os04g0480600				Similar to Cytochrome P450 71A1 (EC 1.14.-.-) (CYPLXXIA1) (ARP-2). (Os04t0480600-01)
MQTL-GW15	4	Os04g0480650				Similar to OSIGBa0158F13.10 protein. (Os04t0480650-00)
MQTL-GW15	4	Os04g0480700				Cytochrome P450 family protein. (Os04t0480700-01)
MQTL-GW15	4	Os04g0480801				Hypothetical gene. (Os04t0480801-01)
MQTL-GW15	4	Os04g0480802				Hypothetical protein. (Os04t0480802-00)
MQTL-GW15	4	Os04g0480900				Glycoside hydrolase, family 5 protein. (Os04t0480900-01)
MQTL-GW15	4	Os04g0481000				Similar to H0510A06.1 protein. (Os04t0481000-00)
MQTL-GW15	4	Os04g0481050				Hypothetical gene. (Os04t0481050-01)
MQTL-GW15	4	Os04g0481100				Similar to H0510A06.3 protein. (Os04t0481100-01);Similar to H0510A06.3 protein. (Os04t0481100-02)
MQTL-GW15	4	Os04g0481200				Similar to H0510A06.2 protein. (Os04t0481200-01)
MQTL-GW15	4	Os04g0481300				Methyltransferase type 11 domain containing protein. (Os04t0481300-01)
MQTL-GW15	4	Os04g0481400	OsPIMT2, OsPIMT2'-1, OsPIMT2'-2, deltaOsPIMT2	PROTEIN REPAIR L-ISOASPARTYL METHYLTRANSFERASE 2		Similar to Protein-L-isoaspartate O-methyltransferase (EC 2.1.1.77) (Protein- beta-aspartate methyltransferase) (PIMT) (Protein L-isoaspartyl methyltransferase) (L-isoaspartyl protein carboxyl methyltransferase). (Os04t0481400-01);L-isoaspartate methyltransferase, iso-Asp-containing protein repair (Os04t0481400-02)
MQTL-GW15	4	Os04g0481500				Similar to H0510A06.6 protein. (Os04t0481500-00)
MQTL-GW15	4	Os04g0481550				Hypothetical gene. (Os04t0481550-01)
MQTL-GW15	4	Os04g0481600	OsWD40-101	OsWD40-101		WD-40 repeat containing protein. (Os04t0481600-00)
MQTL-GW15	4	Os04g0481700	OsABCB15, ABCB15, OsPGP15, OsMDR1, OsMDR2, MDR2, OsSTA125	MULTIDRUG RESISTANCE 1		Similar to MDR-like ABC transporter. (Os04t0481700-01)
MQTL-GW15	4	Os04g0481800				Membrane bound O-acyl transferase, MBOAT family protein. (Os04t0481800-01)
MQTL-GW15	4	Os04g0481900	OsWS1, WS1	wax synthase isoform 1		Similar to H0510A06.12 protein. (Os04t0481900-00)
MQTL-GW15	4	Os04g0482000	OsMSRA2.1, MSRA2.1	Methionine sulfoxide reductase A2.1		Similar to Peptide methionine sulfoxide reductase. (Os04t0482000-01)
MQTL-GW15	4	Os04g0482100	OsMSRA2.2, MSRA2.2	Methionine sulfoxide reductase A2.2		Similar to H0510A06.16 protein. (Os04t0482100-00)
MQTL-GW15	4	Os04g0482300				Kelch related domain containing protein. (Os04t0482300-01)
MQTL-GW15	4	Os04g0482600				Hypothetical conserved gene. (Os04t0482600-01)
MQTL-GW15	4	Os04g0482700				Similar to H0525D09.10 protein. (Os04t0482700-01)
MQTL-GW15	4	Os04g0482800				Similar to Topoisomerase-like protein. (Os04t0482800-01)
MQTL-GW15	4	Os04g0482900				Similar to H0525D09.12 protein. (Os04t0482900-01)
MQTL-GW15	4	Os04g0482950				Hypothetical gene. (Os04t0482950-00)
MQTL-GW15	4	Os04g0483000				Similar to H0525D09.13 protein. (Os04t0483000-01)
MQTL-GW15	4	Os04g0483200				Steroid nuclear receptor, ligand-binding domain containing protein. (Os04t0483200-01);Similar to H0805A05.1 protein. (Os04t0483200-02)
MQTL-GW15	4	Os04g0483400				Similar to H0805A05.2 protein. (Os04t0483400-01)
MQTL-GW15	4	Os04g0483450				Hypothetical conserved gene. (Os04t0483450-00)
MQTL-GW15	4	Os04g0483500	KCR1, OsKCR1, WSL3	beta-ketoacyl-CoA reductase 1, Wax crystal-sparse leaf 3		Beta-ketoacyl-CoA reductase, Cuticular wax biosynthesis, Fatty acid elongation (Os04t0483500-01)
MQTL-GW15	4	Os04g0483550				Hypothetical gene. (Os04t0483550-00)
MQTL-GW15	4	Os04g0483600				Kelch-type beta propeller domain containing protein. (Os04t0483600-01);Hypothetical conserved gene. (Os04t0483600-02)
MQTL-GW15	4	Os04g0484300				Conserved hypothetical protein. (Os04t0484300-01)
MQTL-GW15	4	Os04g0484800	APC2, OsAPC2	ANAPHASE PROMOTING COMPLEX 2		Cullin family protein. (Os04t0484800-01)
MQTL-GW15	4	Os04g0484850				Hypothetical protein. (Os04t0484850-00)
MQTL-GW15	4	Os04g0484900	OsHAG703	HISTONE ACETYLTRANSFERASE HAG703		Similar to Kluyveromyces lactis strain NRRL Y-1140 chromosome E of strain NRRL Y- 1140 of Kluyveromyces lactis. (Os04t0484900-01)
MQTL-GW15	4	Os04g0485000	OsRpn7, Rpn7	19S REGULATORY PARTICLE NON-ATPASE SUBUNIT 7		Similar to 26S proteasome subunit RPN7. (Os04t0485000-01)
MQTL-GW15	4	Os04g0485100	OsPP2A-B'eta, OsB'eta	PROTEIN PHOSPHATASE 2A REGULATORY SUBUNIT B' eta		Similar to Protein phosphatase 2A B' regulatory subunit. (Os04t0485100-01);Similar to Protein phosphatase 2A B' regulatory subunit. (Os04t0485100-02)
MQTL-GW15	4	Os04g0485200				UBX domain containing protein. (Os04t0485200-01)
MQTL-GW15	4	Os04g0485300	OsG6PDH2, OsG6PDH1, OsG6PDH	d-glucose 6-phosphate dehydrogenase 2, Glucose-6-phosphate dehydrogenase 1, cytosolic G6PDH		Glucose-6-phosphate dehydrogenase. (Os04t0485300-01);Glucose-6-phosphate dehydrogenase. (Os04t0485300-02);Similar to Glucose-6-phosphate 1-dehydrogenase. (Os04t0485300-03);Similar to Glucose-6-phosphate 1-dehydrogenase. (Os04t0485300-04)
MQTL-GW15	4	Os04g0485400	OsISC44	IRON-SULFUR CLUSTER PROTEIN 44		Similar to Nucleotide-binding protein. (Os04t0485400-01);Similar to nucleotide-binding protein 1. (Os04t0485400-02)
MQTL-GW15	4	Os04g0485500				Similar to Mitochondrial GTPase. (Os04t0485500-00)
MQTL-GW15	4	Os04g0485601				Hypothetical gene. (Os04t0485601-00)
MQTL-GW15	4	Os04g0485700				Similar to Exonuclease. (Os04t0485700-01)
MQTL-GW15	4	Os04g0485800	OsFbox225, Os_F0540	F-box protein 225		Cyclin-like F-box domain containing protein. (Os04t0485800-01);Cyclin-like F-box domain containing protein. (Os04t0485800-02)
MQTL-GW15	4	Os04g0486300	Os_F0726	Os_F0726		Protein of unknown function DUF295 family protein. (Os04t0486300-01)
MQTL-GW15	4	Os04g0486350				Hypothetical protein. (Os04t0486350-00)
MQTL-GW15	4	Os04g0486400	rml1, RML1	rice gene regulated by M. grisea and light 1		RML1 protein. (Os04t0486400-01)
MQTL-GW15	4	Os04g0486500	MAD2	cell expansion-related gene MAD2		Similar to Mitotic spindle checkpoint protein MAD2. (Os04t0486500-01)
MQTL-GW15	4	Os04g0486600	GAPDH, OsGapC2	Glyceraldehyde-3-phosphate dehydrogenase, cytosolic GAPDH2, cytosolic glyceraldehyde-3-phosphate dehydrogenase 2		Similar to Glyceraldehyde-3-phosphate dehydrogenase, cytosolic 3 (EC 1.2.1.12). (Os04t0486600-01);Similar to Glyceralde-3-phosphate dehydrogenase. (Os04t0486600-02)
MQTL-GW15	4	Os04g0486800	OsDBH	DEAD-Box Helicase		Similar to predicted protein. (Os04t0486800-01)
MQTL-GW15	4	Os04g0486900				Acid phosphatase/vanadium-dependent haloperoxidase related family protein. (Os04t0486900-01)
MQTL-GW15	4	Os04g0486950		MALATE SYNTHASE		Similar to Malate synthase. (Os04t0486950-01)
MQTL-GW15	4	Os04g0487000				Conserved hypothetical protein. (Os04t0487000-01);Conserved hypothetical protein. (Os04t0487000-02)
MQTL-GW15	4	Os04g0487100				Galactose oxidase/kelch, beta-propeller domain containing protein. (Os04t0487100-01)
MQTL-GW15	4	Os04g0487200				Serine/threonine protein kinase domain containing protein. (Os04t0487200-01)
MQTL-GW15	4	Os04g0487300				Similar to DNA-directed RNA polymerases II 24 kDa polypeptide. (Os04t0487300-01)
MQTL-GW15	4	Os04g0487400				Zinc finger, RING-type domain containing protein. (Os04t0487400-00)
MQTL-GW15	4	Os04g0487550	OsC3H29, OsCCCH-Zn-9	ZINC FINGER CCCH DOMAIN-CONTAINING PROTEIN 29		Putative zinc finger CCCH domain-containing protein 29. (Os04t0487550-00)
MQTL-GW15	4	Os04g0488000	CDKG;2, Orysa;CDKG;2	CYCLIN-DEPENDENT KINASE G;2		Similar to PITSLRE serine/threonine-protein kinase CDC2L1 (EC 2.7.1.37) (Galactosyltransferase associated protein kinase p58/GTA) (Cell division cycle 2-like protein kinase 1). (Os04t0488000-01);Similar to PITSLRE serine/threonine-protein kinase CDC2L1 (EC 2.7.1.37) (Galactosyltransferase associated protein kinase p58/GTA) (Cell division cycle 2-like protein kinase 1). (Os04t0488000-02);Hypotheti…
MQTL-GW15	4	Os04g0488050				Hypothetical gene. (Os04t0488050-00)
MQTL-GW15	4	Os04g0488100	OsRad21-2	RAD21-2 PROTEIN		Rad21/Rec8 like protein, C-terminal domain containing protein. (Os04t0488100-01)
MQTL-GW15	4	Os04g0488200				Pentatricopeptide repeat domain containing protein. (Os04t0488200-00)
MQTL-GW15	4	Os04g0488300				Hypothetical protein. (Os04t0488300-01)
MQTL-GW15	4	Os04g0488400	FT-L 6, OsFTL6, FT-L6	FLOWERING TIME LIKE GENE 6		Similar to FLOWERING LOCUS T protein. (Os04t0488400-01)
MQTL-GW15	4	Os04g0488500				Pentatricopeptide repeat domain containing protein. (Os04t0488500-01)
MQTL-GW15	4	Os04g0488600				Uncharacterised protein family Ycf20 domain containing protein. (Os04t0488600-01);Uncharacterised protein family Ycf20 domain containing protein. (Os04t0488600-02);Similar to predicted protein. (Os04t0488600-03);Similar to predicted protein. (Os04t0488600-04)
MQTL-GW15	4	Os04g0488700	OsOxi1	AGC Kinase OsOxi1, oxidative signal inducible 1		Similar to PHY3. (Os04t0488700-01);Similar to protein kinase KIPK. (Os04t0488700-02)
MQTL-GW15	4	Os04g0488800				Conserved hypothetical protein. (Os04t0488800-00)
MQTL-GW15	4	Os04g0489100	OsSTA126	OsSTA126		Lipase, class 3 family protein. (Os04t0489100-01)
MQTL-GW15	4	Os04g0489200				Conserved hypothetical protein. (Os04t0489200-00)
MQTL-GW15	4	Os04g0489600	OsbHLH111	basic helix-loop-helix protein 111		Hypothetical conserved gene. (Os04t0489600-01);Helix-loop-helix DNA-binding domain containing protein. (Os04t0489600-02)
MQTL-GW15	4	Os04g0489800	OsPUB27	plant U-box-containing protein 27, U-box protein 27		Zinc finger, RING/FYVE/PHD-type domain containing protein. (Os04t0489800-01)
MQTL-GW15	4	Os04g0489900				Conserved hypothetical protein. (Os04t0489900-01)
MQTL-GW15	4	Os04g0490000				Similar to Glutamate synthase [NADH], chloroplast precursor (EC 1.4.1.14) (NADH- GOGAT). (Os04t0490000-01)
MQTL-GW15	4	Os04g0490100				Similar to protoporphyrinogen IX oxidase (mitochondrial)2. (Os04t0490100-00)
MQTL-GW16	4	Os04g0578400	OsBCH2, OsHYD1	beta-Carotene Hydroxylase 2, carotene beta-ring hydroxylase 1		Similar to Beta-ring hydroxylase (Fragment). (Os04t0578400-01)
MQTL-GW16	4	Os04g0578550				Hypothetical conserved gene. (Os04t0578550-00)
MQTL-GW16	4	Os04g0578600	OsFRO2, OsFRO1	FERRIC REDUCTASE 2		Similar to H0404F02.15 protein. (Os04t0578600-01)
MQTL-GW16	4	Os04g0578700				Similar to H0404F02.16 protein. (Os04t0578700-01);Similar to H0404F02.16 protein. (Os04t0578700-02)
MQTL-GW16	4	Os04g0578800				Protein of unknown function DUF604 family protein. (Os04t0578800-01);Protein of unknown function DUF604 family protein. (Os04t0578800-02)
MQTL-GW16	4	Os04g0578833				Hypothetical gene. (Os04t0578833-00)
MQTL-GW16	4	Os04g0578900				Similar to H0404F02.18 protein. (Os04t0578900-00)
MQTL-GW16	4	Os04g0579200				Zinc finger, RING/FYVE/PHD-type domain containing protein. (Os04t0579200-01)
MQTL-GW16	4	Os04g0579700				Similar to Predicted protein. (Os04t0579700-01)
MQTL-GW16	4	Os04g0580001				Hypothetical gene. (Os04t0580001-01)
MQTL-GW16	4	Os04g0580300				GRAS transcription factor domain containing protein. (Os04t0580300-01)
MQTL-GW16	4	Os04g0580350				Hypothetical protein. (Os04t0580350-00)
MQTL-GW16	4	Os04g0580400	OsUBC3	UBIQUITIN-CONJUGATING ENZYME 3		Similar to Ubiquitin-conjugating enzyme E2 I (EC 6.3.2.19) (Ubiquitin-protein ligase I) (Ubiquitin carrier protein I) (SUMO-1-protein ligase) (SUMO- 1 conjugating enzyme) (Ubiquitin carrier protein 9) (p18). (Os04t0580400-01)
MQTL-GW16	4	Os04g0580500				Protein of unknown function DUF1191 domain containing protein. (Os04t0580500-01)
MQTL-GW16	4	Os04g0580700	OsMADS17, NMADS3, RMADS213, nmads3	MADS BOX GENE 17		MADS-box transcription factor, Regulation of floral organ identity and meristem fate (Os04t0580700-01)
MQTL-GW16	4	Os04g0580800	OsRFPH2-6	RING finger protein OsRFPH2-6, RING-H2 protein 6		Zinc finger, RING/FYVE/PHD-type domain containing protein. (Os04t0580800-01)
MQTL-GW16	4	Os04g0580866				Hypothetical conserved gene. (Os04t0580866-00)
MQTL-GW16	4	Os04g0581000				Similar to Flavanone 3-hydroxylase (Fragment). (Os04t0581000-01)
MQTL-GW16	4	Os04g0581050				Hypothetical protein. (Os04t0581050-00)
MQTL-GW16	4	Os04g0581100	OsS3H, S3H	SALICYLIC ACID 3 HYDROXYLASE		2OG-Fe(II) oxygenase domain containing protein. (Os04t0581100-01)
MQTL-GW16	4	Os04g0581300				Similar to Mitochondrial import inner membrane translocase subunit TIM13. (Os04t0581300-01)
MQTL-GW16	4	Os04g0581400	RAVL1	RAV-Like1, RAV-like 1 protein, RAV-LIKE 1		B3 DNA binding domain containing protein, Brassinosteroid homeostasis (Os04t0581400-01)
MQTL-GW16	4	Os04g0581451				Hypothetical protein. (Os04t0581451-00)
MQTL-GW16	4	Os04g0581502				Zinc finger, RING-CH-type domain containing protein. (Os04t0581502-00)
[truncated: 2,334 more rows]

## Sheet: HD
MQTL	Chr No.	RAP ID	Integrated Rice Science Database ID	Gene name	Reference	Gene description
MQTL-HD1	1	Os01g0201200				Similar to Protein kinase. (Os01t0201200-01)
MQTL-HD1	1	Os01g0201250				Similar to DNA-binding WRKY. (Os01t0201250-00)
MQTL-HD1	1	Os01g0201275	D-h(t)*, Dwf43, D-h	DOMINANT DWARF		Conserved hypothetical protein. (Os01t0201275-00)
MQTL-HD1	1	Os01g0201400	OsRALF-3, OsRALF3, RALF-3	RAPID ALKALIZATION FACTOR 3		Rapid ALkalinization Factor family protein. (Os01t0201400-01)
MQTL-HD1	1	Os01g0201500	OsENODL2	EARLY NODULIN LIKE PROTEIN 2		Similar to early nodulin 20. (Os01t0201500-00)
MQTL-HD1	1	Os01g0201600	OsGAE1			Virulence factor, pectin lyase fold family protein. (Os01t0201600-01);Non-protein coding transcript. (Os01t0201600-02)
MQTL-HD1	1	Os01g0201700	MADS3, OsMADS3, OsMADS3(t), RMADS222, RAG1	RICE AGAMOUS	Duan et al. 2012	Similar to M23 protein (Fragment). (Os01t0201700-01);Transcription factor, Floral organ development, Lodicule development, Stamen specification, Floral meristem determinacy, Male reproductive development (Os01t0201700-02)
MQTL-HD1	1	Os01g0201800				Hypothetical conserved gene. (Os01t0201800-00)
MQTL-HD1	1	Os01g0201850				Hypothetical conserved gene. (Os01t0201850-01)
MQTL-HD1	1	Os01g0201900	OsNIP1;5, NIP1-5	NOD26 LIKE INTRINSIC PROTEIN 1;5		Conserved hypothetical protein. (Os01t0201900-01)
MQTL-HD1	1	Os01g0202500	OsBBX1, OsDBB3c	B-box-containing protein 1, DOUBLE B-BOX zinc finger gene 3c, DOUBLE B-BOX 3c		Similar to B-box zinc finger family protein. (Os01t0202500-01)
MQTL-HD1	1	Os01g0202601				Conserved hypothetical protein. (Os01t0202601-00)
MQTL-HD1	1	Os01g0202700	FT-L 8, OsFTL8	FLOWERING TIME LIKE GENE 8		Similar to Flowering locus T3. (Os01t0202700-00)
MQTL-HD1	1	Os01g0202800	OsNIP1;2, NIP1-2, OsNIP1.2, NIP1.2	NOD26 LIKE INTRINSIC PROTEIN 1;2		Similar to NOD26-like membrane integral protein ZmNIP1-1. (Os01t0202800-00)
MQTL-HD1	1	Os01g0203000		BZR2		BZR1, transcriptional repressor family protein. (Os01t0203000-01)
MQTL-HD1	1	Os01g0203300				Conserved hypothetical protein. (Os01t0203300-01)
MQTL-HD1	1	Os01g0203400	OsCEP7, CEP7, OsCEP8, CEP8	C-TERMINALLY ENCODED PEPTIDE 7		Hypothetical protein. (Os01t0203400-01)
MQTL-HD1	1	Os01g0203800				Protein of unknown function DUF641, plant domain containing protein. (Os01t0203800-01);Protein of unknown function DUF641, plant domain containing protein. (Os01t0203800-02)
MQTL-HD1	1	Os01g0203900				Hypothetical protein. (Os01t0203900-00)
MQTL-HD1	1	Os01g0204000				DNA polymerase subunit Cdc27 domain containing protein. (Os01t0204000-01);Hypothetical conserved gene. (Os01t0204000-02)
MQTL-HD1	1	Os01g0205100	OsWD40-8	OsWD40-8		WD40 repeat-like domain containing protein. (Os01t0205100-01)
MQTL-HD1	1	Os01g0205200				Pentatricopeptide repeat domain containing protein. (Os01t0205200-01)
MQTL-HD1	1	Os01g0205300				Similar to rho termination factor, N-terminal domain containing protein. (Os01t0205300-00)
MQTL-HD1	1	Os01g0205500				Similar to 60S ribosomal protein L11-2 (L16). Splice isoform 2. (Os01t0205500-01)
MQTL-HD1	1	Os01g0205600				Crotonase, core domain containing protein. (Os01t0205600-01)
MQTL-HD1	1	Os01g0205700	GSK1, Os GSK1, OsGSK1	GSK3/SHAGGY-Like Kinase 1, glycogen synthase kinase3-like gene 1		Similar to Shaggy-like kinase (Fragment). (Os01t0205700-01)
MQTL-HD1	1	Os01g0205900	prx2	class III peroxidase 2		Similar to Class III peroxidase GvPx2b (Fragment). (Os01t0205900-01);Similar to Class III peroxidase GvPx2b (Fragment). (Os01t0205900-02)
MQTL-HD1	1	Os01g0206200				Conserved hypothetical protein. (Os01t0206200-01)
MQTL-HD1	1	Os01g0206300	OsCIPK13	CALCINEURIN B-LIKE PROTEIN-INTERACTING PROTEIN KINASE 13		Similar to CBL-interacting protein kinase 18. (Os01t0206300-00)
MQTL-HD1	1	Os01g0206600				Conserved hypothetical protein. (Os01t0206600-01)
MQTL-HD1	1	Os01g0206650				Hypothetical protein. (Os01t0206650-00)
MQTL-HD1	1	Os01g0206700	OsCIPK05, CIPK5, OsCIPK5, OsSTA7	CALCINEURIN B-LIKE PROTEIN-INTERACTING PROTEIN KINASE 5		Similar to Serine/threonine protein kinase (CBL-interacting protein kinase 20). (Os01t0206700-01);Similar to cDNA clone:J013031K24, full insert sequence. (Os01t0206700-02);Similar to Serine/threonine protein kinase (CBL-interacting protein kinase 20). (Os01t0206700-03)
MQTL-HD1	1	Os01g0206800				Protein kinase, core domain containing protein. (Os01t0206800-01)
MQTL-HD1	1	Os01g0207001				Hypothetical protein. (Os01t0207001-00)
MQTL-HD1	1	Os01g0207200				Similar to Peptide-N4-(N-acetyl-beta-glucosaminyl)asparagine amidase A (EC 3.5.1.52) (PNGase A) (Glycopeptide N-glycosidase) (N-glycanase) [Contains: Peptide-N4-(N-acetyl-beta-glucosaminyl)asparagine amidase A light chain (PNGase A small chain) (PNGase A subunit B); Peptide-N4- (N-acetyl-beta-glucosaminyl)asparagine amidase A heavy chain (PNGase A large chain) (PNGase A subunit A)]. (Os01t0207200…
MQTL-HD1	1	Os01g0207300				Similar to S-adenosylmethionine synthetase 1 (EC 2.5.1.6) (Methionine adenosyltransferase 1) (AdoMet synthetase 1). Splice isoform 2. (Os01t0207300-00)
MQTL-HD1	1	Os01g0207400				Similar to peptide-N4-asparagine amidase A. (Os01t0207400-01)
MQTL-HD1	1	Os01g0207500				Hypothetical protein. (Os01t0207500-01)
MQTL-HD1	1	Os01g0207600				Similar to peptide-N4-asparagine amidase A. (Os01t0207600-00)
MQTL-HD1	1	Os01g0207700	OsUMAMIT2	USUALLY MULTIPLE ACIDS MOVE IN AND OUT TRANSPORTER 2		Drug/metabolite transporter domain containing protein. (Os01t0207700-00)
MQTL-HD1	1	Os01g0207900	OsUMAMIT3	USUALLY MULTIPLE ACIDS MOVE IN AND OUT TRANSPORTER 3		Similar to nodulin-like protein. (Os01t0207900-00)
MQTL-HD1	1	Os01g0208000	OsUMAMIT4	USUALLY MULTIPLE ACIDS MOVE IN AND OUT TRANSPORTER 4		Protein of unknown function DUF6, transmembrane domain containing protein. (Os01t0208000-01)
MQTL-HD1	1	Os01g0208400				Similar to peptide-N4-asparagine amidase A. (Os01t0208400-01)
MQTL-HD1	1	Os01g0208600	TUT1, OsSCAR1, SCAR1, TUT1/OsSCAR1, ES1	EARLY SENESCENCE 1		SCAR-like protein 2, Component of the suppressor of cAMP receptor/Wiskott-Aldrich syndrome protein family verprolin-homologous (SCAR/WAVE) complex, Actin organization, Panicle development, Regulation of water loss (Os01t0208600-01);Actin-binding WH2 domain containing protein. (Os01t0208600-02);Actin-binding WH2 domain containing protein. (Os01t0208600-03)
MQTL-HD1	1	Os01g0208700	PEPC-2, Osppc4, ppc4	PEP carboxylase 2, Phosphoenolpyruvate carboxylase 2, phosphoenolpyruvate carboxylase 4, PEPCase 4		Similar to Phosphoenolpyruvate carboxylase (Fragment). (Os01t0208700-01)
MQTL-HD1	1	Os01g0208800				Similar to Phosphoenolpyruvate carboxylase (Fragment). (Os01t0208800-01)
MQTL-HD1	1	Os01g0209000				Alg9-like mannosyltransferase family protein. (Os01t0209000-01);Alg9-like mannosyltransferase family protein. (Os01t0209000-02)
MQTL-HD1	1	Os01g0209150				Hypothetical gene. (Os01t0209150-01)
MQTL-HD1	1	Os01g0209200	GF14g, OsGF14g	G-BOX FACTOR 14-3-3G PROTEIN		Similar to 14-3-3 protein 7. (Os01t0209200-01)
MQTL-HD1	1	Os01g0209400				Nucleotide-binding, alpha-beta plait domain containing protein. (Os01t0209400-01)
MQTL-HD1	1	Os01g0209500				Zinc finger, RING-type domain containing protein. (Os01t0209500-01)
MQTL-HD1	1	Os01g0209566				Hypothetical protein. (Os01t0209566-00)
MQTL-HD1	1	Os01g0209700	OsGA2ox7	GIBBERELLIN 2-OXIDASE 7		Similar to GA 2-oxidase 5. (Os01t0209700-01)
MQTL-HD1	1	Os01g0209750				Hypothetical protein. (Os01t0209750-00)
MQTL-HD1	1	Os01g0209800	OsCAT1	cationic amino acid transporter 1		Similar to Cationic amino acid transporter (Fragment). (Os01t0209800-01);Similar to Cationic amino acid transporter (Fragment). (Os01t0209800-02)
MQTL-HD1	1	Os01g0209901				Hypothetical protein. (Os01t0209901-00)
MQTL-HD1	1	Os01g0210200				Similar to Myb-like DNA-binding domain containing protein, expressed. (Os01t0210200-00)
MQTL-HD1	1	Os01g0210300				Conserved hypothetical protein. (Os01t0210300-01)
MQTL-HD1	1	Os01g0210400				Protein of unknown function DUF616 domain containing protein. (Os01t0210400-00)
MQTL-HD1	1	Os01g0210500				Similar to SOUL-like protein. (Os01t0210500-01)
MQTL-HD1	1	Os01g0210550				Hypothetical gene. (Os01t0210550-00)
MQTL-HD1	1	Os01g0210600				Protein of unknown function DUF538 family protein. (Os01t0210600-02)
MQTL-HD1	1	Os01g0210700	OsKAT2	SHAKER POTASSIUM CHANNEL 2		Similar to Potassium channel (Fragment). (Os01t0210700-01);Inward rectifying shaker-like potassium channel (Os01t0210700-02)
MQTL-HD1	1	Os01g0210750				Hypothetical protein. (Os01t0210750-00)
MQTL-HD1	1	Os01g0210800				Conserved hypothetical protein. (Os01t0210800-01)
MQTL-HD1	1	Os01g0210900				Cytochrome P450 family protein. (Os01t0210900-01)
MQTL-HD1	1	Os01g0211000				Cytochrome P450 family protein. (Os01t0211000-00)
MQTL-HD1	1	Os01g0211200				Cytochrome P450 family protein. (Os01t0211200-00)
MQTL-HD1	1	Os01g0211600				Cytochrome P450 family protein. (Os01t0211600-01)
MQTL-HD1	1	Os01g0211800	OsbZIP02, OsbZIP2, OsSTA8	b-ZIP TRANSCRIPTION FACTOR 2		Similar to VirE2-interacting protein VIP1. (Os01t0211800-01)
MQTL-HD1	1	Os01g0212000				Hypothetical protein. (Os01t0212000-01)
MQTL-HD1	1	Os01g0212100				DEAD-like helicase, N-terminal domain containing protein. (Os01t0212100-01);Similar to P20Sh148J07 (Fragment). (Os01t0212100-02)
MQTL-HD1	1	Os01g0212400	OsEFCAX1, OsNCX1, OsNCX1.1, OsNCX1.2, NCX1, OsNCL1, NCL1	EF-hand containing H+/cation exchanger 1, EF-hand containing CAX 1, Na+/Ca2+ Exchanger 1, Sodium/Calcium exchanger 1, Na+/Ca2+ exchanger-like protein 1		EF-Hand type domain containing protein. (Os01t0212400-01)
MQTL-HD1	1	Os01g0212500				Conserved hypothetical protein. (Os01t0212500-01)
MQTL-HD1	1	Os01g0212700				Similar to RING-H2 finger protein ATL2K. (Os01t0212700-01)
MQTL-HD1	1	Os01g0212900				Hypothetical conserved gene. (Os01t0212900-00)
MQTL-HD1	1	Os01g0213100				Similar to Zinc finger, C3HC4 type family protein. (Os01t0213100-00)
MQTL-HD1	1	Os01g0213300	OsMADS91	MADS BOX GENE 91		Transcription factor, MADS-box domain containing protein. (Os01t0213300-00)
MQTL-HD1	1	Os01g0213350				Hypothetical gene. (Os01t0213350-01)
MQTL-HD1	1	Os01g0213400	OsRFPH2-8	RING finger protein OsRFPH2-8, RING-H2 protein 8		Zinc finger, RING/FYVE/PHD-type domain containing protein. (Os01t0213400-01)
MQTL-HD1	1	Os01g0213800	OsPCF5, PCF5	PROLIFERATING CELL FACTOR 5		Similar to Transcription factor PCF5. (Os01t0213800-01)
MQTL-HD1	1	Os01g0214001				Hypothetical protein. (Os01t0214001-00)
MQTL-HD1	1	Os01g0214200	OsGELP1, OsEST1	GDSL ESTERASE/LIPASE PROTEIN 1		Esterase, SGNH hydrolase-type, subgroup domain containing protein. (Os01t0214200-01)
MQTL-HD1	1	Os01g0214300				Conserved hypothetical protein. (Os01t0214300-01)
MQTL-HD1	1	Os01g0214400				Similar to predicted protein. (Os01t0214400-01)
MQTL-HD1	1	Os01g0214500				Conserved hypothetical protein. (Os01t0214500-01)
MQTL-HD1	1	Os01g0214600	OsGELP2, OsGELP2a, OsGELP2b	GDSL ESTERASE/LIPASE PROTEIN 2		Lipase, GDSL domain containing protein. (Os01t0214600-01)
MQTL-HD1	1	Os01g0214800	OsGELP3, OsGELP3a, OsGELP3b	GDSL ESTERASE/LIPASE PROTEIN 3		Lipase, GDSL domain containing protein. (Os01t0214800-01);Similar to Esterase. (Os01t0214800-02);Similar to Esterase. (Os01t0214800-03)
MQTL-HD1	1	Os01g0214901				Hypothetical protein. (Os01t0214901-00)
MQTL-HD1	1	Os01g0215000	OsGELP4	GDSL ESTERASE/LIPASE PROTEIN 4		Lipase, GDSL domain containing protein. (Os01t0215000-01)
MQTL-HD1	1	Os01g0215100	OsSCP2, SCP3, OsSCP3	SERINE CARBOXYPEPTIDASE 2		Similar to scpl50 (serine carboxypeptidase-like 50); serine-type carboxypeptidase. (Os01t0215100-00)
MQTL-HD1	1	Os01g0215500	OsGELP5, OsGELP5a, OsGELP5b	GDSL ESTERASE/LIPASE PROTEIN 5		Similar to esterase. (Os01t0215500-01)
MQTL-HD1	1	Os01g0215700	OsGELP6	GDSL ESTERASE/LIPASE PROTEIN 6		Esterase, SGNH hydrolase-type domain containing protein. (Os01t0215700-01);Esterase, SGNH hydrolase-type domain containing protein. (Os01t0215700-02)
MQTL-HD1	1	Os01g0215725				Hypothetical protein. (Os01t0215725-00)
MQTL-HD1	1	Os01g0215750				Hypothetical gene. (Os01t0215750-01)
MQTL-HD1	1	Os01g0216000	OsGELP7	GDSL ESTERASE/LIPASE PROTEIN 7		Lipase, GDSL domain containing protein. (Os01t0216000-01)
MQTL-HD1	1	Os01g0216150				Hypothetical protein. (Os01t0216150-00)
MQTL-HD1	1	Os01g0216300	OsGELP8	GDSL ESTERASE/LIPASE PROTEIN 8		Lipase, GDSL domain containing protein. (Os01t0216300-01)
MQTL-HD1	1	Os01g0216350				Hypothetical protein. (Os01t0216350-00)
MQTL-HD1	1	Os01g0216400	OsGELP9	GDSL ESTERASE/LIPASE PROTEIN 9		Lipase, GDSL domain containing protein. (Os01t0216400-00)
MQTL-HD1	1	Os01g0216500	OsGELP10	GDSL ESTERASE/LIPASE PROTEIN 10		Lipase, GDSL domain containing protein. (Os01t0216500-00)
MQTL-HD1	1	Os01g0216600				Hypothetical protein. (Os01t0216600-00)
MQTL-HD1	1	Os01g0216900	OsGELP11	GDSL ESTERASE/LIPASE PROTEIN 11		Lipase, GDSL domain containing protein. (Os01t0216900-00)
MQTL-HD1	1	Os01g0217000	OsTBL19, TBL19	trichome birefringence-like 19		Protein of unknown function DUF231, plant domain containing protein. (Os01t0217000-01);Similar to Alpha galactosidase. (Os01t0217000-02)
MQTL-HD1	1	Os01g0217050				Hypothetical protein. (Os01t0217050-00)
MQTL-HD1	1	Os01g0217100				Conserved hypothetical protein. (Os01t0217100-01)
MQTL-HD1	1	Os01g0217400				Conserved hypothetical protein. (Os01t0217400-00)
MQTL-HD1	1	Os01g0217500	OsDJ-1A, DJ-1A	DJ-1/PfpI domain containing protein A, DJ-1 protein A		ThiJ/PfpI domain containing protein. (Os01t0217500-01)
MQTL-HD1	1	Os01g0217800	OsDJ-1B, DJ-1B	DJ-1/PfpI domain containing protein B, DJ-1 protein B		ThiJ/PfpI domain containing protein. (Os01t0217800-01)
MQTL-HD1	1	Os01g0218032	ROS1A, ROS1a, DME1	REPRESSOR OF SILENCING 1a		Putative DNA demethylase, Endosperm development (Os01t0218032-01)
MQTL-HD1	1	Os01g0218100	OsbHLH037	basic helix-loop-helix protein 037		Helix-loop-helix DNA-binding domain containing protein. (Os01t0218100-01)
MQTL-HD1	1	Os01g0218200				Thioredoxin domain 2 containing protein. (Os01t0218200-00)
MQTL-HD1	1	Os01g0218350				Hypothetical protein. (Os01t0218350-00)
MQTL-HD1	1	Os01g0218500	FTL, FT-L1, OsFTL1, FTL1	FLOWERING TIME LIKE GENE 1		Similar to ZCN14 protein. (Os01t0218500-01);Similar to SP3D. (Os01t0218500-02);Similar to ZCN14 protein. (Os01t0218500-03);Non-protein coding transcript. (Os01t0218500-04)
MQTL-HD1	1	Os01g0218700	OsABCD1, OsABCD1_1, OsABCD1_2	ABC TRANSPORTER D FAMILY MEMBER 1		ABC transporter integral membrane type 1 domain containing protein. (Os01t0218700-01);Similar to peroxisomal membrane ABC transporter family, PMP family. (Os01t0218700-02)
MQTL-HD1	1	Os01g0218800	OsSET1, SDG721	SET protein 1		Similar to Trithorax 5 (Fragment). (Os01t0218800-01);Similar to SET domain protein. (Os01t0218800-02)
MQTL-HD1	1	Os01g0218900				Zinc finger, PHD-type domain containing protein. (Os01t0218900-01)
MQTL-HD1	1	Os01g0219000				Conserved hypothetical protein. (Os01t0219000-00)
MQTL-HD1	1	Os01g0219100				SFT2-like family protein. (Os01t0219100-01)
MQTL-HD1	1	Os01g0219200	Os_F0777, ZYGO1	Os_F0777		F-box domain, Skp2-like domain containing protein. (Os01t0219200-01)
MQTL-HD1	1	Os01g0219300				Conserved hypothetical protein. (Os01t0219300-01)
MQTL-HD1	1	Os01g0219500	OsLTP1.1, T42, OsLtpI.1	non-specific lipid transfer protein 1.1, lipid transfer protein 1.1, type 1 non-specific lipid transfer protein 1		Plant lipid transfer protein/Par allergen family protein. (Os01t0219500-01)
MQTL-HD1	1	Os01g0219600	OsGH9C2	glycoside hydrolase OsGH9C2		Similar to Endo-beta-1,4-glucanase precursor (EC 3.2.1.4). (Os01t0219600-00)
MQTL-HD1	1	Os01g0220100	OsCel9A, OsGH9C3, OsGLU5, Cel9A	CELLULASE 9A		Similar to Cellulase. (Os01t0220100-01)
MQTL-HD1	1	Os01g0220150				Hypothetical protein. (Os01t0220150-00)
MQTL-HD1	1	Os01g0220200				Similar to Uncharacterized plant-specific domain TIGR01589 family protein. (Os01t0220200-01)
MQTL-HD1	1	Os01g0220300				Translation elongation factor EF1B/ribosomal protein S6 domain containing protein. (Os01t0220300-01)
MQTL-HD1	1	Os01g0220400				Hypothetical protein. (Os01t0220400-01)
MQTL-HD2	2	Os02g0201000		HSP23.6		Conserved hypothetical protein. (Os02t0201000-01);Similar to 23.6 kDa heat shock protein, mitochondrial. (Os02t0201000-02)
MQTL-HD2	2	Os02g0201300				Conserved hypothetical protein. (Os02t0201300-01)
MQTL-HD2	2	Os02g0201500				Hypothetical conserved gene. (Os02t0201500-00)
MQTL-HD2	2	Os02g0201800				Hypothetical gene. (Os02t0201800-01)
MQTL-HD2	2	Os02g0201900	OsRH41	RNA helicase 41		DNA/RNA helicase, C-terminal domain containing protein. (Os02t0201900-01);DNA/RNA helicase, C-terminal domain containing protein. (Os02t0201900-02)
MQTL-HD2	2	Os02g0202000	Os02ERF, OsSHN1, OsWR1, WR1, OsERF#003, OsERF003, OsERF3, AP2/EREBP#012, AP2/EREBP12	ETHYLENE-RESPONSIVE ELEMENT-BINDING FACTOR 3		Ethylene response factor, Transcription factor, Regulation of wax synthesis, Drought tolerance (Os02t0202000-01)
MQTL-HD2	2	Os02g0202200	OsSPX2, SPX2	SPX (SYG/PHO81/XPR1) domain gene 2		SPX domain-containing protein, Pi-dependent inhibition of phosphate starvation responses (Os02t0202200-01)
MQTL-HD2	2	Os02g0202250				Hypothetical conserved gene. (Os02t0202250-01)
MQTL-HD2	2	Os02g0202300				Protein of unknown function DUF3414 domain containing protein. (Os02t0202300-01)
MQTL-HD2	2	Os02g0202400	OsBT1-1, OsEnS-29, OsBT1, OsBt1, BT1, Bt1, OsBt1-1, shr3	BRITTLE 1-1		ADP-glucose transporter, Plastidic translocator, Starch synthesis during seed development (Os02t0202400-01)
MQTL-HD2	2	Os02g0202500				Similar to nucleic acid binding. (Os02t0202500-01)
MQTL-HD2	2	Os02g0202600				Tetratricopeptide-like helical domain containing protein. (Os02t0202600-01);Tetratricopeptide-like helical domain containing protein. (Os02t0202600-03)
MQTL-HD2	2	Os02g0202800				FAR1 domain containing protein. (Os02t0202800-01);Hypothetical conserved gene. (Os02t0202800-02)
MQTL-HD2	2	Os02g0202900	OsFbox073, OsFbox73, Os_F0359	F-box protein 73		Similar to ring canal kelch. (Os02t0202900-00)
MQTL-HD2	2	Os02g0202950				Similar to OSIGBa0125M19.6 protein. (Os02t0202950-00)
MQTL-HD2	2	Os02g0203000	OsbZIP18	b-ZIP TRANSCRIPTION FACTOR 18		Similar to transcription factor HY5. (Os02t0203000-00)
MQTL-HD2	2	Os02g0203200				Hypothetical protein. (Os02t0203200-01)
MQTL-HD2	2	Os02g0203300				Similar to UDP-glycosyltransferase UGT75E3. (Os02t0203300-00)
MQTL-HD2	2	Os02g0203401				Hypothetical gene. (Os02t0203401-00)
MQTL-HD2	2	Os02g0203500	RLS1, LRD43	RAPID LEAF SENESCENCE 1, rapid leaf senescence 1		NB (nucleotide-binding site)-containing protein with an ARM (armadillo) domain, Chloroplast degradation during leaf senescence (Os02t0203500-01)
MQTL-HD2	2	Os02g0203700	SRZ1	stress repressive zinc finger protein 1		Similar to Testis expressed sequence 13A protein. (Os02t0203700-01);Similar to Testis expressed sequence 13A protein. (Os02t0203700-02)
MQTL-HD2	2	Os02g0204000				Tetratricopeptide-like helical domain containing protein. (Os02t0204000-01)
MQTL-HD2	2	Os02g0204200				Similar to TPR domain containing protein. (Os02t0204200-00)
MQTL-HD2	2	Os02g0204201	OsCYP95, OsCYP-6, OsCYP95a, OsCYP95b	CYCLOPHILIN 95		Hypothetical gene. (Os02t0204201-00)
MQTL-HD2	2	Os02g0204300	OsCYP95, OsCYP-6, OsCYP95a, OsCYP95b	CYCLOPHILIN 95		Similar to Fgenesh protein 41. (Os02t0204300-01)
MQTL-HD2	2	Os02g0204400		UVR3		Similar to (6-4)DNA photolyase. (Os02t0204400-00)
MQTL-HD2	2	Os02g0204500				Hypothetical conserved gene. (Os02t0204500-01);Hypothetical conserved gene. (Os02t0204500-02);Agenet domain containing protein. (Os02t0204500-03)
MQTL-HD2	2	Os02g0204700	CYP734A2	CYTOCHROME P450 HYDROXYLASE 734A2		Cytochrome P450 family protein. (Os02t0204700-00)
MQTL-HD2	2	Os02g0205000				Ribosomal protein L19 family protein. (Os02t0205000-01)
MQTL-HD2	2	Os02g0205100				Conserved hypothetical protein. (Os02t0205100-01)
MQTL-HD2	2	Os02g0205200				Similar to Unidentified precursor. (Os02t0205200-01)
MQTL-HD2	2	Os02g0205300	OsRpt6, Rpt6	19S REGULATORY PARTICLE ATPASE SUBUNIT 6		Similar to TAT-binding protein homolog (Fragment). (Os02t0205300-01);Similar to TAT-binding protein homolog (Fragment). (Os02t0205300-02)
MQTL-HD2	2	Os02g0205400	OsWD40-38	OsWD40-38		WD40 repeat, region domain containing protein. (Os02t0205400-01)
MQTL-HD2	2	Os02g0205500				Similar to Fatty acid elongase 1. (Os02t0205500-01)
MQTL-HD2	2	Os02g0205700				Hypothetical protein. (Os02t0205700-00)
MQTL-HD2	2	Os02g0206100				UDP-glucuronosyl/UDP-glucosyltransferase family protein. (Os02t0206100-01);UDP-glucuronosyl/UDP-glucosyltransferase family protein. (Os02t0206100-02)
MQTL-HD2	2	Os02g0206400				Similar to UDP-glycosyltransferase UGT99C4. (Os02t0206400-00)
MQTL-HD2	2	Os02g0206550				Hypothetical protein. (Os02t0206550-00)
MQTL-HD2	2	Os02g0206700				UDP-glucuronosyl/UDP-glucosyltransferase family protein. (Os02t0206700-01)
MQTL-HD2	2	Os02g0206833				Conserved hypothetical protein. (Os02t0206833-01)
MQTL-HD2	2	Os02g0207100				Similar to UDP-glycosyltransferase UGT99C4. (Os02t0207100-01)
MQTL-HD2	2	Os02g0207400				Similar to UDP-glycosyltransferase UGT99C4. (Os02t0207400-00)
MQTL-HD2	2	Os02g0207500				Hypothetical gene. (Os02t0207500-01)
MQTL-HD2	2	Os02g0207800				Hypothetical protein. (Os02t0207800-01)
MQTL-HD2	2	Os02g0207900				Similar to esterase/lipase/thioesterase family protein. (Os02t0207900-01)
MQTL-HD2	2	Os02g0208100	OsNTT2	PLASTIDIC NUCLEOTIDE TRANSPORT PROTEIN 2		Similar to plastidic ATP/ADP-transporter. (Os02t0208100-01)
MQTL-HD2	2	Os02g0208150				Hypothetical protein. (Os02t0208150-00)
MQTL-HD2	2	Os02g0208200				Similar to RNA-binding protein 25. (Os02t0208200-01)
MQTL-HD2	2	Os02g0208300	OsABCG39, OsPDR7	PLEIOTROPIC DRUG RESISTANCE 7		ABC-2 type transporter domain containing protein. (Os02t0208300-01)
MQTL-HD2	2	Os02g0208400				Hypothetical gene. (Os02t0208400-01);Hypothetical gene. (Os02t0208400-02)
MQTL-HD2	2	Os02g0208500	OsCDT4	CADMIUM TOLERANT 4		Conserved hypothetical protein. (Os02t0208500-01)
MQTL-HD2	2	Os02g0208600				Transcription elongation factor S-II, central region domain containing protein. (Os02t0208600-01)
MQTL-HD2	2	Os02g0208650				Conserved hypothetical protein. (Os02t0208650-00)
MQTL-HD2	2	Os02g0208675				Hypothetical protein. (Os02t0208675-00)
MQTL-HD2	2	Os02g0208700	OsKMD1, OsFbox074, OsFbox74, Os_F0323	KISS ME DEADLY1, KISS ME DEADLY 1, F-box protein 74		Similar to Protein kinase Kelch repeat:Kelch. (Os02t0208700-00)
MQTL-HD2	2	Os02g0208900				Similar to ZIGA2 protein (Fragment). (Os02t0208900-01);Similar to GTP-ase activating protein for Arf containing protein. (Os02t0208900-02);Similar to GTP-ase activating protein for Arf containing protein. (Os02t0208900-03)
MQTL-HD2	2	Os02g0209000				Hypothetical conserved gene. (Os02t0209000-01)
MQTL-HD2	2	Os02g0209050				Hypothetical gene. (Os02t0209050-00)
MQTL-HD2	2	Os02g0209100				Similar to Coatomer beta' subunit (Beta'-coat protein) (Beta'-COP) (p102). (Os02t0209100-01)
MQTL-HD2	2	Os02g0209300				Hypothetical conserved gene. (Os02t0209300-01)
MQTL-HD2	2	Os02g0209400				Conserved hypothetical protein. (Os02t0209400-01)
MQTL-HD2	2	Os02g0209900				Syntaxin, N-terminal domain containing protein. (Os02t0209900-01)
MQTL-HD2	2	Os02g0210100				Conserved hypothetical protein. (Os02t0210100-01)
MQTL-HD2	2	Os02g0210600				Hypothetical protein. (Os02t0210600-01)
MQTL-HD2	2	Os02g0210700				Protein kinase, core domain containing protein. (Os02t0210700-01)
MQTL-HD2	2	Os02g0210800				Similar to Sterol glucosyltransferase-like protein (Fragment). (Os02t0210800-01)
MQTL-HD2	2	Os02g0210900				Conserved hypothetical protein. (Os02t0210900-00)
MQTL-HD2	2	Os02g0211000	OsABCA1	ABC TRANSPORTER A FAMILY MEMBER 1		Conserved hypothetical protein. (Os02t0211000-00)
MQTL-HD2	2	Os02g0211100				Similar to H0423H10.12 protein. (Os02t0211100-01);Similar to H0423H10.12 protein. (Os02t0211100-02)
MQTL-HD2	2	Os02g0211200				Hypothetical conserved gene. (Os02t0211200-01)
MQTL-HD2	2	Os02g0211350				Hypothetical gene. (Os02t0211350-01)
MQTL-HD2	2	Os02g0211800	OsRLCK65	RECEPTOR-LIKE CYTOPLASMIC KINASE 65		Hypothetical conserved gene. (Os02t0211800-00)
MQTL-HD2	2	Os02g0211900				Hypothetical conserved gene. (Os02t0211900-00)
MQTL-HD2	2	Os02g0212100	OsPDF1.2, DEFL6, OsDEFL6, OsDf-06, Df-06	PLANT DEFENSIN 1.2, defensin-like 6		Similar to Proteinase inhibitor Rgpi9 (Fragment). (Os02t0212100-00)
MQTL-HD2	2	Os02g0212300				Conserved hypothetical protein. (Os02t0212300-00)
MQTL-HD2	2	Os02g0212400				Conserved hypothetical protein. (Os02t0212400-00)
MQTL-HD2	2	Os02g0212500				Conserved hypothetical protein. (Os02t0212500-01)
MQTL-HD2	2	Os02g0212900	OsRLCK66	RECEPTOR-LIKE CYTOPLASMIC KINASE 66		Similar to Protein kinase domain containing protein, expressed. (Os02t0212900-00)
MQTL-HD2	2	Os02g0212975				Conserved hypothetical protein. (Os02t0212975-00)
MQTL-HD2	2	Os02g0213100				Conserved hypothetical protein. (Os02t0213100-01)
MQTL-HD2	2	Os02g0213450				Hypothetical conserved gene. (Os02t0213450-00)
MQTL-HD2	2	Os02g0213700				Similar to H0311C03.5 protein. (Os02t0213700-00)
MQTL-HD2	2	Os02g0214050				Hypothetical conserved gene. (Os02t0214050-01)
MQTL-HD2	2	Os02g0214300	TRZ1, OsaTRZ1, TMS5	tRNase Z1		Similar to Nuclear ribonuclease Z (EC 3.1.26.11) (RNase Z) (tRNase Z) (tRNA 3 endonuclease) (Zinc phosphodiesterase ELAC) (Fragment). (Os02t0214300-00)
MQTL-HD2	2	Os02g0214400				Similar to Pectate lyase homolog (EC 4.2.2.2) (Fragment). (Os02t0214400-01)
MQTL-HD2	2	Os02g0214500	tms5, NAC18, ONAC023, ONAC23, NAC23, TMS5/ONAC023, OsEnS-30	THERMOSENSITIVE MALE STERILITY 5		No apical meristem (NAM) protein domain containing protein. (Os02t0214500-01)
MQTL-HD2	2	Os02g0214633	OsRLCK67	RECEPTOR-LIKE CYTOPLASMIC KINASE 67		Similar to Leucine Rich Repeat family protein. (Os02t0214633-00)
MQTL-HD2	2	Os02g0214766				Hypothetical protein. (Os02t0214766-00)
MQTL-HD2	2	Os02g0214900	OsHDAC3, HDA703	CLASS-1 TYPE HISTONE DEACETYLASE 3		Class-I type histone deacetylase, Reproductive development, Seed morphology (Os02t0214900-01);Similar to Histone deacetylase. (Os02t0214900-02)
MQTL-HD2	2	Os02g0215000				Conserved hypothetical protein. (Os02t0215000-01)
MQTL-HD2	2	Os02g0215050				Hypothetical gene. (Os02t0215050-01)
MQTL-HD2	2	Os02g0215100				Hypothetical protein. (Os02t0215100-01)
MQTL-HD2	2	Os02g0215200	OsHDAC2, HDA710	CLASS-1 TYPE HISTONE DEACETYLASE 2		Class-I type histone deacetylase, Vegetative growth (Os02t0215200-01);Similar to Histone deacetylase. (Os02t0215200-02);Similar to Histone deacetylase. (Os02t0215200-03)
MQTL-HD2	2	Os02g0215300				Hypothetical protein. (Os02t0215300-00)
MQTL-HD2	2	Os02g0215400				Hypothetical protein. (Os02t0215400-01)
MQTL-HD2	2	Os02g0215500				Protein kinase, catalytic domain domain containing protein. (Os02t0215500-01)
MQTL-HD2	2	Os02g0215600				Conserved hypothetical protein. (Os02t0215600-01)
MQTL-HD2	2	Os02g0215650				Similar to OSIGBa0092M08.11 protein. (Os02t0215650-00)
MQTL-HD2	2	Os02g0215700				Protein kinase, catalytic domain domain containing protein. (Os02t0215700-01)
MQTL-HD2	2	Os02g0215900	OsGIRL1, OsGIRL1-1, OsGIRL1-2, OsGIRL1-3	gamma-ray induced LRR-RLK1, gamma-ray induced Leucine-rich repeat receptor-like kinase 1		Protein kinase, catalytic domain domain containing protein. (Os02t0215900-01)
MQTL-HD2	2	Os02g0215950				Hypothetical gene. (Os02t0215950-01)
MQTL-HD2	2	Os02g0216000				Hypothetical conserved gene. (Os02t0216000-00)
MQTL-HD2	2	Os02g0216100				Conserved hypothetical protein. (Os02t0216100-00)
MQTL-HD2	2	Os02g0216150				Conserved hypothetical protein. (Os02t0216150-00)
MQTL-HD2	2	Os02g0216200				Conserved hypothetical protein. (Os02t0216200-01)
MQTL-HD2	2	Os02g0216250				Similar to calmodulin. (Os02t0216250-00)
MQTL-HD2	2	Os02g0216300				Similar to cDNA clone:J023088C01, full insert sequence. (Os02t0216300-01);Similar to cDNA clone:J023088C01, full insert sequence. (Os02t0216300-04);Similar to cDNA clone:J023088C01, full insert sequence. (Os02t0216300-05);Similar to cDNA clone:J023088C01, full insert sequence. (Os02t0216300-07);Similar to cDNA clone:001-032-A03, full insert sequence. (Os02t0216300-09)
MQTL-HD2	2	Os02g0216400				Conserved hypothetical protein. (Os02t0216400-01)
MQTL-HD2	2	Os02g0216500				Non-protein coding transcript. (Os02t0216500-01);Similar to cDNA clone:002-145-A11, full insert sequence. (Os02t0216500-02);Hypothetical protein. (Os02t0216500-03)
MQTL-HD2	2	Os02g0216600				Similar to Protein ROOT HAIR DEFECTIVE 3. (Os02t0216600-01)
MQTL-HD2	2	Os02g0216700				Hypothetical gene. (Os02t0216700-01)
MQTL-HD2	2	Os02g0217250				Hypothetical protein. (Os02t0217250-00)
MQTL-HD2	2	Os02g0217400				Cytochrome P450 family protein. (Os02t0217400-01)
MQTL-HD2	2	Os02g0217425				Hypothetical protein. (Os02t0217425-00)
MQTL-HD2	2	Os02g0217500				Pre-mRNA cleavage complex II Clp1 family protein. (Os02t0217500-01)
MQTL-HD2	2	Os02g0217600	OsPP2A-3, PP2A3, OsPP20	PROTEIN PHOSPHATASE 2A CATALYTIC SUBUNIT 3		Similar to Isoform 2 of Serine/threonine-protein phosphatase PP2A-3 catalytic subunit. (Os02t0217600-01);Similar to Protein phosphatase 2A. (Os02t0217600-02)
MQTL-HD2	2	Os02g0217800				Similar to NOL1R. (Os02t0217800-00)
MQTL-HD2	2	Os02g0217900		HSP19.0		Similar to Cytosolic class II small heat shock protein 4 (Fragment). (Os02t0217900-00)
MQTL-HD2	2	Os02g0218200				Peptidase M1, membrane alanine aminopeptidase family protein. (Os02t0218200-01);Similar to APM1 (AMINOPEPTIDASE M1). (Os02t0218200-02)
MQTL-HD2	2	Os02g0218400	OsRLCK68	RECEPTOR-LIKE CYTOPLASMIC KINASE 68		Serine/threonine protein kinase-related domain containing protein. (Os02t0218400-01)
MQTL-HD2	2	Os02g0218500				Hypothetical protein. (Os02t0218500-01)
MQTL-HD2	2	Os02g0218550				Hypothetical protein. (Os02t0218550-00)
MQTL-HD2	2	Os02g0218600	OsPUB48, OsRLCK69	RECEPTOR-LIKE CYTOPLASMIC KINASE 69		Similar to Protein kinase. (Os02t0218600-00)
MQTL-HD2	2	Os02g0218700	OsAOS3, HPL2, OsHPL2, OsAOS3/OsHPL2	ALLENE OXIDE SYNTHASE 3		Allene oxide synthase (CYP74A3), Fatty acid 9-/13-hydroperoxide lyase (CYP74C), Biosynthesis of jasmonic acid (JA), Plant defense (Os02t0218700-01)
MQTL-HD2	2	Os02g0218750				Hypothetical protein. (Os02t0218750-00)
MQTL-HD2	2	Os02g0218800	OsAOS4, CYP74A4, OsHPL1, HPL1	ALLENE OXIDE SYNTHASE 4		Allene oxide synthase (CYP74A4), Fatty acid 9-/13-hydroperoxide lyase (CYP74C), Biosynthesis of jasmonic acid (JA), Plant defense (Os02t0218800-01)
MQTL-HD2	2	Os02g0219000				Interferon-related developmental regulator domain containing protein. (Os02t0219000-01)
MQTL-HD2	2	Os02g0219050				Hypothetical conserved gene. (Os02t0219050-00)
MQTL-HD2	2	Os02g0219200	OsBgal7, OsBGal7, CARSR12	BETA-GALACTOSIDASE 7		Similar to Beta-galactosidase precursor (EC 3.2.1.23) (Lactase) (Acid beta- galactosidase) (Exo-(1-->4)-beta-D-galactanase). (Os02t0219200-01);Similar to Beta-galactosidase. (Os02t0219200-02);Similar to Beta-galactosidase. (Os02t0219200-03)
MQTL-HD2	2	Os02g0219300				Hypothetical protein. (Os02t0219300-01)
MQTL-HD2	2	Os02g0219400				Similar to Yarrowia lipolytica chromosome F of strain CLIB99 of Yarrowia lipolytica. (Os02t0219400-01)
MQTL-HD2	2	Os02g0219800	OsTET2	TETRASPANIN 2		Tetraspanin domain containing protein. (Os02t0219800-01)
MQTL-HD2	2	Os02g0219900				Similar to Epstein-Barr nuclear antigen-1 (EBNA-1). (Os02t0219900-01);Similar to Epstein-Barr nuclear antigen-1 (EBNA-1). (Os02t0219900-02)
MQTL-HD2	2	Os02g0219950				Hypothetical protein. (Os02t0219950-00)
MQTL-HD2	2	Os02g0220000	OsCKX6	CYTOKININ OXIDASE/DEHYDROGENASE 6		Similar to cytokinin oxidase1. (Os02t0220000-00)
MQTL-HD2	2	Os02g0220050				Hypothetical protein. (Os02t0220050-00)
MQTL-HD2	2	Os02g0220100	OsCKX7	CYTOKININ OXIDASE/DEHYDROGENASE 7		Similar to Cytokinin dehydrogenase 7. (Os02t0220100-00)
MQTL-HD2	2	Os02g0220400	Cga1, OsCga1, OsCGA1, OsGATA11, GATA11	CYTOKININ GATA TRANSCRIPTION FACTOR 1		GATA transcription factor, Chloroplast development, Plant architecture (Os02t0220400-01)
MQTL-HD2	2	Os02g0220500		ELONGATION FACTOR 1 GAMMA-LIKE PROTEIN		Elongation factor 1-gamma (EF-1-gamma) (eEF-1B gamma). (Os02t0220500-01)
MQTL-HD2	2	Os02g0220600	eEF1Bgamma, EF-1gamma, OsEF1G1, EF1G1	ELONGATION FACTOR 1B GAMMA		Similar to Elongation factor 1-gamma. (Os02t0220600-01);Elongation factor 1-gamma (EF-1-gamma) (eEF-1B gamma). (Os02t0220600-02)
MQTL-HD2	2	Os02g0220700				Hypothetical conserved gene. (Os02t0220700-01)
MQTL-HD2	2	Os02g0220800				Hypothetical protein. (Os02t0220800-01)
MQTL-HD2	2	Os02g0221100	OsbHLH029	basic helix-loop-helix protein 029		Helix-loop-helix DNA-binding domain containing protein. (Os02t0221100-00)
MQTL-HD2	2	Os02g0221300	OsRH19, eIF4A-2	RNA helicase 19		Similar to cDNA clone:001-114-H08, full insert sequence. (Os02t0221300-01)
MQTL-HD2	2	Os02g0221500	RBPI, RBP-I	RNA binding protein I		Nucleotide-binding, alpha-beta plait domain containing protein. (Os02t0221500-01)
MQTL-HD2	2	Os02g0221600				Similar to predicted protein. (Os02t0221600-00)
MQTL-HD2	2	Os02g0221800				Similar to predicted protein. (Os02t0221800-00)
MQTL-HD2	2	Os02g0221900	OsMAX1D	OsMAX1D		Cytochrome P450 family protein. (Os02t0221900-01);Similar to Cytochrome P450 monooxygenase. (Os02t0221900-02);Similar to Cytochrome P450 monooxygenase. (Os02t0221900-03)
MQTL-HD2	2	Os02g0222000				Hypothetical protein. (Os02t0222000-00)
MQTL-HD2	2	Os02g0222100				Similar to Cysteine synthase (EC 4.2.99.8). (Os02t0222100-01)
MQTL-HD2	2	Os02g0222500				Hypothetical protein. (Os02t0222500-01)
MQTL-HD2	2	Os02g0223200				Conserved hypothetical protein. (Os02t0223200-01)
MQTL-HD2	2	Os02g0223300				Poly(A) polymerase, central domain domain containing protein. (Os02t0223300-01)
MQTL-HD2	2	Os02g0223700				Protein of unknown function DUF3511 domain containing protein. (Os02t0223700-01)
MQTL-HD2	2	Os02g0223850				Similar to ESTs AU075609(C63344). (Os02t0223850-01)
MQTL-HD2	2	Os02g0224100	OsPP2C12, PP2C12, OsPP21	protein phosphatase 2C12, protein phosphatase 2C 12, protein phosphatase 21		Protein phosphatase 2C domain containing protein. (Os02t0224100-01);Similar to catalytic/ protein phosphatase type 2C. (Os02t0224100-02)
MQTL-HD2	2	Os02g0224200				Similar to Ser/Thr specific protein phosphatase 2A B regulatory subunit beta isoform. (Os02t0224200-01)
MQTL-HD2	2	Os02g0224300				HMW glutenin family protein. (Os02t0224300-01);Hypothetical conserved gene. (Os02t0224300-02)
MQTL-HD2	2	Os02g0224400				Similar to Xaa-Pro dipeptidase (EC 3.4.13.9) (X-Pro dipeptidase) (Proline dipeptidase) (Prolidase) (Imidodipeptidase). (Os02t0224400-01)
MQTL-HD2	2	Os02g0224800				Ndr family protein. (Os02t0224800-01);Similar to predicted protein. (Os02t0224800-02)
MQTL-HD2	2	Os02g0224900				Similar to ATPP2-A13. (Os02t0224900-01)
MQTL-HD2	2	Os02g0225000				Similar to cDNA clone:001-044-E12, full insert sequence. (Os02t0225000-01)
MQTL-HD2	2	Os02g0225100	OSK3	S-PHASE KINASE-ASSOCIATED PROTEIN1-LIKE PROTEIN 3, Oryza sativa SKP1-like gene 3		SKP1 component domain containing protein. (Os02t0225100-00)
MQTL-HD2	2	Os02g0225300				Conserved hypothetical protein. (Os02t0225300-01)
MQTL-HD2	2	Os02g0225900				Conserved hypothetical protein. (Os02t0225900-00)
MQTL-HD2	2	Os02g0226000				Similar to Peroxisomal membrane protein PMP22 (22 kDa peroxisomal membrane protein). (Os02t0226000-01)
MQTL-HD2	2	Os02g0226200				HAD-superfamily subfamily IB hydrolase, hypothetical 1 protein. (Os02t0226200-01)
MQTL-HD2	2	Os02g0226300				Mitochondrial carrier protein domain containing protein. (Os02t0226300-00)
MQTL-HD2	2	Os02g0226400				Hypothetical gene. (Os02t0226400-01)
MQTL-HD2	2	Os02g0226600				Homeodomain-related domain containing protein. (Os02t0226600-01)
MQTL-HD2	2	Os02g0226700				Hypothetical protein. (Os02t0226700-00)
MQTL-HD2	2	Os02g0226801	OsPYL/RCAR2, PYL2, OsPYL2, OsPYL3	PYRABACTIN RESISTANCE 1 LIKE/REGULATORY COMPONENTS OF ABA RECEPTOR 2, pyrabactin resistance-like 2		Similar to bet v I allergen family protein. (Os02t0226801-00)
MQTL-HD2	2	Os02g0226900				Pentatricopeptide repeat domain containing protein. (Os02t0226900-01)
MQTL-HD2	2	Os02g0227000				HAD superfamily hydrolase-like, type 3 domain containing protein. (Os02t0227000-01)
MQTL-HD2	2	Os02g0227100	OsO3L3			Conserved hypothetical protein. (Os02t0227100-01)
MQTL-HD2	2	Os02g0227200	OsENOD93b	EARLY NODULIN 93B		Early nodulin. (Os02t0227200-01)
MQTL-HD2	2	Os02g0227400				Poly(A) polymerase, RNA-binding region domain containing protein. (Os02t0227400-01)
MQTL-HD2	2	Os02g0227500				Protein kinase, catalytic domain domain containing protein. (Os02t0227500-00)
MQTL-HD2	2	Os02g0227600				Leucine-rich repeat domain containing protein. (Os02t0227600-01)
MQTL-HD2	2	Os02g0227700	OsRLK5	RLK5		Serine/threonine protein kinase-related domain containing protein. (Os02t0227700-01)
MQTL-HD2	2	Os02g0227900	OsRLCK70	RECEPTOR-LIKE CYTOPLASMIC KINASE 70		Leucine-rich repeat domain containing protein. (Os02t0227900-00)
MQTL-HD2	2	Os02g0228000	OsRLCK70	RECEPTOR-LIKE CYTOPLASMIC KINASE 70		Protein kinase, catalytic domain domain containing protein. (Os02t0228000-00)
MQTL-HD2	2	Os02g0228151				Conserved hypothetical protein. (Os02t0228151-00)
MQTL-HD2	2	Os02g0228300				Protein kinase, core domain containing protein. (Os02t0228300-01)
MQTL-HD2	2	Os02g0228400				Hypothetical protein. (Os02t0228400-01)
MQTL-HD2	2	Os02g0228600				Hypothetical gene. (Os02t0228600-01)
MQTL-HD2	2	Os02g0228900	OsIAA7	IAA7		Similar to Auxin-responsive protein IAA18 (Indoleacetic acid-induced protein 18). (Os02t0228900-01)
MQTL-HD2	2	Os02g0229000				Similar to 40S ribosomal protein S19-like. (Os02t0229000-01)
MQTL-HD2	2	Os02g0229200				Hypothetical conserved gene. (Os02t0229200-01)
MQTL-HD2	2	Os02g0229400	OsTMT2	TONOPLAST MONOSACCHARIDE TRANSPORTER 2		Tonoplast monosaccharide transpoter, Vacuolar sugar transport (Os02t0229400-01);Similar to Hexose transporter. (Os02t0229400-02)
MQTL-HD2	2	Os02g0229501				Hypothetical protein. (Os02t0229501-00)
MQTL-HD2	2	Os02g0229600	OsSTA55	OsSTA55		Similar to ATP binding / microtubule motor. (Os02t0229600-00)
MQTL-HD2	2	Os02g0229800				Conserved hypothetical protein. (Os02t0229800-00)
MQTL-HD2	2	Os02g0229900				Hypothetical conserved gene. (Os02t0229900-00)
MQTL-HD2	2	Os02g0230000				Conserved hypothetical protein. (Os02t0230000-01);Conserved hypothetical protein. (Os02t0230000-02)
MQTL-HD2	2	Os02g0230100				Leucine-rich repeat, SDS22 containing protein. (Os02t0230100-01)
MQTL-HD2	2	Os02g0230200				Conserved hypothetical protein. (Os02t0230200-01)
MQTL-HD2	2	Os02g0230300				En/Spm-like transposon protein (Protodermal factor 1). (Os02t0230300-01)
MQTL-HD2	2	Os02g0230625				Hypothetical protein. (Os02t0230625-00)
MQTL-HD2	2	Os02g0230875				Conserved hypothetical protein. (Os02t0230875-00)
MQTL-HD2	2	Os02g0231000	OsERF#038, OsERF038, OsERF38, AP2/EREBP#082, AP2/EREBP82, OsDREB4-1	ETHYLENE RESPONSE FACTOR 38		Hypothetical conserved gene. (Os02t0231000-00)
MQTL-HD2	2	Os02g0231600				Similar to Transposase (Fragment). (Os02t0231600-01)
MQTL-HD2	2	Os02g0231700				Protein kinase, catalytic domain domain containing protein. (Os02t0231700-00)
MQTL-HD2	2	Os02g0231850				Hypothetical conserved gene. (Os02t0231850-01)
MQTL-HD2	2	Os02g0232000	HSfC2a, OsHsfC2a, OsHsf-05, HSF05	HEAT STRESS TRANSCRIPTION FACTOR C2A		Similar to Heat shock transcription factor 29 (Fragment). (Os02t0232000-01)
MQTL-HD2	2	Os02g0232050				Hypothetical gene. (Os02t0232050-00)
MQTL-HD2	2	Os02g0232100	HEI10, HEI10A, HEI10B, OsHEI10	ZMM protein HEI10		Zinc finger, RING/FYVE/PHD-type domain containing protein. (Os02t0232100-01);Similar to DNA binding protein. (Os02t0232100-02)
MQTL-HD2	2	Os02g0232300	OsFTL13	FLOWERING TIME LIKE GENE 13		Similar to ZCN13. (Os02t0232300-00)
MQTL-HD2	2	Os02g0232400				Similar to Citrate synthase. (Os02t0232400-01);Similar to Citrate synthase. (Os02t0232400-02)
MQTL-HD2	2	Os02g0232500				Similar to Receptor-like serine/threonine kinase. (Os02t0232500-01);Similar to Receptor-like serine/threonine kinase. (Os02t0232500-02)
MQTL-HD2	2	Os02g0232900	OsNIP1;1, NIP1-1, rMIP1, MIP1, OsNIP1.1, NIP1.1	NOD26 LIKE INTRINSIC PROTEIN 1;1		Similar to NOD26-like membrane integral protein ZmNIP1-1. (Os02t0232900-01)
MQTL-HD2	2	Os02g0233100				Zinc finger, RING/FYVE/PHD-type domain containing protein. (Os02t0233100-01)
MQTL-HD3	2	Os02g0672700				DNA-directed RNA polymerase, M/15 kDa subunit domain containing protein. (Os02t0672700-01)
MQTL-HD3	2	Os02g0672800	OsWNK4	WITH NO LYSINE KINASE 4		Similar to Protein kinase. (Os02t0672800-01)
MQTL-HD3	2	Os02g0673000				Uncharacterised protein family UPF0005 domain containing protein. (Os02t0673000-01)
MQTL-HD3	2	Os02g0673100	OsALMT7			Similar to ALMT3. (Os02t0673100-01);Similar to ALMT3. (Os02t0673100-02)
MQTL-HD3	2	Os02g0673301				Hypothetical gene. (Os02t0673301-00)
MQTL-HD3	2	Os02g0673500				Basic helix-loop-helix dimerisation region bHLH domain containing protein. (Os02t0673500-01)
MQTL-HD3	2	Os02g0673600				ORMDL family protein. (Os02t0673600-01)
MQTL-HD3	2	Os02g0673700	OsDof2, OsDof9, Dof9, OsDof-9	RICE DOF DAILY FLUCTUATIONS 1		Similar to OSIGBa0103M18.3 protein. (Os02t0673700-01);Similar to OSIGBa0103M18.3 protein. (Os02t0673700-02)
MQTL-HD3	2	Os02g0674233				Hypothetical conserved gene. (Os02t0674233-00)
MQTL-HD3	2	Os02g0674400				Conserved hypothetical protein. (Os02t0674400-01)
MQTL-HD3	2	Os02g0674700				Similar to protein binding protein. (Os02t0674700-00)
MQTL-HD3	2	Os02g0674750				Hypothetical conserved gene. (Os02t0674750-00)
MQTL-HD3	2	Os02g0674800	Roc5(t), Roc5, GL2-5, OsROC5, oul1	RICE OUTMOST CELL-SPECIFIC GENE 5		Similar to OCL1 homeobox protein. (Os02t0674800-01)
MQTL-HD3	2	Os02g0675000				Hypothetical protein. (Os02t0675000-01)
MQTL-HD3	2	Os02g0675100				Conserved hypothetical protein. (Os02t0675100-01)
MQTL-HD3	2	Os02g0675400				Similar to OSIGBa0111L12.2 protein. (Os02t0675400-00)
MQTL-HD3	2	Os02g0675550				Hypothetical protein. (Os02t0675550-00)
MQTL-HD3	2	Os02g0675700				Protein of unknown function DUF248, methyltransferase putative family protein. (Os02t0675700-01)
MQTL-HD3	2	Os02g0675750				Hypothetical gene. (Os02t0675750-00)
MQTL-HD3	2	Os02g0675800	OsFbox105, Os_F0549	F-box protein 105		Cyclin-like F-box domain containing protein. (Os02t0675800-01)
MQTL-HD3	2	Os02g0676000				Membrane bound O-acyl transferase, MBOAT family protein. (Os02t0676000-01);Similar to predicted protein. (Os02t0676000-02)
MQTL-HD3	2	Os02g0676400				Multi antimicrobial extrusion protein MatE family protein. (Os02t0676400-00)
MQTL-HD3	2	Os02g0676500	OsRFPH2-2	RING finger protein OsRFPH2-2, RING-H2 protein 2		Similar to OSIGBa0127A14.6 protein. (Os02t0676500-00)
MQTL-HD3	2	Os02g0676800	OsERF#020, OsERF020, OsERF20, AP2/EREBP#126, AP2/EREBP126	ETHYLENE RESPONSE FACTOR 20		Similar to Dehydration responsive element binding protein 1E (DREB1E protein). (Os02t0676800-01)
MQTL-HD3	2	Os02g0677300	OsDREB1G, OsERF025, OsERF#025, OsERF25, ERF25, AP2/EREBP#138, AP2/EREBP138	DEHYDRATION-RESPONSIVE ELEMENT-BINDING PROTEIN 1G		Similar to CRT/DRE binding factor 1. (Os02t0677300-02)
MQTL-HD3	2	Os02g0677600				Conserved hypothetical protein. (Os02t0677600-01)
MQTL-HD3	2	Os02g0677700	OsC3H17, OsWD40-49	ZINC FINGER CCCH DOMAIN-CONTAINING PROTEIN 17		Similar to Nucleic acid binding protein. (Os02t0677700-01);Similar to Isoform 2 of Zinc finger CCCH domain-containing protein 17. (Os02t0677700-02)
MQTL-HD3	2	Os02g0677800				Similar to 40S ribosomal protein S13. (Os02t0677800-01)
MQTL-HD3	2	Os02g0678200	OsSPX-MFS2, SPX-MFS2	SPX-MFS protein 2		SPX-MFS protein, Pi homeostasis (Os02t0678200-01)
MQTL-HD3	2	Os02g0678300				Similar to protein HOTHEAD. (Os02t0678300-01)
MQTL-HD3	2	Os02g0678400				NAD(P)-binding domain containing protein. (Os02t0678400-01)
MQTL-HD3	2	Os02g0678601				Hypothetical gene. (Os02t0678601-01)
MQTL-HD3	2	Os02g0678800	OsGRF10	GROWTH-REGULATING FACTOR 10		Transcriptional activator/repressor, Reguration of KNOX gene, Oskn2 (regulator of meristem function), Floral organogenesis (Os02t0678800-01)
MQTL-HD3	2	Os02g0679200				Pentatricopeptide repeat domain containing protein. (Os02t0679200-01)
MQTL-HD3	2	Os02g0679500				Similar to Rac GTPase activating protein 1. (Os02t0679500-01)
MQTL-HD3	2	Os02g0679700	OsOFP6, OsOFP09	OVATE family protein 6, ovate family protein 9, OVATE-domain containing protein 9		Protein of unknown function DUF623, plant domain containing protein. (Os02t0679700-01)
MQTL-HD3	2	Os02g0680400		FACE1		Similar to CaaX processing zinc-metallo endoprotease. (Os02t0680400-01);Similar to CAAX prenyl protease 1 homolog. (Os02t0680400-02)
MQTL-HD3	2	Os02g0680500				Pentatricopeptide repeat domain containing protein. (Os02t0680500-01)
MQTL-HD3	2	Os02g0680600	OsMCS, MCS, OsIspF	2-C-methyl-D-erythritol 2, 4-cyclodiphosphate synthase, MECDP synthase		Similar to 2-C-methyl-D-erythritol 2,4-cyclodiphosphate synthase, chloroplast precursor (EC 4.6.1.12) (MECPS) (MECDP-synthase). (Os02t0680600-01)
MQTL-HD3	2	Os02g0680700				Similar to DNA binding protein. (Os02t0680700-01)
MQTL-HD3	2	Os02g0681000				Mechanosensitive ion channel MscS domain containing protein. (Os02t0681000-01)
MQTL-HD3	2	Os02g0681100				Protein of unknown function DUF604 family protein. (Os02t0681100-01)
MQTL-HD3	2	Os02g0681200				Zinc finger, RING/FYVE/PHD-type domain containing protein. (Os02t0681200-01)
MQTL-HD3	2	Os02g0681632	OsRLCK83	RECEPTOR-LIKE CYTOPLASMIC KINASE 83		Peptidoglycan-binding Lysin subgroup domain containing protein. (Os02t0681632-00)
MQTL-HD3	2	Os02g0681700	OsRLCK83	RECEPTOR-LIKE CYTOPLASMIC KINASE 83		Serine/threonine protein kinase-related domain containing protein. (Os02t0681700-01)
MQTL-HD3	2	Os02g0681900				GRAS transcription factor domain containing protein. (Os02t0681900-01)
MQTL-HD3	2	Os02g0682200	OsMADS6, MADS6, MFO1	MOSAIC FLORAL ORGANS 1	Duan et al. 2012	MADS-box transcription factor, Regulation of floral organ identity and meristem fate, Endosperm development (Os02t0682200-01)
MQTL-HD3	2	Os02g0682300	DHS			Zinc finger, RING/FYVE/PHD-type domain containing protein. (Os02t0682300-01)
MQTL-HD3	2	Os02g0682500	OsWD40-50, OsTTG1A, TTG1A	TRANSPARENT TESTA GLABRA1A, TRANSPARENT TESTA GLABRA 1A		Similar to TRANSPARENT TESTA GLABRA 1 protein (TTG1 protein). (Os02t0682500-01)
MQTL-HD3	2	Os02g0682600		TIM13		Zinc finger, Tim10/DDP-type family protein. (Os02t0682600-01)
MQTL-HD3	2	Os02g0682700				Similar to protein binding protein. (Os02t0682700-00)
MQTL-HD3	2	Os02g0683100				Hypothetical protein. (Os02t0683100-00)
MQTL-HD3	2	Os02g0683500	RAV6	Related to ABI3/VP1, RELATED TO ABSCISIC ACID INSENSITIVE3 (ABI3)/VIVIPAROUS1 (VP1) 6		B3 DNA-binding domain-containing protein, Brassinosteroid (BR) homeostasis (Os02t0683500-01)
MQTL-HD3	2	Os02g0683800				Conserved hypothetical protein. (Os02t0683800-01)
MQTL-HD3	2	Os02g0683900				Protein of unknown function DUF1084 family protein. (Os02t0683900-01);Similar to T5E21.3. (Os02t0683900-02)
MQTL-HD3	2	Os02g0684000				Tetratricopeptide-like helical domain containing protein. (Os02t0684000-00)
MQTL-HD3	2	Os02g0684100				Sulfotransferase domain domain containing protein. (Os02t0684100-00)
MQTL-HD3	2	Os02g0684150				Conserved hypothetical protein. (Os02t0684150-00)
MQTL-HD3	2	Os02g0684300				Nucleoporin protein Ndc1-Nup domain containing protein. (Os02t0684300-01)
MQTL-HD3	2	Os02g0684400				Similar to OXS3 (OXIDATIVE STRESS 3). (Os02t0684400-01)
MQTL-HD3	2	Os02g0684500				Similar to Histone H4. (Os02t0684500-00)
MQTL-HD3	2	Os02g0684600				Similar to predicted protein. (Os02t0684600-01)
MQTL-HD3	2	Os02g0684800				Hypothetical conserved gene. (Os02t0684800-01)
MQTL-HD3	2	Os02g0684900				Similar to Chromosome condensation regulator protein (Fragment). (Os02t0684900-01)
MQTL-HD3	2	Os02g0685200	OsMyb1R, LHY-like_chr.2	MYB transcription factor OsMyb1R, Cold induced MYB 1		MYB transcription factor, Transcriptional activator in mediating stress and rhythm responsivegene expression (Os02t0685200-01)
MQTL-HD3	2	Os02g0685350				Hypothetical gene. (Os02t0685350-00)
MQTL-HD3	2	Os02g0685600	OsPP2C25, PP2C25, OsPP36	protein phosphatase 2C25, protein phosphatase 2C 25, protein phosphatase 36		Similar to Protein phosphatase 2C-like. (Os02t0685600-01)
MQTL-HD3	2	Os02g0685750				Hypothetical gene. (Os02t0685750-01);Hypothetical gene. (Os02t0685750-02)
MQTL-HD3	2	Os02g0685900	OsCDPK5, OsCPK5	CALCIUM-DEPENDENT PROTEIN KINASE 5		Similar to Calcium dependent protein kinase. (Os02t0685900-00)
MQTL-HD3	2	Os02g0686100				Similar to RING-H2 finger protein ATL1B. (Os02t0686100-00)
MQTL-HD3	2	Os02g0686300				Similar to H0307D04.3 protein. (Os02t0686300-01)
MQTL-HD3	2	Os02g0686400				Similar to Aspartyl-tRNA synthetase (EC 6.1.1.12) (Aspartate--tRNA ligase) (AspRS). (Os02t0686400-01);Similar to Aspartyl-tRNA synthetase (EC 6.1.1.12) (Aspartate--tRNA ligase) (AspRS). (Os02t0686400-02)
MQTL-HD3	2	Os02g0686500	Os_F0138	Os_F0138		F-box domain, cyclin-like domain containing protein. (Os02t0686500-01)
MQTL-HD3	2	Os02g0686600				Metal-dependent protein hydrolase family protein. (Os02t0686600-01)
MQTL-HD3	2	Os02g0686700				Protein of unknown function DUF581 family protein. (Os02t0686700-01)
MQTL-HD3	2	Os02g0686800				Protein of unknown function DUF581 family protein. (Os02t0686800-01)
MQTL-HD3	2	Os02g0687200				Protein of unknown function DUF581 family protein. (Os02t0687200-01)
MQTL-HD3	2	Os02g0687500				Similar to S-ribonuclease binding protein SBP1. (Os02t0687500-01)
MQTL-HD3	2	Os02g0687550				Hypothetical gene. (Os02t0687550-00)
MQTL-HD3	2	Os02g0687600				Hypothetical protein. (Os02t0687600-01)
MQTL-HD3	2	Os02g0687900	OsSCP9	SERINE CARBOXYPEPTIDASE 9		Peptidase S10, serine carboxypeptidase family protein. (Os02t0687900-01)
MQTL-HD3	2	Os02g0688000				Hypothetical protein. (Os02t0688000-00)
MQTL-HD3	2	Os02g0688200				Similar to Pectinesterase. (Os02t0688200-00)
MQTL-HD3	2	Os02g0688500				Glycosyltransferase, ALG6/ALG8 domain containing protein. (Os02t0688500-01);Hypothetical conserved gene. (Os02t0688500-02)
MQTL-HD3	2	Os02g0688900				GPI transamidase subunit PIG-U family protein. (Os02t0688900-01)
MQTL-HD3	2	Os02g0689000				Pectinesterase inhibitor domain containing protein. (Os02t0689000-01)
MQTL-HD3	2	Os02g0689066				Conserved hypothetical protein. (Os02t0689066-00)
MQTL-HD3	2	Os02g0689132				Similar to EIL transcription factor. (Os02t0689132-00)
MQTL-HD3	2	Os02g0689200	OsPUP11	PURINE PERMEASE 11		Protein of unknown function DUF250 domain containing protein. (Os02t0689200-01);Similar to cDNA clone:J023134O11, full insert sequence. (Os02t0689200-02);Similar to cDNA clone:J023134O11, full insert sequence. (Os02t0689200-03)
MQTL-HD3	2	Os02g0689500				Similar to transposon protein. (Os02t0689500-01)
MQTL-HD3	2	Os02g0689550				Hypothetical protein. (Os02t0689550-00)
MQTL-HD3	2	Os02g0689600				Domain of unknown function DUF828 domain containing protein. (Os02t0689600-00)
MQTL-HD3	2	Os02g0689700				Ribosomal protein L18P/L5E family protein. (Os02t0689700-01);Ribosomal protein L18P/L5E family protein. (Os02t0689700-02)
MQTL-HD3	2	Os02g0689800				Similar to DEAD/DEAH box helicase domain-containing protein PIE1. (Os02t0689800-01)
MQTL-HD3	2	Os02g0689900	OsNRT1.5A	nitrate transporter 1.5A		TGF-beta receptor, type I/II extracellular region family protein. (Os02t0689900-01)
MQTL-HD3	2	Os02g0690000				Conserved hypothetical protein. (Os02t0690000-01)
MQTL-HD3	2	Os02g0690200				Conserved hypothetical protein. (Os02t0690200-01)
MQTL-HD3	2	Os02g0690500	OsPP2C26, PP2C26, OsPP37	protein phosphatase 2C26, protein phosphatase 2C 26, protein phosphatase 37		Similar to TA11 protein (Fragment). (Os02t0690500-01)
MQTL-HD3	2	Os02g0690550				Hypothetical protein. (Os02t0690550-00)
MQTL-HD3	2	Os02g0690600	OsPUB36	plant U-box-containing protein 36, U-box protein 36		Zinc finger, RING/FYVE/PHD-type domain containing protein. (Os02t0690600-01)
MQTL-HD3	2	Os02g0690700				Clathrin coat associated protein AP-50 domain containing protein. (Os02t0690700-01)
MQTL-HD3	2	Os02g0690800				Peptidase M20 family protein. (Os02t0690800-01);Peptidase M20 family protein. (Os02t0690800-02)
MQTL-HD3	2	Os02g0691500	OsbHLH049	basic helix-loop-helix protein 049		Similar to OSIGBa0142I02-OSIGBa0101B20.1 protein. (Os02t0691500-01)
MQTL-HD3	2	Os02g0691650				Hypothetical gene. (Os02t0691650-00)
MQTL-HD3	2	Os02g0691800				Similar to asparagine synthase family protein. (Os02t0691800-01)
MQTL-HD3	2	Os02g0691900				Conserved hypothetical protein. (Os02t0691900-01)
MQTL-HD3	2	Os02g0692000				Similar to RING finger family protein. (Os02t0692000-01)
MQTL-HD3	2	Os02g0692700				Similar to PLATZ transcription factor. (Os02t0692700-01)
MQTL-HD3	2	Os02g0693000				Conserved hypothetical protein. (Os02t0693000-01)
MQTL-HD3	2	Os02g0693200	OsDjC20	DnaJ domain protein C20		Similar to Chaperone protein dnaJ. (Os02t0693200-01);Similar to Chaperone protein dnaJ. (Os02t0693200-02);Similar to Chaperone protein dnaJ. (Os02t0693200-03)
MQTL-HD3	2	Os02g0693400				Peptidase C19, ubiquitin carboxyl-terminal hydrolase 2 family protein. (Os02t0693400-01)
MQTL-HD3	2	Os02g0693450				Hypothetical protein. (Os02t0693450-00)
MQTL-HD3	2	Os02g0693500				Similar to OSIGBa0142I02-OSIGBa0101B20.17 protein. (Os02t0693500-01)
MQTL-HD3	2	Os02g0693700	OsABCB11, ABCB11, OsPGP11, OsMDR11, OsABCB11_1, OsABCB11_2	MULTIDRUG RESISTANCE 11		Hypothetical conserved gene. (Os02t0693700-01);Similar to P-glycoprotein ABCB5. (Os02t0693700-02)
MQTL-HD3	2	Os02g0694100	OsFbox106, Os_F0496	F-box protein 106		Cyclin-like F-box domain containing protein. (Os02t0694100-01)
MQTL-HD3	2	Os02g0694201				Acyl-CoA N-acyltransferase domain containing protein. (Os02t0694201-01)
MQTL-HD3	2	Os02g0694300				Conserved hypothetical protein. (Os02t0694300-01)
MQTL-HD3	2	Os02g0694400				Conserved hypothetical protein. (Os02t0694400-01);Conserved hypothetical protein. (Os02t0694400-02)
MQTL-HD3	2	Os02g0694600				Hypothetical conserved gene. (Os02t0694600-00)
MQTL-HD3	2	Os02g0694700				Zinc finger, RING-type domain containing protein. (Os02t0694700-01)
MQTL-HD3	2	Os02g0694800				Similar to ATP binding / protein kinase. (Os02t0694800-01)
MQTL-HD3	2	Os02g0694900	OsMKK10-1	MITOGEN-ACTIVATED PROTEIN KINASE KINASE 10-1		Protein kinase, catalytic domain domain containing protein. (Os02t0694900-00)
MQTL-HD3	2	Os02g0695050				Leucine-rich repeat domain containing protein. (Os02t0695050-00)
MQTL-HD3	2	Os02g0695200	OsMYB58/63-L	OsMyb4-like protein		Similar to P-type R2R3 Myb protein (Fragment). (Os02t0695200-01);Similar to P-type R2R3 Myb protein (Fragment). (Os02t0695200-02)
MQTL-HD3	2	Os02g0695600				Conserved hypothetical protein. (Os02t0695600-01)
MQTL-HD3	2	Os02g0695700				Conserved hypothetical protein. (Os02t0695700-01)
MQTL-HD3	2	Os02g0695800	OsOPT8	Oligopeptide transporter 8		Similar to oligopeptide transporter 4. (Os02t0695800-01)
MQTL-HD3	2	Os02g0695900				Similar to oligopeptide transporter 4. (Os02t0695900-01)
MQTL-HD3	2	Os02g0696200				Hypothetical protein. (Os02t0696200-00)
MQTL-HD3	2	Os02g0696500	OsXTH23, XTR3, OsXTR3	XYLOGLUCAN ENDOTRANSGLUCOSYDASE/HYDROLASE 23		Concanavalin A-like lectin/glucanase domain containing protein. (Os02t0696500-01);Similar to Xyloglucan endotransglucosylase/hydrolasev protein 30 (Fragment). (Os02t0696500-02)
MQTL-HD3	2	Os02g0696600				Hypothetical conserved gene. (Os02t0696600-00)
MQTL-HD3	2	Os02g0696650				Hypothetical gene. (Os02t0696650-00)
MQTL-HD3	2	Os02g0696700	JMJ707	Jumonji 707		Transcription factor jumonji/aspartyl beta-hydroxylase domain containing protein. (Os02t0696700-01)
MQTL-HD3	2	Os02g0696900	OsKANADI1, OsKANADI2	OsKANADI1, OsKANADI2		Myb-like DNA-binding domain, SHAQKYF class domain containing protein. (Os02t0696900-00)
MQTL-HD3	2	Os02g0697200				Conserved hypothetical protein. (Os02t0697200-01)
MQTL-HD3	2	Os02g0697300				ENTH/VHS domain containing protein. (Os02t0697300-01)
MQTL-HD3	2	Os02g0697400	Os4CL2	4-COUMARATE:COENZYME A LIGASE 2		4-coumarate:coenzyme A ligase, Flavonoid biosynthesis (Os02t0697400-01)
MQTL-HD3	2	Os02g0697450				Hypothetical gene. (Os02t0697450-00)
MQTL-HD3	2	Os02g0697500				Similar to Selenium-binding protein-like. (Os02t0697500-01);Hypothetical conserved gene. (Os02t0697500-02)
MQTL-HD3	2	Os02g0697550				Hypothetical protein. (Os02t0697550-00)
MQTL-HD3	2	Os02g0697600				ATPase, AAA-type, core domain containing protein. (Os02t0697600-01);Similar to ATPase family AAA domain-containing protein 3. (Os02t0697600-02)
MQTL-HD3	2	Os02g0697650				Hypothetical gene. (Os02t0697650-00)
MQTL-HD3	2	Os02g0697700				Conserved hypothetical protein. (Os02t0697700-01)
MQTL-HD3	2	Os02g0697800		SCAMP5		Similar to Secretory carrier-associated membrane protein 5. (Os02t0697800-01)
MQTL-HD3	2	Os02g0697900				Hypothetical protein. (Os02t0697900-01)
MQTL-HD3	2	Os02g0698000	OsPrk	Phosphoribulokinase, PRKase		Similar to Phosphoribulokinase, chloroplast precursor (EC 2.7.1.19) (Phosphopentokinase) (PRKase) (PRK). (Os02t0698000-01);Similar to Phosphoribulokinase, chloroplast precursor (EC 2.7.1.19) (Phosphopentokinase) (PRKase) (PRK). (Os02t0698000-02);Similar to Phosphoribulokinase, chloroplast precursor (EC 2.7.1.19) (Phosphopentokinase) (PRKase) (PRK). (Os02t0698000-03)
MQTL-HD3	2	Os02g0698100				Galactose oxidase, central domain containing protein. (Os02t0698100-01)
MQTL-HD3	2	Os02g0698800	OsWRKY66	WRKY GENE 66		WRKY transcription factor 66. (Os02t0698800-01)
MQTL-HD3	2	Os02g0699000	OsNPF7.2, NPF7.2	OsNPF7.2		Tonoplast localized low-affinity nitrate transporter, Nitrate accumulation and homeostasis (Os02t0699000-01)
MQTL-HD3	2	Os02g0699150				Hypothetical protein. (Os02t0699150-00)
MQTL-HD3	2	Os02g0699300	OsARFB1d, ARFB1d	ADP-RIBOSYLATION FACTOR B1D		Similar to ADP-ribosylation factor-like protein. (Os02t0699300-01)
MQTL-HD3	2	Os02g0699400				RelA/SpoT protein domain containing protein. (Os02t0699400-00)
MQTL-HD3	2	Os02g0699433				Hypothetical conserved gene. (Os02t0699433-00)
MQTL-HD3	2	Os02g0699466				Conserved hypothetical protein. (Os02t0699466-00)
MQTL-HD3	2	Os02g0699500				Conserved hypothetical protein. (Os02t0699500-01)
MQTL-HD3	2	Os02g0699600				Similar to 60S ribosomal protein L12. (Os02t0699600-01)
MQTL-HD3	2	Os02g0699700				Similar to DNA topoisomerase II. (Os02t0699700-01);Similar to DNA topoisomerase 2. (Os02t0699700-02)
MQTL-HD3	2	Os02g0699800				Conserved hypothetical protein. (Os02t0699800-01)
MQTL-HD3	2	Os02g0699824				Conserved hypothetical protein. (Os02t0699824-00)
MQTL-HD3	2	Os02g0699836				Hypothetical protein. (Os02t0699836-00)
MQTL-HD3	2	Os02g0699850				Hypothetical gene. (Os02t0699850-01)
MQTL-HD3	2	Os02g0699900				Bromodomain transcription factor containing protein. (Os02t0699900-01)
MQTL-HD3	2	Os02g0700000				EF-HAND 1 domain containing protein. (Os02t0700000-01)
MQTL-HD3	2	Os02g0700100	OsWD40-51, OsCDC20.1, WD40-51, CDC20.1	cell division cycle protein 20.1		Similar to WD-repeat protein. (Os02t0700100-01)
MQTL-HD3	2	Os02g0700300				Similar to Phosphate starvation response regulator-like protein. (Os02t0700300-01)
MQTL-HD3	2	Os02g0700400	OsAOX1c	ALTERNATIVE OXIDASE 1C		Homodimeric diiron-carboxylate protein, Cyanide-resistant respiration in mitochondria, Reactive oxygen species (ROS) scavenging (Os02t0700400-01)
MQTL-HD3	2	Os02g0700500	OsPUT1, PUT, OsLAT1	POLYAMINE UPTAKE TRANSPORTER 1		Polyamine uptake transporter, High-affinity spermidine transporter, Import of spermidine transported via phloem, Polyamine uptake (Os02t0700500-01)
MQTL-HD3	2	Os02g0700600	CDKF;4, Orysa;CDKF;4	CYCLIN-DEPENDENT KINASE F;4		Similar to GAMYB-binding protein. (Os02t0700600-01);Similar to Cyclin-dependent kinase F-4. (Os02t0700600-02);Similar to cDNA clone:J013158B11, full insert sequence. (Os02t0700600-03);Similar to Cyclin-dependent kinase F-4. (Os02t0700600-04);Non-protein coding transcript. (Os02t0700600-05)
MQTL-HD3	2	Os02g0700700	OsBRXL2, OsBRXL1	BREVIS RADIX-LIKE 2		Disease resistance/zinc finger/chromosome condensation-like region domain containing protein. (Os02t0700700-01)
MQTL-HD3	2	Os02g0700901				Hypothetical gene. (Os02t0700901-00)
MQTL-HD3	2	Os02g0701300	OsGRF4, GRF4, GS2/OsGRF4, PT2, GLW2, GL2	GRAIN SIZE 2		Growth-regulating factor, Regulation of grain shape and panicle length, Negative regulation of seed shattering (Os02t0701300-01)
MQTL-HD3	2	Os02g0701600	OsVTE4, OsgammaTMT, gammaTMT	VITAMIN E DEFICIENT 4, gamma tocopherol methyltransferase		Similar to Tocopherol O-methyltransferase, chloroplast precursor (EC 2.1.1.95) (Gamma-tocopherol methyltransferase). (Os02t0701600-01)
MQTL-HD3	2	Os02g0701700				Conserved hypothetical protein. (Os02t0701700-01)
MQTL-HD3	2	Os02g0701900				NAD(P)-binding domain containing protein. (Os02t0701900-01)
MQTL-HD3	2	Os02g0702000	OSOTP51	OTP51		Similar to predicted protein. (Os02t0702000-00)
MQTL-HD3	2	Os02g0702100				Similar to transcription factor GT-3b. (Os02t0702100-01)
MQTL-HD3	2	Os02g0702300				Conserved hypothetical protein. (Os02t0702300-01)
MQTL-HD3	2	Os02g0702351				Hypothetical conserved gene. (Os02t0702351-00)
MQTL-HD3	2	Os02g0702400				Pectinacetylesterase family protein. (Os02t0702400-01)
MQTL-HD3	2	Os02g0702500				Similar to B0403H10-OSIGBa0105A11.22 protein. (Os02t0702500-01);Similar to B0403H10-OSIGBa0105A11.22 protein. (Os02t0702500-02);Hypothetical conserved gene. (Os02t0702500-03);Conserved hypothetical protein. (Os02t0702500-04)
MQTL-HD4	2	Os02g0745100	lsi1, NIP2-1, OsNIP2;1, NIP2;1, OsLsi1, lsi(t), OsNIP2.1/OsLsi1/OsSIIT1, OsNIP2.1, NIP2.1	LOW SILICON RICE 1		Aquaporin NIP III subfamily protein, Aquaporin, Silicon influx transporter, Arsenic species (As) uptake, Arsenite efflux, Selenite (Se) uptake, Water transport (Os02t0745100-01)
MQTL-HD4	2	Os02g0745200				Hypothetical gene. (Os02t0745200-01);Hypothetical gene. (Os02t0745200-02)
MQTL-HD4	2	Os02g0745250				Similar to NAC domain class transcription factor. (Os02t0745250-00)
MQTL-HD4	2	Os02g0745300				Conserved hypothetical protein. (Os02t0745300-00)
MQTL-HD4	2	Os02g0745400				Glycosyl transferase, family 8 protein. (Os02t0745400-01);Glycosyl transferase, family 8 protein. (Os02t0745400-02)
MQTL-HD4	2	Os02g0745600				Kelch related domain containing protein. (Os02t0745600-01)
MQTL-HD4	2	Os02g0745700				Fatty acid hydroxylase domain containing protein. (Os02t0745700-01);Similar to protein SUR2. (Os02t0745700-02)
MQTL-HD4	2	Os02g0745800				Similar to EMB2756. (Os02t0745800-01)
MQTL-HD4	2	Os02g0746000	OsCUL3a, CUL3a	CULLIN 3A		Cullin3a protein, Regulation of cell death and immunity (Os02t0746000-01)
MQTL-HD4	2	Os02g0747400	OsTCP9, TCP9	TEOSINTE BRANCHED/CYCLOIDEA/PROLIFERATING CELL FACTOR 9		Similar to PCF1. (Os02t0747400-01)
MQTL-HD4	2	Os02g0747500				Similar to HVA22-like protein e (AtHVA22e). (Os02t0747500-01)
MQTL-HD4	2	Os02g0747600	AP2/EREBP#022	APETALA2/ETHYLENE-RESPONSIVE ELEMENT BINDING PROTEIN 22		Similar to Transcription factor AP2D8. (Os02t0747600-01)
MQTL-HD4	2	Os02g0747900	ILI5, PGL2, Os170, OsBUL1, BUL1, OsbHLH173	INCREASED LEAF INCLINATION 5		Atypical basic helix-loop-helix protein, Control of cell elongation, Regulator of grain size and leaf angle (Os02t0747900-01)
MQTL-HD4	2	Os02g0748100				RINT-1/TIP-1 family protein. (Os02t0748100-01);Hypothetical conserved gene. (Os02t0748100-02)
MQTL-HD4	2	Os02g0748300	OsFbox109, Os_F0628	F-box protein 109		Similar to VMP3 protein. (Os02t0748300-01);Similar to Kelch motif family protein. (Os02t0748300-02)
MQTL-HD4	2	Os02g0748800	OsGRL4	GRX-like protein 4, glutaredoxin-like protein 4		Thioredoxin fold domain containing protein. (Os02t0748800-00)
MQTL-HD4	2	Os02g0749000				Conserved hypothetical protein. (Os02t0749000-01)
MQTL-HD4	2	Os02g0749100				Hypothetical gene. (Os02t0749100-01)
MQTL-HD4	2	Os02g0749150				Similar to ATPase. (Os02t0749150-01)
MQTL-HD4	2	Os02g0749200				Hypothetical protein. (Os02t0749200-01)
MQTL-HD4	2	Os02g0749250				Hypothetical genes. (Os02t0749250-00)
MQTL-HD4	2	Os02g0749300	OsSK1	Shikimate kinase 1, Shikimate kinase		Similar to Shikimate kinase, chloroplast precursor (EC 2.7.1.71). (Os02t0749300-01)
MQTL-HD4	2	Os02g0749400				Hypothetical protein. (Os02t0749400-01)
MQTL-HD4	2	Os02g0749450				Similar to dolichol-phosphate mannosyltransferase-related. (Os02t0749450-01)
MQTL-HD4	2	Os02g0749500				Similar to SEC6. (Os02t0749500-01)
MQTL-HD4	2	Os02g0749700	OsLAC10	LACCASE 10		Similar to cDNA, clone: J065097H05, full insert sequence. (Os02t0749700-00)
MQTL-HD4	2	Os02g0749800				Mitochodrial transcription termination factor-related family protein. (Os02t0749800-01);Mitochodrial transcription termination factor-related family protein. (Os02t0749800-02)
MQTL-HD4	2	Os02g0749900				Mitochodrial transcription termination factor-related family protein. (Os02t0749900-01)
MQTL-HD4	2	Os02g0750100				Similar to ATP synthase. (Os02t0750100-00)
MQTL-HD4	2	Os02g0750400				Pentatricopeptide repeat domain containing protein. (Os02t0750400-01)
MQTL-HD4	2	Os02g0750500				Methyltransferase type 11 domain containing protein. (Os02t0750500-01)
MQTL-HD4	2	Os02g0750600		MUB3		Membrane-anchored ubiquitin-fold protein, HCG-1 domain containing protein. (Os02t0750600-01)
MQTL-HD4	2	Os02g0750701				Hypothetical conserved gene. (Os02t0750701-00)
MQTL-HD4	2	Os02g0750800				Protein of unknown function DUF3049 domain containing protein. (Os02t0750800-00)
MQTL-HD4	2	Os02g0750950				Hypothetical gene. (Os02t0750950-00)
MQTL-HD4	2	Os02g0751100				Peptidase A1 domain containing protein. (Os02t0751100-01);Hypothetical conserved gene. (Os02t0751100-02)
MQTL-HD4	2	Os02g0751300				Protein of unknown function DUF581 family protein. (Os02t0751300-01)
MQTL-HD4	2	Os02g0751600	OsFKBP16-2	FK506 binding protein 16-2		Peptidyl-prolyl cis-trans isomerase, FKBP-type domain containing protein. (Os02t0751600-01);Peptidyl-prolyl cis-trans isomerase, FKBP-type domain containing protein. (Os02t0751600-02)
MQTL-HD4	2	Os02g0751800				Phosphoglycerate mutase 1 family protein. (Os02t0751800-01)
MQTL-HD4	2	Os02g0751900				Similar to Type I inositol-1,4,5-trisphosphate 5-phosphatase CVP2 (EC 3.1.3.56) (Cotyledon vascular pattern 2 protein). (Os02t0751900-01)
MQTL-HD4	2	Os02g0752000				Cellular retinaldehyde-binding/triple function, C-terminal domain containing protein. (Os02t0752000-01);Similar to predicted protein. (Os02t0752000-02)
MQTL-HD4	2	Os02g0752200				Similar to Beta-D-xylosidase. (Os02t0752200-01)
MQTL-HD4	2	Os02g0752250				Hypothetical protein. (Os02t0752250-00)
MQTL-HD4	2	Os02g0752300				Conserved hypothetical protein. (Os02t0752300-01)
MQTL-HD4	2	Os02g0752600				Similar to predicted protein. (Os02t0752600-00)
MQTL-HD4	2	Os02g0752701				Conserved hypothetical protein. (Os02t0752701-01)
MQTL-HD4	2	Os02g0752800	OsERF#049, OsERF049, OsERF49, AP2/EREBP#132, AP2/EREBP132	ETHYLENE RESPONSE FACTOR 49		Similar to Dehydration responsive element binding protein 2B (DREB2B protein). (Os02t0752800-01);Similar to Dehydration responsive element binding protein 2B (DREB2B protein). (Os02t0752800-02)
MQTL-HD4	2	Os02g0753000	OsTPP4	TREHALOSE-6-PHOSPHATE PHOSHPHATASE 4		Similar to Trehalose-6-phosphate phosphatase. (Os02t0753000-01)
MQTL-HD4	2	Os02g0753200				Conserved hypothetical protein. (Os02t0753200-01)
MQTL-HD4	2	Os02g0753300				Lipoxygenase, LH2 domain containing protein. (Os02t0753300-01)
MQTL-HD4	2	Os02g0753400				Conserved hypothetical protein. (Os02t0753400-01)
MQTL-HD4	2	Os02g0753500	OsSTA78	OsSTA78		Tetratricopeptide-like helical domain containing protein. (Os02t0753500-01)
MQTL-HD4	2	Os02g0753700	OsVQ9	VQ motif-containing protein 9		VQ domain containing protein. (Os02t0753700-01)
MQTL-HD4	2	Os02g0753800	OsANN2, OsANN1, ANN1	ANNEXIN 2		Calcium-binding protein, Annexin, Heat and drought stress tolerance (Os02t0753800-01)
MQTL-HD4	2	Os02g0753900				Hypothetical conserved gene. (Os02t0753900-01)
MQTL-HD4	2	Os02g0754000				Similar to TLD family protein. (Os02t0754000-01);TLDc domain containing protein. (Os02t0754000-02)
MQTL-HD4	2	Os02g0754100				Similar to S1 self-incompatibility locus-linked pollen G211 protein. (Os02t0754100-01)
MQTL-HD4	2	Os02g0754300				Ribosomal protein L29 family protein. (Os02t0754300-01)
MQTL-HD4	2	Os02g0754400				Hypothetical conserved gene. (Os02t0754400-00)
MQTL-HD4	2	Os02g0754450				Hypothetical protein. (Os02t0754450-00)
MQTL-HD4	2	Os02g0754500				Tetratricopeptide-like helical domain containing protein. (Os02t0754500-01)
MQTL-HD4	2	Os02g0754600				Conserved hypothetical protein. (Os02t0754600-01)
MQTL-HD4	2	Os02g0754650				Hypothetical protein. (Os02t0754650-00)
MQTL-HD4	2	Os02g0754700				Similar to Histidyl-tRNA synthetase (EC 6.1.1.21). (Os02t0754700-01);Similar to Histidyl-tRNA synthetase (EC 6.1.1.21). (Os02t0754700-02)
MQTL-HD4	2	Os02g0754800				Cytochrome oxidase assembly protein 1 domain containing protein. (Os02t0754800-01)
MQTL-HD4	2	Os02g0754900	OsAPRL3	adenosine 5'-phosphosulfate reductase-like protein 3		Similar to adenosine 5'-phosphosulfate reductase 4. (Os02t0754900-01)
MQTL-HD4	2	Os02g0755000	OsTSD2, OsQUA2	TUMOROUS SHOOT DEVELOPMENT 2		Putative methyltransferase, Pectin synthesis and methylesterification, Root development, Cellular adhesion (Os02t0755000-01)
MQTL-HD4	2	Os02g0755200	OsHDMA702, HDMA702, OsPAO8, PAO8	SWIRM domain-containing protein HDMA702, histone lysine-specific demethylase 702, polyamine oxidase 8		Similar to amine oxidase family protein. (Os02t0755200-01)
MQTL-HD4	2	Os02g0755400				Similar to RNA recognition motif-containing protein SEB-4. (Os02t0755400-01)
MQTL-HD4	2	Os02g0755450				Hypothetical gene. (Os02t0755450-00)
MQTL-HD4	2	Os02g0755500				Similar to UDP-glycosyltransferase 85A8. (Os02t0755500-01)
MQTL-HD4	2	Os02g0755600				UDP-glucuronosyl/UDP-glucosyltransferase domain containing protein. (Os02t0755600-01)
MQTL-HD4	2	Os02g0755900				UDP-glucuronosyl/UDP-glucosyltransferase domain containing protein. (Os02t0755900-01)
MQTL-HD4	2	Os02g0756032				Hypothetical conserved gene. (Os02t0756032-00)
MQTL-HD4	2	Os02g0756100				Conserved hypothetical protein. (Os02t0756100-01)
MQTL-HD4	2	Os02g0756200				Similar to Phi-1-like phosphate-induced protein. (Os02t0756200-01);Similar to Phi-1 protein. (Os02t0756200-02)
MQTL-HD4	2	Os02g0756600				Similar to Phi-1 protein. (Os02t0756600-01)
MQTL-HD4	2	Os02g0756800				Phosphate-induced protein 1 conserved region family protein. (Os02t0756800-01)
MQTL-HD4	2	Os02g0756850				Hypothetical protein. (Os02t0756850-01)
MQTL-HD4	2	Os02g0757100	OsPHI-1	phosphate-induced protein 1		Similar to Phi-1 protein. (Os02t0757100-01)
MQTL-HD4	2	Os02g0757400				Oligopeptide transporter domain containing protein. (Os02t0757400-00)
MQTL-HD4	2	Os02g0757700	OsFbox110, Os_F0551	F-box protein 110		Cyclin-like F-box domain containing protein. (Os02t0757700-01);Similar to Ubiquitin-protein ligase. (Os02t0757700-02)
MQTL-HD4	2	Os02g0757800				Hypothetical protein. (Os02t0757800-01)
MQTL-HD4	2	Os02g0757900				Similar to Poly(A)-binding protein II-like. (Os02t0757900-01);Similar to Polyadenylate-binding protein 2. (Os02t0757900-02)
MQTL-HD4	2	Os02g0758000	OsHsp24.1, OsHSP24.1	24.1 KDA CLASS I HEAT SHOCK PROTEIN		Similar to Low molecular weight heat shock protein precursor (Mitochondrial small heat shock protein 22). (Os02t0758000-01)
MQTL-HD4	2	Os02g0758100				Similar to LMBR1 integral membrane family protein. (Os02t0758100-01)
MQTL-HD4	2	Os02g0758200				Conserved hypothetical protein. (Os02t0758200-01)
MQTL-HD4	2	Os02g0758800	OsUCL6	UCLACYANIN-LIKE PROTEIN 6		Cupredoxin domain containing protein. (Os02t0758800-01)
MQTL-HD4	2	Os02g0759000	OsbHLH048	basic helix-loop-helix protein 048		Similar to DNA binding protein. (Os02t0759000-01)
MQTL-HD4	2	Os02g0759200				Hypothetical protein. (Os02t0759200-00)
MQTL-HD4	2	Os02g0759400	OsRING-1	OsRING-1		Zinc finger, RING/FYVE/PHD-type domain containing protein. (Os02t0759400-01)
MQTL-HD4	2	Os02g0759500				Pentatricopeptide repeat domain containing protein. (Os02t0759500-01);Pentatricopeptide repeat domain containing protein. (Os02t0759500-02);Pentatricopeptide repeat domain containing protein. (Os02t0759500-03)
MQTL-HD4	2	Os02g0759600				Hypothetical protein. (Os02t0759600-00)
MQTL-HD4	2	Os02g0759700	Os_F0767, OsTIR1	Os_F0767, OsTIR1		Leucine-rich repeat 2 containing protein. (Os02t0759700-01);Similar to f-box family protein. (Os02t0759700-02);Similar to f-box family protein. (Os02t0759700-03);Similar to f-box family protein. (Os02t0759700-04)
MQTL-HD4	2	Os02g0759800	OsSKIPa, OsSKIP, SKIP	SKI INTERACTING PROTEIN A		Similar to GAMYB-binding protein (Fragment). (Os02t0759800-01);Similar to pre-mRNA-splicing factor prp45. (Os02t0759800-02)
MQTL-HD4	2	Os02g0759900				Similar to threonine endopeptidase. (Os02t0759900-01)
MQTL-HD4	2	Os02g0760000	OsDjC22	DnaJ domain protein C22		Similar to chaperone protein dnaJ. (Os02t0760000-00)
MQTL-HD4	2	Os02g0760200				Conserved hypothetical protein. (Os02t0760200-01);Conserved hypothetical protein. (Os02t0760200-02)
MQTL-HD4	2	Os02g0760300	OsFKBP12, FKBP12	FK506 binding protein 12		Similar to Immunophilin. (Os02t0760300-01)
MQTL-HD4	2	Os02g0760400				Conserved hypothetical protein. (Os02t0760400-01)
MQTL-HD4	2	Os02g0760500				Similar to ER6 protein (Fragment). (Os02t0760500-01)
MQTL-HD4	2	Os02g0760600				BTB domain containing protein. (Os02t0760600-01)
MQTL-HD4	2	Os02g0761000	OsMADS22, RMD1	MADS BOX GENE 22	Lee et al. 2012	Similar to Transcription factor MADS55. (Os02t0761000-01)
MQTL-HD4	2	Os02g0761100	OsCYP40b, OsCYP-8, OsCYP40-2	CYCLOPHILIN 40B		Similar to Cyclophilin-40 (Expressed protein). (Os02t0761100-01)
MQTL-HD4	2	Os02g0761150				Hypothetical protein. (Os02t0761150-00)
MQTL-HD4	2	Os02g0761200				Armadillo-like helical domain containing protein. (Os02t0761200-01)
MQTL-HD4	2	Os02g0761300				Protein of unknown function DUF1645 family protein. (Os02t0761300-00)
MQTL-HD4	2	Os02g0761400				Similar to ATPREP2. (Os02t0761400-01)
MQTL-HD4	2	Os02g0761500				Conserved hypothetical protein. (Os02t0761500-01)
MQTL-HD4	2	Os02g0761600				Conserved hypothetical protein. (Os02t0761600-01)
MQTL-HD4	2	Os02g0761700				Peptidase M24 family protein. (Os02t0761700-01)
MQTL-HD4	2	Os02g0761900				Dimethylmenaquinone methyltransferase family protein. (Os02t0761900-01);Dimethylmenaquinone methyltransferase family protein. (Os02t0761900-02)
MQTL-HD4	2	Os02g0762100				Similar to Regulator of ribonuclease-like protein 2. (Os02t0762100-01);Similar to Regulator of ribonuclease-like protein 2. (Os02t0762100-02)
MQTL-HD4	2	Os02g0762200				Zinc finger, CCHC-type domain containing protein. (Os02t0762200-01)
MQTL-HD4	2	Os02g0762300		NCS6		2-thiocytidine tRNA biosynthesis protein, TtcA domain containing protein. (Os02t0762300-01)
MQTL-HD4	2	Os02g0762400	OsiICK1, Orysa;KRP1, OrysaICK1, Orysa;ICK1, CDKI, OsICK1, ICK1, KRP1	KIP-RELATED PROTEIN 1		CDK inhibitor (CKI), Seed development (Os02t0762400-01)
MQTL-HD4	2	Os02g0762600	SGL1	SG1-LIKE PROTEIN1, SG1-LIKE PROTEIN 1		SG1 (SHORT GRAIN1)-related protein, Brassinosteroid signaling, Regulation of seed and panicle development (Os02t0762600-01)
MQTL-HD4	2	Os02g0762800	OsRAD54, OsRad54	DNA REPAIR PROTEIN RAD54		Similar to ATRAD54/CHR25 (ARABIDOPSIS HOMOLOG OF RAD54); ATP binding / DNA binding / helicase. (Os02t0762800-00)
MQTL-HD4	2	Os02g0763000	OsFWL1	FW2.2-like 1		Protein of unknown function Cys-rich family protein. (Os02t0763000-01)
MQTL-HD4	2	Os02g0763200				Similar to Galactoside 2-alpha-L-fucosyltransferase (EC 2.4.1.69) (Xyloglucan alpha-(1,2)-fucosyltransferase) (AtFUT1). (Os02t0763200-01)
MQTL-HD4	2	Os02g0763501				Similar to Serine threonine kinase 1. (Os02t0763501-00)
MQTL-HD4	2	Os02g0763800				Xyloglucan fucosyltransferase domain containing protein. (Os02t0763800-01)
MQTL-HD4	2	Os02g0763900				Similar to Galactoside 2-alpha-L-fucosyltransferase (EC 2.4.1.69) (Xyloglucan alpha-(1,2)-fucosyltransferase) (AtFUT1). (Os02t0763900-01)
MQTL-HD4	2	Os02g0764100				Similar to DNA-binding protein RAV1. (Os02t0764100-01)
MQTL-HD4	2	Os02g0764200				Similar to Xyloglucan fucosyltransferase-like [Oryza sativa (japonica cultivar-group)]. (Os02t0764200-01)
MQTL-HD4	2	Os02g0764400	OsSTA79	OsSTA79		Similar to Galactoside 2-alpha-L-fucosyltransferase (EC 2.4.1.69) (Xyloglucan alpha-(1,2)-fucosyltransferase) (PsFT1). (Os02t0764400-01)
MQTL-HD4	2	Os02g0764500				Similar to Lhca5 protein. (Os02t0764500-01);Similar to chlorophyll a-b binding protein 4. (Os02t0764500-02)
MQTL-HD4	2	Os02g0764700	DERF5, OsDERF5, OsERF#103, OsERF103, AP2/EREBP#130, AP2/EREBP130	ETHYLENE RESPONSE FACTOR 103		Similar to Ethylene-responsive transcription factor 4 (Ethylene-responsive element binding factor 4) (Related to APETALA-2 protein 5) (EREBP-4) (AtERF4). (Os02t0764700-01)
MQTL-HD4	2	Os02g0765400	alphaAmy10-C	alpha-amylase 10-C		Similar to Alpha-amylase. (Os02t0765400-00)
MQTL-HD4	2	Os02g0765600	Amy1A/C*(RAmy1A/C), alpha Amy7, AMY1.1, Amy1A, RAmy1A/C, Amy1A/C*, Amy1, Amy1A_C, OsAmy1A, alphaAmy7-C, RAmy1A	ALPHA-AMYLASE 1A		Alpha-amylase glycoprotein, Degradation of starch granule (Os02t0765600-01)
MQTL-HD4	2	Os02g0765800				Similar to peroxisomal multifunctional enzyme type 2. (Os02t0765800-00)
MQTL-HD4	2	Os02g0765900				Similar to Ferredoxin-nitrite reductase. (Os02t0765900-00)
MQTL-HD4	2	Os02g0765925				Hypothetical protein. (Os02t0765925-00)
MQTL-HD4	2	Os02g0766000				Similar to defective chloroplasts and leaves protein-related / DCL protein-related. (Os02t0766000-01);Similar to Protein DCL, chloroplastic. (Os02t0766000-02)
MQTL-HD4	2	Os02g0766600				Protein of unknown function DUF1685 family protein. (Os02t0766600-01)
MQTL-HD4	2	Os02g0766700	OsbZIP23, OsAREB1, OsABF2, Osbzip23, OsAREB2	b-ZIP TRANSCRIPTION FACTOR 23		bZIP transcription factor, Regulation of ABA signaling and biosynthesis, Drought resistance (Os02t0766700-01)
MQTL-HD4	2	Os02g0766900				Similar to 1,4-beta-D-mannan endohydrolase. (Os02t0766900-00)
MQTL-HD4	2	Os02g0767000	OsREM5.1	REMORIN 5.1		Remorin, C-terminal domain containing protein. (Os02t0767000-01)
MQTL-HD4	2	Os02g0767050				Hypothetical protein. (Os02t0767050-00)
MQTL-HD4	2	Os02g0767100				Similar to Cold-induced protein. (Os02t0767100-01)
MQTL-HD4	2	Os02g0767150				Hypothetical gene. (Os02t0767150-01)
MQTL-HD4	2	Os02g0767200				Lipase, class 3 family protein. (Os02t0767200-01);Similar to predicted protein. (Os02t0767200-02)
MQTL-HD4	2	Os02g0767300	FLS	flavonol synthase		Similar to Flavonol synthase/flavanone 3-hydroxylase (EC 1.14.11.23) (EC 1.14.11.9) (FLS) (CitFLS). (Os02t0767300-01)
MQTL-HD4	2	Os02g0767400				Serine/threonine protein kinase-related domain containing protein. (Os02t0767400-01)
MQTL-HD4	2	Os02g0767500	OsPT15	PHOSPHATE TRANSPORTER 15		Mitochondrial phosphate transporter. (Os02t0767500-01)
MQTL-HD4	2	Os02g0767600				Similar to RHC1A. (Os02t0767600-00)
MQTL-HD4	2	Os02g0767700	OsERF#126, OsERF126	ETHYLENE RESPONSE FACTOR 126		YbaK/aminoacyl-tRNA synthetase associated region domain containing protein. (Os02t0767700-01)
MQTL-HD4	2	Os02g0767800	AP2/EREBP#139	APETALA2/ETHYLENE-RESPONSIVE ELEMENT BINDING PROTEIN 139		Similar to DNA binding protein. (Os02t0767800-00)
MQTL-HD4	2	Os02g0767900				Glutaredoxin 2 family protein. (Os02t0767900-01)
MQTL-HD4	2	Os02g0768000				Conserved hypothetical protein. (Os02t0768000-01)
MQTL-HD4	2	Os02g0768100				Hypothetical protein. (Os02t0768100-01)
MQTL-HD4	2	Os02g0768200				emp24/gp25L/p24 family protein. (Os02t0768200-01);Similar to transmembrane emp24 domain-containing protein 10. (Os02t0768200-02)
MQTL-HD4	2	Os02g0768300				Protein of unknown function DUF6, transmembrane domain containing protein. (Os02t0768300-01)
MQTL-HD4	2	Os02g0768400				Hypothetical gene. (Os02t0768400-01)
MQTL-HD4	2	Os02g0768600				Similar to Chloroplast inorganic pyrophosphatase (EC 3.6.1.1). (Os02t0768600-01);Similar to Inorganic pyrophosphatase. (Os02t0768600-02)
MQTL-HD4	2	Os02g0768700				Protein of unknown function DUF573 domain containing protein. (Os02t0768700-01)
MQTL-HD4	2	Os02g0768750				Hypothetical conserved gene. (Os02t0768750-00)
MQTL-HD4	2	Os02g0768800				Similar to predicted protein. (Os02t0768800-01)
MQTL-HD4	2	Os02g0769100	OsSAUR12	SMALL AUXIN-UP RNA 12		Auxin responsive SAUR protein family protein. (Os02t0769100-01)
MQTL-HD4	2	Os02g0769200	LYP5, Os-LYP5	lysin motif-containing protein 5		Similar to erwinia induced protein 1. (Os02t0769200-01)
MQTL-HD4	2	Os02g0769700	OsRLCK84	RECEPTOR-LIKE CYTOPLASMIC KINASE 84		Protein kinase, core domain containing protein. (Os02t0769700-01)
MQTL-HD4	2	Os02g0769800				Similar to Mitogen-activated protein kinase kinase kinase 1 (EC 2.7.1.-) (Arabidospsis NPK1-related protein kinase 1). Splice isoform 1S. (Os02t0769800-01)
MQTL-HD4	2	Os02g0769900				Pentatricopeptide repeat domain containing protein. (Os02t0769900-01);Pentatricopeptide repeat domain containing protein. (Os02t0769900-02);Pentatricopeptide repeat domain containing protein. (Os02t0769900-03)
MQTL-HD4	2	Os02g0770000	OsPBA1	20S proteasome beta1 subunit		Beta 1 subunit of 20S proteasome. (Os02t0770000-01);Beta 1 subunit of 20S proteasome. (Os02t0770000-02)
MQTL-HD4	2	Os02g0770100				WD40 repeat domain containing protein. (Os02t0770100-01)
MQTL-HD4	2	Os02g0770300				Conserved hypothetical protein. (Os02t0770300-01)
MQTL-HD4	2	Os02g0770500	OsWRKY32	WRKY GENE 32		Similar to WRKY transcription factor 32. (Os02t0770500-00)
MQTL-HD4	2	Os02g0770600				Protein of unknown function DUF1644 family protein. (Os02t0770600-01);Protein of unknown function DUF1644 family protein. (Os02t0770600-02)
MQTL-HD4	2	Os02g0770700				Peptidase C50, separase domain containing protein. (Os02t0770700-01)
MQTL-HD4	2	Os02g0770800	OsNIA1, OsNia1	OsNIA1, OsNia1		Similar to Nitrate reductase [NAD(P)H] (EC 1.7.1.2). (Os02t0770800-01)
MQTL-HD4	2	Os02g0771100	OsWD40-55, OsCOP1, COP1, PPS	PETER PAN SYNDROME		Similar to COP1 (Fragment). (Os02t0771100-01);Similar to CopI. (Os02t0771100-02);Similar to COP1 (Fragment). (Os02t0771100-03)
MQTL-HD4	2	Os02g0771200				Protein of unknown function DUF573 domain containing protein. (Os02t0771200-01);Hypothetical conserved gene. (Os02t0771200-02)
MQTL-HD4	2	Os02g0771400	OsPFA-DSP2, OsPP39	plant and fungi atypical dual-specificity phosphatase 2, Protein phosphatase 39		Protein-tyrosine phosphatase, SIW14-like domain containing protein. (Os02t0771400-00)
MQTL-HD4	2	Os02g0771450				Hypothetical conserved gene. (Os02t0771450-00)
MQTL-HD4	2	Os02g0771500				Conserved hypothetical protein. (Os02t0771500-01)
MQTL-HD4	2	Os02g0771600	OsACO3	AMINOCYCLOPROPANE-1-CARBOXYLIC ACID OXIDASE 3		Similar to 1-aminocyclopropane-1-carboxylate oxidase (Fragment). (Os02t0771600-01);ACC oxidase, Ethylene biosynthesis (Os02t0771600-02)
MQTL-HD4	2	Os02g0771666				Hypothetical gene. (Os02t0771666-00)
MQTL-HD4	2	Os02g0771700	Gns9, Gns1	beta-1, 3-glucanase 9		Glycoside hydrolase, family 17 protein. (Os02t0771700-01)
MQTL-HD4	2	Os02g0771800				Similar to predicted protein. (Os02t0771800-01)
MQTL-HD4	2	Os02g0772000				Similar to global transcription factor group. (Os02t0772000-00)
MQTL-HD4	2	Os02g0772100				Conserved hypothetical protein. (Os02t0772100-01)
MQTL-HD4	2	Os02g0772150				Conserved hypothetical protein. (Os02t0772150-00)
MQTL-HD4	2	Os02g0772200				Conserved hypothetical protein. (Os02t0772200-00)
MQTL-HD4	2	Os02g0772300				Acyl-CoA N-acyltransferase domain containing protein. (Os02t0772300-01)
MQTL-HD4	2	Os02g0772500				Protein of unknown function DUF1740 domain containing protein. (Os02t0772500-01)
MQTL-HD4	2	Os02g0772600				Hypothetical conserved gene. (Os02t0772600-00)
MQTL-HD4	2	Os02g0772650				Conserved hypothetical protein. (Os02t0772650-00)
MQTL-HD4	2	Os02g0773200				UspA domain containing protein. (Os02t0773200-01)
MQTL-HD4	2	Os02g0773300				Pyridoxal phosphate-dependent deaminase family protein. (Os02t0773300-01)
MQTL-HD4	2	Os02g0773400	OsCNGC4, OsCNGC12	CYCLIC NUCLEOTIDE GATED CHANNEL 4		Cyclic nucleotide-binding domain containing protein. (Os02t0773400-01)
MQTL-HD4	2	Os02g0773450				Hypothetical protein. (Os02t0773450-00)
MQTL-HD4	2	Os02g0773500				Protein of unknown function DUF3464 domain containing protein. (Os02t0773500-01)
MQTL-HD4	2	Os02g0773600				Hypothetical conserved gene. (Os02t0773600-00)
MQTL-HD4	2	Os02g0773700				Hypothetical gene. (Os02t0773700-01)
MQTL-HD4	2	Os02g0773732	OsTBL31, TBL31	trichome birefringence-like 31		Hypothetical conserved gene. (Os02t0773732-01)
MQTL-HD4	2	Os02g0773800				Conserved hypothetical protein. (Os02t0773800-01);Hypothetical conserved gene. (Os02t0773800-02)
MQTL-HD4	2	Os02g0774100				Similar to thioredoxin-like 5. (Os02t0774100-00)
MQTL-HD4	2	Os02g0774200				Conserved hypothetical protein. (Os02t0774200-01)
MQTL-HD4	2	Os02g0774300	OsISC23	IRON-SULFUR CLUSTER PROTEIN 23		Similar to Heat shock 70 kDa protein, mitochondrial precursor. (Os02t0774300-01);Similar to heat shock 70 kDa protein. (Os02t0774300-02)
MQTL-HD4	2	Os02g0774400				Hypothetical protein. (Os02t0774400-00)
MQTL-HD4	2	Os02g0774500	TagI	TagI		Similar to DNA-3-methyladenine glycosylase (EC 3.2.2.21) (3-methyladenine DNA glycosidase). (Os02t0774500-01)
MQTL-HD4	2	Os02g0774700				Conserved hypothetical protein. (Os02t0774700-01);Conserved hypothetical protein. (Os02t0774700-02)
MQTL-HD4	2	Os02g0774800				Conserved hypothetical protein. (Os02t0774800-01)
MQTL-HD4	2	Os02g0775050				Hypothetical protein. (Os02t0775050-00)
MQTL-HD4	2	Os02g0775100	OsMTP8	metal tolerance protein 8		Similar to Cation diffusion facilitator 8. (Os02t0775100-01)
MQTL-HD4	2	Os02g0775200	OsRFC3, RFC3	Replication Factor C3		Similar to Activator 1 36 kDa subunit (Replication factor C 36 kDa subunit) (A1 36 kDa subunit) (RF-C 36 kDa subunit) (RFC36) (Replication factor C subunit 5). (Os02t0775200-01)
MQTL-HD4	2	Os02g0775300				Conserved hypothetical protein. (Os02t0775300-01)
MQTL-HD4	2	Os02g0775400	SIP26, K16	SKIP interacting protein 26, SKIPa-interacting protein 26, SKIPa-interacting protein 26		Similar to Kinesin heavy chain-like protein (Fragment). (Os02t0775400-01)
MQTL-HD4	2	Os02g0775600				Zinc finger, C2H2-like domain containing protein. (Os02t0775600-01);Zinc finger, C2H2-like domain containing protein. (Os02t0775600-02)
MQTL-HD4	2	Os02g0775900				Conserved hypothetical protein. (Os02t0775900-01)
MQTL-HD4	2	Os02g0776400	OsHAP2K	HAP2 SUBUNIT OF CCAAT-BOX BINDING COMPLEX		Similar to nuclear transcription factor Y subunit A-3. (Os02t0776400-01)
MQTL-HD4	2	Os02g0776600				Hypothetical conserved gene. (Os02t0776600-00)
MQTL-HD4	2	Os02g0776700	CTMyb1			Similar to Single myb histone 6. (Os02t0776700-01);Similar to Single myb histone 6. (Os02t0776700-02);Hypothetical conserved gene. (Os02t0776700-03)
MQTL-HD4	2	Os02g0776800	OsRPA70a, OsRPA1a, RPA1a	REPLICATION PROTEIN A 1A		Replication protein A 70 kDa, Meiotic and somatic DNA repair (Os02t0776800-01);Similar to Replication protein A 70kDa. (Os02t0776800-02);Similar to Replication protein A 70kDa. (Os02t0776800-03)
MQTL-HD4	2	Os02g0776900	OsGRF1, rhd1	GROWTH-REGULATING FACTOR 1	Luo et al. 2005	Transcription activator, Gibberellin (GA)-induced stem elongation (Os02t0776900-01);Similar to Growth-regulating factor 1. (Os02t0776900-02)
MQTL-HD4	2	Os02g0777100				DENN domain containing protein. (Os02t0777100-01);Hypothetical conserved gene. (Os02t0777100-02);Similar to predicted protein. (Os02t0777100-03);Similar to predicted protein. (Os02t0777100-04)
MQTL-HD4	2	Os02g0777400	OsRLCK85, OsER2	RECEPTOR-LIKE CYTOPLASMIC KINASE 85		Similar to ER (ERECTA); transmembrane receptor protein kinase. (Os02t0777400-01)
MQTL-HD4	2	Os02g0777700				Similar to XI-I (Myosin-like protein XI-I); motor/ protein binding. (Os02t0777700-00)
MQTL-HD4	2	Os02g0777800	OsRLCK86	RECEPTOR-LIKE CYTOPLASMIC KINASE 86		Protein kinase, catalytic domain domain containing protein. (Os02t0777800-01)
MQTL-HD4	2	Os02g0778200				Isoleucyl-tRNA synthetase domain containing protein. (Os02t0778200-01);Similar to predicted protein. (Os02t0778200-02)
MQTL-HD4	2	Os02g0778300				Conserved hypothetical protein. (Os02t0778300-01);Similar to predicted protein. (Os02t0778300-02);Non-protein coding transcript. (Os02t0778300-03)
MQTL-HD4	2	Os02g0778400				Similar to UMP/CMP kinase a (EC 2.7.1.48). (Os02t0778400-01)
MQTL-HD4	2	Os02g0778500				Chalcone isomerase domain containing protein. (Os02t0778500-01)
MQTL-HD4	2	Os02g0778600	OsGH9B18	glycoside hydrolase OsGH9B18		Similar to CEL5=CELLULASE 5 (Fragment). (Os02t0778600-01)
MQTL-HD4	2	Os02g0778633				Hypothetical protein. (Os02t0778633-00)
MQTL-HD4	2	Os02g0778700				Similar to MTD1. (Os02t0778700-01)
MQTL-HD4	2	Os02g0778800				Hypothetical protein. (Os02t0778800-00)
MQTL-HD4	2	Os02g0778801				Hypothetical conserved gene. (Os02t0778801-00)
MQTL-HD4	2	Os02g0778900				Peptidase S8, subtilisin-related domain containing protein. (Os02t0778900-01)
MQTL-HD4	2	Os02g0779000	OsSub21, SUB21	Subtilisin 21, SUBTILISIN 21		Peptidase S8/S53, subtilisin/kexin/sedolisin domain containing protein. (Os02t0779000-00)
MQTL-HD4	2	Os02g0779200	OsSub22, SUB22, OsSASP, SASP	Subtilisin 22, SUBTILISIN 22, Senescence-Associated Subtilisin Protease		Similar to Subtilisin-like protease (Fragment). (Os02t0779200-01);Similar to Subtilisin protease (Fragment). (Os02t0779200-02)
MQTL-HD4	2	Os02g0779300				Conserved hypothetical protein. (Os02t0779300-01)
MQTL-HD4	2	Os02g0779400				Hypothetical conserved gene. (Os02t0779400-00)
MQTL-HD4	2	Os02g0779500				Conserved hypothetical protein. (Os02t0779500-01)
MQTL-HD4	2	Os02g0779650				Hypothetical conserved gene. (Os02t0779650-00)
MQTL-HD4	2	Os02g0779850				Hypothetical protein. (Os02t0779850-00)
MQTL-HD4	2	Os02g0779900	OsSub23, SUB23	Subtilisin 23, SUBTILISIN 23		Peptidase S8/S53, subtilisin/kexin/sedolisin domain containing protein. (Os02t0779900-00)
MQTL-HD4	2	Os02g0780000				Hypothetical conserved gene. (Os02t0780000-00)
MQTL-HD4	2	Os02g0780200	OsSub24, SUB24	Subtilisin 24, SUBTILISIN 24		Peptidase S8, subtilisin-related domain containing protein. (Os02t0780200-01)
MQTL-HD4	2	Os02g0780500	OsSTA80	SRL2-like gene, semi-rolled leaf 2-like gene		Conserved hypothetical protein. (Os02t0780500-01)
MQTL-HD4	2	Os02g0780536				Hypothetical gene. (Os02t0780536-01)
MQTL-HD4	2	Os02g0780550				Similar to smr domain containing protein. (Os02t0780550-01)
MQTL-HD4	2	Os02g0780600				mRNA capping enzyme, large subunit domain containing protein. (Os02t0780600-01);mRNA capping enzyme, large subunit domain containing protein. (Os02t0780600-02)
MQTL-HD4	2	Os02g0780700				Lipase, class 3 family protein. (Os02t0780700-01)
MQTL-HD4	2	Os02g0780800				Hypothetical conserved gene. (Os02t0780800-01)
MQTL-HD4	2	Os02g0781000				Pectin lyase fold/virulence factor domain containing protein. (Os02t0781000-01)
MQTL-HD4	2	Os02g0781300	OsERF#011, OsERF011, OsERF11, OsDERF9, DERF9, AP2/EREBP#083, AP2/EREBP83	ETHYLENE RESPONSE FACTOR 11		Similar to AP2/ERF domain-containing transcription factor. (Os02t0781300-00)
MQTL-HD4	2	Os02g0781400				Similar to 20 kDa chaperonin, chloroplast precursor (Protein Cpn21) (Chloroplast protein Cpn10) (Chloroplast chaperonin 10) (Ch-CPN10). (Os02t0781400-02);Similar to Chaperonin. (Os02t0781400-03)
MQTL-HD4	2	Os02g0781600				Hypothetical conserved gene. (Os02t0781600-00)
MQTL-HD4	2	Os02g0781700				Conserved hypothetical protein. (Os02t0781700-01);Conserved hypothetical protein. (Os02t0781700-02)
MQTL-HD4	2	Os02g0781800				Conserved hypothetical protein. (Os02t0781800-01);Quinonprotein alcohol dehydrogenase-like domain containing protein. (Os02t0781800-02)
MQTL-HD4	2	Os02g0781850				Hypothetical protein. (Os02t0781850-00)
MQTL-HD4	2	Os02g0781900	OsSTA81	OsSTA81		Conserved hypothetical protein. (Os02t0781900-00)
MQTL-HD4	2	Os02g0781966				Hypothetical protein. (Os02t0781966-00)
MQTL-HD4	2	Os02g0782100				Uncharacterised domain NUC173 domain containing protein. (Os02t0782100-01)
MQTL-HD4	2	Os02g0782200				Similar to NOT2/NOT3/NOT5 family protein, expressed. (Os02t0782200-01);NOT2/NOT3/NOT5 domain containing protein. (Os02t0782200-02);Similar to NOT2/NOT3/NOT5 family protein, expressed. (Os02t0782200-03)
MQTL-HD4	2	Os02g0782300	OsDjC23	DnaJ domain protein C23		Similar to Heat shock-like protein. (Os02t0782300-01);Conserved hypothetical protein. (Os02t0782300-02)
MQTL-HD4	2	Os02g0782366				Hypothetical genes. (Os02t0782366-00)
MQTL-HD4	2	Os02g0782500	OsHSP18.0-CIII	18.0-KD CLASS III HEAT SHOCK PROTEIN		Similar to Small heat stress protein class CIII. (Os02t0782500-01);Similar to 17.5 kDa class II heat shock protein. (Os02t0782500-02)
MQTL-HD4	2	Os02g0782550				Hypothetical protein. (Os02t0782550-00)
MQTL-HD4	2	Os02g0782600				Synaptojanin, N-terminal domain containing protein. (Os02t0782600-01);Similar to SAC domain protein 1 (FIG4-like protein AtFIG4). (Os02t0782600-02)
MQTL-HD4	2	Os02g0782700	OsEREBP1, OsERF#070, OsERF070, OsERF70, ERF70, AP2/EREBP#084, AP2/EREBP84	ETHYLENE-RESPONSIVE ELEMENT-BINDING PROTEIN 1		AP2/ERF transcription factor, Defense response, Abiotic stress response (Os02t0782700-01);Similar to Transcription factor EREBP1. (Os02t0782700-02)
MQTL-HD4	2	Os02g0782800				Leucine-rich repeat domain containing protein. (Os02t0782800-01)
MQTL-HD4	2	Os02g0782900				Conserved hypothetical protein. (Os02t0782900-01)
MQTL-HD4	2	Os02g0783000	OsPME9	PECTIN METHYLESTERASE 9		Similar to Pectin methylesterase 5 (Fragment). (Os02t0783000-01)
MQTL-HD4	2	Os02g0783050				Hypothetical gene. (Os02t0783050-00)
MQTL-HD4	2	Os02g0783100				Mitochodrial transcription termination factor-related family protein. (Os02t0783100-01);Mitochodrial transcription termination factor-related family protein. (Os02t0783100-02)
MQTL-HD4	2	Os02g0783625				Similar to Lysine ketoglutarate reductase/saccharopine dehydrogenase. (Os02t0783625-00)
MQTL-HD4	2	Os02g0783650				Hypothetical gene. (Os02t0783650-01)
MQTL-HD4	2	Os02g0783700				Similar to Lysine ketoglutarate reductase/saccharopine dehydrogenase. (Os02t0783700-01)
MQTL-HD4	2	Os02g0784100				Hypothetical conserved gene. (Os02t0784100-00)
MQTL-HD4	2	Os02g0784400				Hypothetical conserved gene. (Os02t0784400-00)
MQTL-HD4	2	Os02g0784700	OsRpt1b, Rpt1b	19S REGULATORY PARTICLE ATPASE SUBUNIT 1B		Similar to 26S protease regulatory subunit 7 (Fragment). (Os02t0784700-00)
MQTL-HD4	2	Os02g0784900				RmlC-like jelly roll fold domain containing protein. (Os02t0784900-01)
MQTL-HD4	2	Os02g0785000				Glycosyl transferase, family 31 protein. (Os02t0785000-01)
MQTL-HD4	2	Os02g0785200				Glycosyl transferase, family 31 domain containing protein. (Os02t0785200-00)
MQTL-HD4	2	Os02g0785600				Hypothetical conserved gene. (Os02t0785600-00)
MQTL-HD4	2	Os02g0785700				Hypothetical conserved gene. (Os02t0785700-00)
MQTL-HD4	2	Os02g0785800				Similar to Ribosomal protein L35A. (Os02t0785800-01);Similar to Ribosomal protein L35A. (Os02t0785800-02)
MQTL-HD4	2	Os02g0785900	APC4, OsAPC4	ANAPHASE PROMOTING COMPLEX 4		Similar to nucleotide binding. (Os02t0785900-00)
MQTL-HD4	2	Os02g0786000				Similar to predicted protein. (Os02t0786000-01)
MQTL-HD4	2	Os02g0786200				Serine-threonine/tyrosine-protein kinase domain containing protein. (Os02t0786200-01)
MQTL-HD4	2	Os02g0786400				Similar to DNA-binding transcription factor blind 1. (Os02t0786400-00)
MQTL-HD4	2	Os02g0786450				Hypothetical protein. (Os02t0786450-00)
MQTL-HD4	2	Os02g0786500	OsPR1#021, OsPR1-21	PATHOGENESIS-RELATED GENE 1-21		Similar to PR-1a pathogenesis related protein (Hv-1a) precursor. (Os02t0786500-01)
MQTL-HD4	2	Os02g0786900	OsPR1#022, OsPR1-22	PATHOGENESIS-RELATED GENE 1-22		Similar to Pathogenesis-related protein PR-1 precursor. (Os02t0786900-01)
MQTL-HD4	2	Os02g0787000				Allergen V5/Tpx-1 related family protein. (Os02t0787000-00)
MQTL-HD4	2	Os02g0787100				Similar to serine esterase family protein. (Os02t0787100-01)
MQTL-HD4	2	Os02g0787200	OsRLCK87	RECEPTOR-LIKE CYTOPLASMIC KINASE 87		Serine/threonine protein kinase-related domain containing protein. (Os02t0787200-01)
MQTL-HD4	2	Os02g0787250				Conserved hypothetical protein. (Os02t0787250-01)
MQTL-HD4	2	Os02g0787300	OsMKK4, MKK4, OsMKK4/SMG1, LARGE11	SMALL GRAIN 1		Mitogen-activated protein kinase kinase 4, Defense response, Cell proliferation, Grain growth (Os02t0787300-01)
MQTL-HD4	2	Os02g0787500	OsRFPH2-22	RING finger protein OsRFPH2-22, RING-H2 protein 22		Conserved hypothetical protein. (Os02t0787500-01)
MQTL-HD4	2	Os02g0787533				Hypothetical protein. (Os02t0787533-00)
MQTL-HD4	2	Os02g0787600	OsGLR1.2, GLR1.2, OsGLR1.4, GLR1.4	Glutamate receptor homolog 1.2, GLUTAMATE RECEPTOR-LIKE 1.4		Glutamate receptor-related domain containing protein. (Os02t0787600-01);Hypothetical conserved gene. (Os02t0787600-02)
MQTL-HD4	2	Os02g0787700				Hypothetical protein. (Os02t0787700-01)
MQTL-HD4	2	Os02g0787800				Diacylglycerol kinase accessory region domain containing protein. (Os02t0787800-01)
MQTL-HD4	2	Os02g0787966				Hypothetical protein. (Os02t0787966-00)
MQTL-HD4	2	Os02g0788133				Similar to Thioredoxin. (Os02t0788133-00)
MQTL-HD4	2	Os02g0788300				Similar to Eukaryotic translation initiation factor 3 subunit G. (Os02t0788300-00)
MQTL-HD4	2	Os02g0788400	eIF-3g, OseIF3g	EUKARYOTIC INITIATION FACTOR 3G		Similar to Eukaryotic translation initiation factor 3 subunit-like protein. (Os02t0788400-01)
MQTL-HD4	2	Os02g0788500				Similar to DNA binding / nuclease. (Os02t0788500-01)
MQTL-HD4	2	Os02g0788600				Hypothetical conserved gene. (Os02t0788600-01)
MQTL-HD4	2	Os02g0788700				Hypothetical protein. (Os02t0788700-00)
MQTL-HD4	2	Os02g0788800	OsATL9	amino acid transporter-like 9		Amino acid transporter, transmembrane domain containing protein. (Os02t0788800-01);Similar to amino acid transporter family protein. (Os02t0788800-02)
MQTL-HD4	2	Os02g0789100	OsCNGC5, OsCNGC10	CYCLIC NUCLEOTIDE GATED CHANNEL 5		Similar to predicted protein. (Os02t0789100-01)
MQTL-HD4	2	Os02g0789150				Hypothetical protein. (Os02t0789150-00)
MQTL-HD4	2	Os02g0789400		RSZP21		Similar to 9G8-like SR protein (RSZp22 splicing factor). (Os02t0789400-01);Similar to 9G8-like SR protein (RSZp22 splicing factor). (Os02t0789400-02)
MQTL-HD4	2	Os02g0789600				Similar to DEM2. (Os02t0789600-01)
MQTL-HD4	2	Os02g0789700				Nucleotide-binding, alpha-beta plait domain containing protein. (Os02t0789700-01)
MQTL-HD4	2	Os02g0790500	OsTPS5	TREHALOSE-6-PHOSPHATE SYNTHASE 5		Hypothetical protein. (Os02t0790500-01);Similar to Trehalose-6-phosphate synthase. (Os02t0790500-02);Similar to trehalose-6-phosphate synthase. (Os02t0790500-03)
MQTL-HD4	2	Os02g0790600				Similar to RING-H2 finger protein ATL1R (RING-H2 finger protein ATL8). (Os02t0790600-01);Similar to RING-H2 finger protein ATL1R (RING-H2 finger protein ATL8). (Os02t0790600-02)
MQTL-HD4	2	Os02g0791200	XBOS32	XBOS32		Ankyrin domain containing protein. (Os02t0791200-01)
MQTL-HD4	2	Os02g0791300				Hypothetical conserved gene. (Os02t0791300-01)
MQTL-HD4	2	Os02g0791400				Cytochrome c oxidase, subunit VIb domain containing protein. (Os02t0791400-01)
MQTL-HD4	2	Os02g0791450				Hypothetical protein. (Os02t0791450-00)
MQTL-HD4	2	Os02g0791500	OsUGlcAE3	UDP-glucuronic acid 4-epimerase 3		Similar to Nucleotide sugar epimerase-like protein (UDP-D-glucuronate 4- epimerase) (EC 5.1.3.6). (Os02t0791500-01);Similar to UDP-glucuronic acid 4-epimerase. (Os02t0791500-02)
MQTL-HD4	2	Os02g0791700				Similar to STE20/SPS1-related proline-alanine-rich protein kinase. (Os02t0791700-00)
MQTL-HD4	2	Os02g0791800	OsATG18a, OsWD40-56	AUTOPHAGY ASSOCIATED GENE 18A		WD-40 repeat containing protein. (Os02t0791800-01);WD-40 repeat containing protein. (Os02t0791800-02)
MQTL-HD4	2	Os02g0792000				Hypothetical protein. (Os02t0792000-01)
MQTL-HD4	2	Os02g0792100				Conserved hypothetical protein. (Os02t0792100-01)
MQTL-HD4	2	Os02g0792500	OsEnS-42	endosperm-specific gene 42		Glucoamylase, putatuve domain containing protein. (Os02t0792500-00)
MQTL-HD4	2	Os02g0792600				Hypothetical conserved gene. (Os02t0792600-01);Non-protein coding transcript. (Os02t0792600-02)
MQTL-HD4	2	Os02g0792800				Similar to Rieske iron-sulfur protein Tic55 precursor. (Os02t0792800-01);Similar to Rieske iron-sulfur protein Tic55 precursor. (Os02t0792800-02)
MQTL-HD4	2	Os02g0792900				TMS membrane protein/tumour differentially expressed protein family protein. (Os02t0792900-01);TMS membrane protein/tumour differentially expressed protein family protein. (Os02t0792900-03)
MQTL-HD4	2	Os02g0793000	OsC3H18	ZINC FINGER CCCH DOMAIN-CONTAINING PROTEIN 18		Zinc finger, CCCH-type domain containing protein. (Os02t0793000-01);Similar to cDNA clone:001-204-A04, full insert sequence. (Os02t0793000-02)
MQTL-HD4	2	Os02g0793100				Armadillo-type fold domain containing protein. (Os02t0793100-01)
MQTL-HD4	2	Os02g0793150				Hypothetical protein. (Os02t0793150-01)
MQTL-HD4	2	Os02g0793200				Pentatricopeptide repeat domain containing protein. (Os02t0793200-01)
MQTL-HD4	2	Os02g0793300				Similar to Nudix hydrolase 3 (EC 3.6.1.-) (AtNUDT3). Splice isoform 2. (Os02t0793300-01)
MQTL-HD4	2	Os02g0793400				Domain of unknown function DUF1618 domain containing protein. (Os02t0793400-01)
MQTL-HD4	2	Os02g0793500	OsFbox114, Os_F0103	F-box protein 114		Cyclin-like F-box domain containing protein. (Os02t0793500-01)
MQTL-HD4	2	Os02g0793600				Hypothetical protein. (Os02t0793600-00)
MQTL-HD4	2	Os02g0793700	OsSBP	STEROID BINDING PROTEIN		Similar to Membrane steroid-binding protein 1. (Os02t0793700-01);Cytochrome b5 domain containing protein. (Os02t0793700-02)
MQTL-HD4	2	Os02g0793800				Conserved hypothetical protein. (Os02t0793800-00)
MQTL-HD4	2	Os02g0793900	HDR1	HEADING DATE REPRESSOR 1	Sun et al. 2016	Ubiquitous nuclear protein, Regulation of photoperiodic flowering (Os02t0793900-01)
MQTL-HD4	2	Os02g0794000				Zinc finger, RING-type domain containing protein. (Os02t0794000-01);Non-protein coding transcript. (Os02t0794000-02)
MQTL-HD4	2	Os02g0794300				Protein of unknown function DUF566 family protein. (Os02t0794300-01)
MQTL-HD4	2	Os02g0794400				Similar to Translation initiation factor IF-3 (Fragment). (Os02t0794400-01)
MQTL-HD4	2	Os02g0794500	OsSCP10, SCP10	TYPE IIB CARBOXYPEPTIDASE		Similar to Serine carboxypeptidase II precursor (EC 3.4.16.6) (Carboxypeptidase D) (Bri1 suppressor 1) [Contains: Serine carboxypeptidase II chain A; Serine carboxypeptidase II chain B]. (Os02t0794500-01);Similar to Serine carboxypeptidase II precursor (EC 3.4.16.6) (Carboxypeptidase D) (Bri1 suppressor 1) [Contains: Serine carboxypeptidase II chain A; Serine carboxypeptidase II chain B]. (Os02t0…
MQTL-HD4	2	Os02g0794600				Similar to Copper chaperone COX17-1. (Os02t0794600-01)
MQTL-HD4	2	Os02g0794700				Similar to Cytosol aminopeptidase (EC 3.4.11.1) (Leucine aminopeptidase) (LAP) (Leucyl aminopeptidase) (Proline aminopeptidase) (EC 3.4.11.5) (Prolyl aminopeptidase). (Os02t0794700-01);Similar to Leucine aminopeptidase (Cytosol aminopeptidase) (Fragment). (Os02t0794700-02)
MQTL-HD4	2	Os02g0794900				Formin-like protein 7. (Os02t0794900-00)
MQTL-HD4	2	Os02g0795000				Peptidase C19, ubiquitin carboxyl-terminal hydrolase 2 family protein. (Os02t0795000-01)
MQTL-HD4	2	Os02g0795100				Eukaryotic transcription factor, DNA-binding domain containing protein. (Os02t0795100-01)
MQTL-HD4	2	Os02g0795200				Conserved hypothetical protein. (Os02t0795200-01)
MQTL-HD4	2	Os02g0795300				Similar to protein binding / zinc ion binding. (Os02t0795300-01);Similar to protein binding / zinc ion binding. (Os02t0795300-02)
MQTL-HD4	2	Os02g0795666				Conserved hypothetical protein. (Os02t0795666-00)
MQTL-HD4	2	Os02g0795732				Glucoamylase, putatuve domain containing protein. (Os02t0795732-00)
MQTL-HD4	2	Os02g0795800	OsbHLH114	basic helix-loop-helix protein 114		Similar to BHLH transcription factor. (Os02t0795800-00)
MQTL-HD4	2	Os02g0795850				Hypothetical gene. (Os02t0795850-00)
MQTL-HD4	2	Os02g0795900	OsRH1	RNA helicase 1		Similar to DEAD box-like RNA helicase (Fragment). (Os02t0795900-01)
MQTL-HD4	2	Os02g0796000				Similar to CPL3. (Os02t0796000-00)
MQTL-HD4	2	Os02g0796100				Similar to CPL3. (Os02t0796100-00)
MQTL-HD4	2	Os02g0796300	OsCAF1H, CAF1H, OsCAF1-1	CCR4-associated factor 1H, carbon cataboliterepressor 4-associated factor 1H, CCR4-associated factor 1-1		Component of the CCR4-NOTcomplex, Deadenylase, Deadenylation (poly(A) tail shortening), Heat stress response (Os02t0796300-01);Similar to CCR4-NOT transcription complex subunit 7 (CCR4-associated factor 1) (CAF1) (BTG1 binding factor 1). (Os02t0796300-02)
MQTL-HD4	2	Os02g0796400				Pentatricopeptide repeat domain containing protein. (Os02t0796400-00)
MQTL-HD4	2	Os02g0796500	OsRR23, Rrb5, Orr3, OsRR18, OsRRB5	B-TYPE RESPONSE REGULATOR 3		B-type response regulator, Cytokinin signaling (Os02t0796500-01);B-type response regulator, Cytokinin signaling (Os02t0796500-02);B-type response regulator, Cytokinin signaling (Os02t0796500-03)
MQTL-HD4	2	Os02g0796600	OsSTA82, STA82, OsPOP6, POP6	Prolyl Oligopeptidase 6, PROLYL OLIGOPEPTIDASE 6		Esterase/lipase/thioesterase domain containing protein. (Os02t0796600-01)
MQTL-HD4	2	Os02g0796700	OsWD40-57	OsWD40-57		Similar to protein kinase family protein / WD-40 repeat family protein. (Os02t0796700-01)
MQTL-HD4	2	Os02g0796900				Similar to 60S ribosomal protein L39. (Os02t0796900-00)
MQTL-HD4	2	Os02g0797100	OsWR3, WR3, OsERF#127, OsERF127, AP2/EREBP#023, AP2/EREBP23	ETHYLENE RESPONSE FACTOR 127		Similar to Dehydration responsive element binding protein 2B (DREB2B protein). (Os02t0797100-00)
MQTL-HD4	2	Os02g0797200		RPL39A		Similar to 60S ribosomal protein L39. (Os02t0797200-01)
MQTL-HD4	2	Os02g0797300	OSA6, OsA6, osAHA6, AHA6	H+-ATPASE 6		Similar to Plasma membrane H+-ATPase. (Os02t0797300-01)
MQTL-HD4	2	Os02g0797400	OsMCM5	MINI-CHROMOSOME MAINTENANCE PROTEIN 5		MCM family protein. (Os02t0797400-01)
MQTL-HD5	3	Os03g0119300	OsSub25, SUB25	Subtilisin 25, SUBTILISIN 25		Peptidase S8, subtilisin-related domain containing protein. (Os03t0119300-01)
MQTL-HD5	3	Os03g0119400				Conserved hypothetical protein. (Os03t0119400-00)
MQTL-HD5	3	Os03g0119500	CRR1	cannot reach the roof 1		Callose synthase, Ovary expansion by affecting vascular cell patterning (Os03t0119500-01)
MQTL-HD5	3	Os03g0119600				Hypothetical protein. (Os03t0119600-01)
MQTL-HD5	3	Os03g0119700				Pentatricopeptide repeat domain containing protein. (Os03t0119700-01);Hypothetical conserved gene. (Os03t0119700-02)
MQTL-HD5	3	Os03g0119800				Conserved hypothetical protein. (Os03t0119800-01)
MQTL-HD5	3	Os03g0119900				Similar to Histone H4. (Os03t0119900-01)
MQTL-HD5	3	Os03g0119966	ONAC054, ONAC54, NAC54, RIM1	RICE DWARF VIRUS MULTIPLICATION 1		NAC-domain protein, Resistance to rice dwarf virus, Regulator of jasmonate (JA) signaling (Os03t0119966-01)
MQTL-HD5	3	Os03g0120000				Conserved hypothetical protein. (Os03t0120000-01)
MQTL-HD5	3	Os03g0120100				Protein of unknown function DUF284, transmembrane eukaryotic family protein. (Os03t0120100-01)
MQTL-HD5	3	Os03g0120200	OsREM6.2	REMORIN 6.2		Remorin, C-terminal region domain containing protein. (Os03t0120200-01);Similar to Remorin, C-terminal region family protein, expressed. (Os03t0120200-02);Remorin, C-terminal region domain containing protein. (Os03t0120200-03)
MQTL-HD5	3	Os03g0120300				Protein of unknown function DUF1084 family protein. (Os03t0120300-01);Protein of unknown function DUF1084 family protein. (Os03t0120300-02)
MQTL-HD5	3	Os03g0120350				Hypothetical protein. (Os03t0120350-00)
MQTL-HD5	3	Os03g0120400				Heavy metal transport/detoxification protein domain containing protein. (Os03t0120400-01)
MQTL-HD5	3	Os03g0120800				Conserved hypothetical protein. (Os03t0120800-01)
MQTL-HD5	3	Os03g0120900				Similar to AP2 domain containing protein RAP2.8 (Fragment). (Os03t0120900-01)
MQTL-HD5	3	Os03g0121200	prx33	class III peroxidase 33		Similar to Peroxidase 1. (Os03t0121200-01);Similar to Class III peroxidase 33. (Os03t0121200-02);Similar to Class III peroxidase 33. (Os03t0121200-03)
MQTL-HD5	3	Os03g0121250				Hypothetical protein. (Os03t0121250-00)
MQTL-HD5	3	Os03g0121300	prx34	class III peroxidase 34		Similar to Peroxidase 1. (Os03t0121300-01);Similar to Peroxidase 5. (Os03t0121300-02)
MQTL-HD5	3	Os03g0121700				Similar to Nascent polypeptide-associated complex alpha subunit-like protein 3 (NAC-alpha-like protein 3) (Alpha-NAC-like protein 3). (Os03t0121700-01)
MQTL-HD5	3	Os03g0121800	Dcl1, OsDCL1, osDCL1, Os-DCL1	DICER-LIKE 1		Dicer-like protein, miRNA biogenesis, Reguration of development (Os03t0121800-01)
MQTL-HD5	3	Os03g0122000				Serine/threonine protein kinase domain containing protein. (Os03t0122000-01);Hypothetical conserved gene. (Os03t0122000-02)
MQTL-HD5	3	Os03g0122100	OsbHLH052	basic helix-loop-helix protein 052		Similar to Helix-loop-helix DNA-binding domain containing protein. (Os03t0122100-00)
MQTL-HD5	3	Os03g0122200				Similar to 50S ribosomal protein L11. (Os03t0122200-01)
MQTL-HD5	3	Os03g0122300	FLS	flavonol synthase		Similar to Flavanone 3-hydroxylase-like protein. (Os03t0122300-01);Similar to Oxidoreductase, 2OG-Fe oxygenase family protein, expressed. (Os03t0122300-02)
MQTL-HD5	3	Os03g0122600	OsMADS50, AGL20, SOC1, OsSOC1, RMADS208, DTH3	MADS BOX GENE 50	Hori et al. 2016	MIKC-type MADS-box protein, Flowering time, Short-day/long-day promotion (Os03t0122600-01);Transcription factor, MADS-box domain containing protein. (Os03t0122600-02)
MQTL-HD5	3	Os03g0122850				Similar to Ubiquitin conjugating enzyme (Fragment). (Os03t0122850-00)
MQTL-HD5	3	Os03g0123100	OsSce2, OsUBC2, UBC2	SUMO-conjugating enzyme 2, Ubiquitin-conjugating enzyme 2		Similar to SUMO E2 conjugating enzyme SCE1. (Os03t0123100-01)
MQTL-HD5	3	Os03g0123200				Nucleotide-binding, alpha-beta plait domain containing protein. (Os03t0123200-01)
MQTL-HD5	3	Os03g0123300	TAD1, OsCCS52A, TE, OsWD40-61, TAD1/TE, CCS52A1	TILLERING AND DWARF 1		Activator of the anaphase promoting complex/cyclosome (APC/C) complex, Regulation of cell cycle, Regulation of postembryonic shoot branching and tillering, Maintenance of endoreduplication during endosperm development (Os03t0123300-01);Similar to Cell cycle switch protein CCS52A. (Os03t0123300-02)
MQTL-HD5	3	Os03g0123500	HB365, KNAT7	HOMEOBOX ORYZA SATIVA 66		Similar to HOS66 protein. (Os03t0123500-01);Similar to Homeobox protein knotted-1-like 3. (Os03t0123500-02)
MQTL-HD5	3	Os03g0123600				Protein of unknown function Cys-rich family protein. (Os03t0123600-01);Protein of unknown function Cys-rich family protein. (Os03t0123600-02)
MQTL-HD5	3	Os03g0123800				Similar to Hydrolase. (Os03t0123800-01)
MQTL-HD5	3	Os03g0124000				Homeodomain-related domain containing protein. (Os03t0124000-01)
MQTL-HD5	3	Os03g0124033				Hypothetical protein. (Os03t0124033-00)
MQTL-HD5	3	Os03g0124100	OsSTA87	OsSTA87		Protein of unknown function DUF604 domain containing protein. (Os03t0124100-01)
MQTL-HD5	3	Os03g0124200	OsCrRLK1L6	Catharanthus roseus receptor-like kinase1-like kinase 6		Similar to Pto-like protein kinase F. (Os03t0124200-01);Similar to Protein kinase domain containing protein, expressed. (Os03t0124200-02)
MQTL-HD5	3	Os03g0124300				Similar to ATP binding protein. (Os03t0124300-01);Similar to ATP binding protein. (Os03t0124300-02)
MQTL-HD5	3	Os03g0124500				Conserved hypothetical protein. (Os03t0124500-01)
MQTL-HD5	3	Os03g0124900				Pectin lyase fold/virulence factor domain containing protein. (Os03t0124900-01)
MQTL-HD5	3	Os03g0125000		RPL5		Similar to 50S ribosomal protein L5, chloroplast. (Os03t0125000-01);Similar to 50S ribosomal protein L5, chloroplast. (Os03t0125000-02)
MQTL-HD5	3	Os03g0125100	DSM2, OsBCH1, OsHYD3	beta-Carotene Hydroxylase 1, carotene beta-ring hydroxylase 3		Beta-carotene hydroxylase, Drought and oxidative stress resistance (Os03t0125100-01)
MQTL-HD5	3	Os03g0125300				D111/G-patch domain containing protein. (Os03t0125300-01)
MQTL-HD5	3	Os03g0125400				Similar to D-erythro-sphingosine kinase/ diacylglycerol kinase. (Os03t0125400-01)
MQTL-HD5	3	Os03g0125600				Ser Thr specific protein kinase-like protein. (Os03t0125600-01)
MQTL-HD5	3	Os03g0125650				Hypothetical gene. (Os03t0125650-01)
MQTL-HD5	3	Os03g0125700				Ubiquitin ligase, Det1/DDB1-complexing domain containing protein. (Os03t0125700-01)
MQTL-HD5	3	Os03g0125800	OsCBSDUF3, OsSTA88	cystathionine b-synthase domain containing protein OsCBSDUF3, CBS domain containing protein OsCBSDUF3		Cystathionine beta-synthase, core domain containing protein. (Os03t0125800-01)
MQTL-HD5	3	Os03g0125900				Conserved hypothetical protein. (Os03t0125900-01);Hypothetical conserved gene. (Os03t0125900-02)
MQTL-HD5	3	Os03g0126000				Similar to Phosphorybosyl anthranilate transferase 1. (Os03t0126000-01)
MQTL-HD5	3	Os03g0126100				Similar to Arabidopsis thaliana DNA, 40 kb surrounding ACS1 locus. (Os03t0126100-01)
MQTL-HD5	3	Os03g0126300				Similar to cDNA clone:001-042-G03, full insert sequence. (Os03t0126300-01);Similar to cDNA clone:001-042-G03, full insert sequence. (Os03t0126300-02);Similar to RPE1 protein. (Os03t0126300-03);Similar to cDNA clone:001-042-G03, full insert sequence. (Os03t0126300-04)
MQTL-HD5	3	Os03g0126450	OsOFP21, OsOFP10	OVATE family protein 21, ovate family protein 10, OVATE-domain containing protein 10		Domain of unknown function DUF623 domain containing protein. (Os03t0126450-00)
MQTL-HD5	3	Os03g0126600				Conserved hypothetical protein. (Os03t0126600-01)
MQTL-HD5	3	Os03g0126700				Similar to Barley stem rust resistance protein. (Os03t0126700-01)
MQTL-HD5	3	Os03g0126800	OsCIPK09, CIPK9, OsCIPK9	CALCINEURIN B-LIKE PROTEIN-INTERACTING PROTEIN KINASE 9		Similar to CBL-interacting protein kinase 9. (Os03t0126800-00)
MQTL-HD5	3	Os03g0126825				Hypothetical gene. (Os03t0126825-01)
MQTL-HD5	3	Os03g0126850				Conserved hypothetical protein. (Os03t0126850-01)
MQTL-HD5	3	Os03g0126900				Conserved hypothetical protein. (Os03t0126900-01)
MQTL-HD5	3	Os03g0127000				Similar to cell growth defect factor 2. (Os03t0127000-01)
MQTL-HD5	3	Os03g0127100				Hypothetical gene. (Os03t0127100-01)
MQTL-HD5	3	Os03g0127500	OsbZIP25	b-ZIP TRANSCRIPTION FACTOR 25		bZIP transcription factor, bZIP-1 domain containing protein. (Os03t0127500-00)
MQTL-HD5	3	Os03g0127600				Forkhead-associated domain containing protein. (Os03t0127600-01)
MQTL-HD5	3	Os03g0127700				Serine/threonine protein kinase-related domain containing protein. (Os03t0127700-01);Serine/threonine protein kinase-related domain containing protein. (Os03t0127700-02)
MQTL-HD5	3	Os03g0127900				Cation/H+ exchanger domain containing protein. (Os03t0127900-01)
MQTL-HD5	3	Os03g0127950				Similar to inner membrane protein ybaL. (Os03t0127950-00)
MQTL-HD5	3	Os03g0128000	OsFLA2	FASCICLIN-LIKE ARABINOGALACTAN PROTEIN 2		FAS1 domain domain containing protein. (Os03t0128000-01);Similar to Fasciclin-like protein FLA2. (Os03t0128000-02)
MQTL-HD5	3	Os03g0128100				Similar to Callose synthase 1 catalytic subunit. (Os03t0128100-01);Similar to 1,3-beta-glucan synthase component family protein, expressed. (Os03t0128100-02)
MQTL-HD5	3	Os03g0128200				Similar to predicted protein. (Os03t0128200-01)
MQTL-HD5	3	Os03g0128300				Conserved hypothetical protein. (Os03t0128300-01)
MQTL-HD5	3	Os03g0128400				Conserved hypothetical protein. (Os03t0128400-01)
MQTL-HD5	3	Os03g0128500	OsPoldelta2, OspolD2	POLYMERASE (DNA DIRECTED), DELTA 2		Similar to DNA polymerase delta small subunit (EC 2.7.7.7). (Os03t0128500-01)
MQTL-HD5	3	Os03g0128600				Conserved hypothetical protein. (Os03t0128600-01)
MQTL-HD5	3	Os03g0128700	OsCDPK7, OsCPK7, CDPK1, OsCDPK11, CDPK12, OsCDPK13	CALCIUM-DEPENDENT PROTEIN KINASE 7		Calcium-dependent protein kinase, isoform 11 (EC 2.7.1.-) (CDPK 11). (Os03t0128700-01)
MQTL-HD5	3	Os03g0128800				Conserved hypothetical protein. (Os03t0128800-01);Similar to predicted protein. (Os03t0128800-03)
MQTL-HD5	3	Os03g0128932				Similar to Major facilitator superfamily protein, expressed. (Os03t0128932-00)
MQTL-HD5	3	Os03g0129000	PIGF, PIG-F, OsPIG-F	phosphatidylinositol-glycan biosynthesis protein class F		GPI biosynthesis protein Pig-F domain containing protein. (Os03t0129000-01)
MQTL-HD5	3	Os03g0129100	OsMLO2, OsMLO3, OsMlo2, MLO2, Mlo2, Mlo, MLO3	POWDERY-MILDEW-RESISTANCE GENE O_		Seven transmembrane protein MLO2. (Os03t0129100-01)
MQTL-HD5	3	Os03g0129200				Similar to predicted protein. (Os03t0129200-00)
MQTL-HD6	3	Os03g0275500				Epsin-like, N-terminal domain containing protein. (Os03t0275500-01);Similar to predicted protein. (Os03t0275500-02)
MQTL-HD6	3	Os03g0275700				Conserved hypothetical protein. (Os03t0275700-01)
MQTL-HD6	3	Os03g0275800				Hypothetical protein. (Os03t0275800-01)
MQTL-HD6	3	Os03g0275900	OsPUB10	plant U-box-containing protein 10, U-box protein 10		Similar to Spotted leaf protein 11 (Spotted leaf11) (Cell death-related protein SPL11). (Os03t0275900-01);Hypothetical conserved gene. (Os03t0275900-02);Similar to Protein spotted leaf 11. (Os03t0275900-03)
MQTL-HD6	3	Os03g0275950				Hypothetical protein. (Os03t0275950-00)
MQTL-HD6	3	Os03g0276300	OsDof14, Dof14, OsDof-14	DNA BINDING WITH ONE FINGER 14		Similar to Dof domain, zinc finger family protein, expressed. (Os03t0276300-00)
MQTL-HD6	3	Os03g0276500	OsHsp71.1, OsHSP71.1, OsMED37_3, MED37_3	71.1 KDA CLASS I HEAT SHOCK PROTEIN		Similar to Heat shock protein 70. (Os03t0276500-01)
MQTL-HD6	3	Os03g0276600				FMN-binding split barrel-related domain containing protein. (Os03t0276600-01)
MQTL-HD6	3	Os03g0276700				Conserved hypothetical protein. (Os03t0276700-01)
MQTL-HD6	3	Os03g0276800	OsHSP70, hsp70	heat shock protein 70, heat-shock protein 70, HEAT SHOCK PROTEIN 70KD		Heat shock protein Hsp70 family protein. (Os03t0276800-01)
MQTL-HD6	3	Os03g0276850				Glutamate dehydrogenase, NAD-specific domain containing protein. (Os03t0276850-00)
MQTL-HD6	3	Os03g0276900				Similar to BGGP Beta-1-3-galactosyl-O-glycosyl-glycoprotein. (Os03t0276900-00)
MQTL-HD6	3	Os03g0277000	OsGDI3	GDP dissociation inhibitor 3		GDP dissociation inhibitor, Negative regulator for Rab, Negative feedback between Rab GDP-GTP cycle and MAPK pathways (Os03t0277000-01)
MQTL-HD6	3	Os03g0277100				HSP20-like chaperone domain containing protein. (Os03t0277100-01)
MQTL-HD6	3	Os03g0277300	HSP70, OsEnS-45	HEAT SHOCK PROTEIN 70KD		Heat shock protein 70. (Os03t0277300-01)
MQTL-HD6	3	Os03g0277500	OsGLYI3	GLYOXALASE I-3		Similar to Glyoxalase family protein, expressed. (Os03t0277500-01)
MQTL-HD6	3	Os03g0277600	OsDUF26, CRRSP	domain unknown function 26, Cys Rich Repeat Secretory Protein 55		Similar to (clone wusl1032) mRNA sequence. (Os03t0277600-01)
MQTL-HD6	3	Os03g0277650				Similar to (clone wusl1032) mRNA sequence. (Os03t0277650-00)
MQTL-HD6	3	Os03g0277700				Protein of unknown function DUF26 domain containing protein. (Os03t0277700-01)
MQTL-HD6	3	Os03g0277800				Similar to glycine-rich protein 2b. (Os03t0277800-00)
MQTL-HD6	3	Os03g0278000	UXS, UXS-3, OsUXS3	UDP-D-glucuronic acid decarboxylase, UDP-glucuronic acid decarboxylase 3, UDP-xylose synthase 3		UDP-glucuronic acid decarboxylase. (Os03t0278000-01);UDP-glucuronic acid decarboxylase. (Os03t0278000-02);Similar to D-TDP-glucose dehydratase. (Os03t0278000-03)
MQTL-HD6	3	Os03g0278200				NAD(P)-binding domain containing protein. (Os03t0278200-01);Similar to RHM1. (Os03t0278200-02)
MQTL-HD6	3	Os03g0278250				Hypothetical protein. (Os03t0278250-00)
MQTL-HD6	3	Os03g0278300				Similar to ALY protein. (Os03t0278300-01);Transcriptional coactivator-like protein. (Os03t0278300-02);Similar to THO complex subunit 4. (Os03t0278300-04)
MQTL-HD6	3	Os03g0278333				Hypothetical gene. (Os03t0278333-00)
MQTL-HD6	3	Os03g0278366				Hypothetical conserved gene. (Os03t0278366-01)
MQTL-HD6	3	Os03g0278400				Similar to ADP ribosylation GTPase-like protein (Fragment). (Os03t0278400-01)
MQTL-HD6	3	Os03g0278500				Nucleotide-binding, alpha-beta plait domain containing protein. (Os03t0278500-01)
MQTL-HD6	3	Os03g0278566				Conserved hypothetical protein. (Os03t0278566-00)
MQTL-HD6	3	Os03g0278700				Hypothetical conserved gene. (Os03t0278700-01)
MQTL-HD6	3	Os03g0278800				Nucleotide-binding, alpha-beta plait domain containing protein. (Os03t0278800-00)
MQTL-HD6	3	Os03g0278900				ATPase, F0 complex, subunit B/B', bacterial and chloroplast family protein. (Os03t0278900-01)
MQTL-HD6	3	Os03g0279000		H2B1		Similar to Histone H2B.1. (Os03t0279000-00)
MQTL-HD6	3	Os03g0279200				Similar to Histone H2A. (Os03t0279200-01)
MQTL-HD6	3	Os03g0279400				Similar to predicted protein. (Os03t0279400-01);Similar to Arginine biosynthesis bifunctional protein argJ 1 [Includes: Glutamate N-acetyltransferase (EC 2.3.1.35) (Ornithine acetyltransferase) (Ornithine transacetylase) (OATase); Amino-acid acetyltransferase (EC 2.3.1.1) (N-acetylglutamate synthase) (AGS)] [Contains: Arginine biosynthesis bifunctional protein argJ1 alpha chain; Arginine biosynth…
MQTL-HD6	3	Os03g0279500	OsbHLH078	basic helix-loop-helix protein 078		Similar to Helix-loop-helix DNA-binding domain containing protein. (Os03t0279500-00)
MQTL-HD6	3	Os03g0279600				Conserved hypothetical protein. (Os03t0279600-01);Conserved hypothetical protein. (Os03t0279600-02)
MQTL-HD6	3	Os03g0279700				Similar to ZPT2-12. (Os03t0279700-01)
MQTL-HD6	3	Os03g0279816				Conserved hypothetical protein. (Os03t0279816-00)
MQTL-HD6	3	Os03g0279832				Conserved hypothetical protein. (Os03t0279832-00)
MQTL-HD6	3	Os03g0279900				Nitric oxide synthase-interacting domain containing protein. (Os03t0279900-01)
MQTL-HD6	3	Os03g0279950	PsbP	Oxygen-evolving complex protein PsbP		Similar to Kinase binding protein (Fragment). (Os03t0279950-01)
MQTL-HD6	3	Os03g0280000	OsABCB13, OsPGP13	ABC TRANSPORTER B FAMILY MEMBER 13		Similar to MDR-like ABC transporter. (Os03t0280000-01)
MQTL-HD6	3	Os03g0280400				Similar to plant-specific domain TIGR01589 family protein. (Os03t0280400-01)
MQTL-HD6	3	Os03g0280700				Hypothetical conserved gene. (Os03t0280700-01)
MQTL-HD6	3	Os03g0280750				Plant disease resistance response protein family protein. (Os03t0280750-01)
MQTL-HD6	3	Os03g0280800	OsUXS1, UXS-1	UDP-xylose synthase 1, UDP-glucuronic acid decarboxylase 1		Similar to UDP-D-glucuronate decarboxylase. (Os03t0280800-01)
MQTL-HD6	3	Os03g0280900				Hypothetical protein. (Os03t0280900-00)
MQTL-HD6	3	Os03g0281000				Similar to Ankyrin-like protein. (Os03t0281000-01)
MQTL-HD6	3	Os03g0281100	OsSTA96	OsSTA96		Ankyrin repeat containing protein. (Os03t0281100-00)
MQTL-HD6	3	Os03g0281201				Conserved hypothetical protein. (Os03t0281201-01)
MQTL-HD6	3	Os03g0281300				phosphotransferase system, PEP-utilising enzyme, N-terminal domain containing protein. (Os03t0281300-01)
MQTL-HD6	3	Os03g0281466				Similar to Protein kinase (Pto kinase) (Serine/threonine protein kinase Pto). (Os03t0281466-01)
MQTL-HD6	3	Os03g0281500	OsCrRLK1L7	Catharanthus roseus receptor-like kinase1-like kinase 7		Similar to Resistance protein candidate (Fragment). (Os03t0281500-01)
MQTL-HD6	3	Os03g0281600	osECA1, OsECA1	ENDOPLASMIC RETICULUM-TYPE CA2+-ATPASE1		Similar to Ca2+-ATPase. (Os03t0281600-01);Similar to Ca2+-ATPase (Fragment). (Os03t0281600-02)
MQTL-HD6	3	Os03g0281800				Conserved hypothetical protein. (Os03t0281800-01)
MQTL-HD6	3	Os03g0281900	OsABCG5	ABC TRANSPORTER G FAMILY MEMBER 5		ATP-binding cassette (ABC) transporter, Hypodermal suberization of roots, Salt stress tolerance (Os03t0281900-01)
MQTL-HD6	3	Os03g0282100	OsABCG6	ABC TRANSPORTER G FAMILY MEMBER 6		Similar to ATPase, coupled to transmembrane movement of substances. (Os03t0282100-00)
MQTL-HD6	3	Os03g0282166				Hypothetical protein. (Os03t0282166-00)
MQTL-HD6	3	Os03g0282232				Conserved hypothetical protein. (Os03t0282232-00)
MQTL-HD6	3	Os03g0282300				Hypothetical conserved gene. (Os03t0282300-00)
MQTL-HD6	3	Os03g0282700	mog-4	mog-4		DEAD-like helicase, N-terminal domain containing protein. (Os03t0282700-00)
MQTL-HD6	3	Os03g0282800				Conserved hypothetical protein. (Os03t0282800-01)
MQTL-HD6	3	Os03g0282900				Conserved hypothetical protein. (Os03t0282900-01);Conserved hypothetical protein. (Os03t0282900-02)
MQTL-HD6	3	Os03g0283000	OsGSTL3	LAMBDA GLUTATHIONE S-TRANSFERASE 3		Similar to In2-1 protein. (Os03t0283000-00)
MQTL-HD6	3	Os03g0283100	OsGSTL2	LAMBDA GLUTATHIONE S-TRANSFERASE 2		Similar to In2-1 protein. (Os03t0283100-01);Similar to In2-1 protein. (Os03t0283100-02)
MQTL-HD6	3	Os03g0283200	OsGSTL1	LAMBDA GLUTATHIONE S-TRANSFERASE 1		Similar to IN2-1 protein. (Os03t0283200-00)
MQTL-HD6	3	Os03g0283300				Conserved hypothetical protein. (Os03t0283300-01)
MQTL-HD6	3	Os03g0283400				Conserved hypothetical protein. (Os03t0283400-01)
MQTL-HD6	3	Os03g0283500				Pentatricopeptide repeat domain containing protein. (Os03t0283500-01)
MQTL-HD6	3	Os03g0283600				CDP-alcohol phosphatidyltransferase domain containing protein. (Os03t0283600-01);Similar to CDP-diacylglycerol--glycerol-3-phosphate 3-phosphatidyltransferase. (Os03t0283600-02)
MQTL-HD6	3	Os03g0283650				Hypothetical protein. (Os03t0283650-00)
MQTL-HD6	3	Os03g0283750				Conserved hypothetical protein. (Os03t0283750-01)
MQTL-HD6	3	Os03g0283800				Similar to TBC domain containing protein, expressed. (Os03t0283800-01)
MQTL-HD6	3	Os03g0283850				Hypothetical protein. (Os03t0283850-00)
MQTL-HD6	3	Os03g0283900	OsRLCK108	RECEPTOR-LIKE CYTOPLASMIC KINASE 108		Similar to Serine/threonine-protein kinase PBS1 (EC 2.7.1.37) (AvrPphB susceptible protein 1). (Os03t0283900-01)
MQTL-HD6	3	Os03g0284000				Hypothetical conserved gene. (Os03t0284000-00)
MQTL-HD6	3	Os03g0284100	OsPRR73, Os-PRR73, Prr3, OsPRR3, OsRRA20, OsCCT11	PSEUDO-RESPONSE REGULATOR 73	Zhang et al. 2015	Similar to Two-component response regulator-like PRR73. (Os03t0284100-01);Similar to Two-component response regulator-like PRR73. (Os03t0284100-02);Similar to Two-component response regulator-like PRR73. (Os03t0284100-03);Non-protein coding transcript. (Os03t0284100-04)
MQTL-HD6	3	Os03g0284150				Hypothetical protein. (Os03t0284150-00)
MQTL-HD6	3	Os03g0284400				Similar to Ribosomal protein L10-like. (Os03t0284400-01)
MQTL-HD6	3	Os03g0284500				HAD-superfamily subfamily IIA hydrolase, CECR5 protein. (Os03t0284500-01);Similar to cat eye syndrome critical region protein 5. (Os03t0284500-02)
MQTL-HD6	3	Os03g0284600				Thioredoxin-like fold domain containing protein. (Os03t0284600-01)
MQTL-HD6	3	Os03g0284650				Gnk2-homologous domain domain containing protein. (Os03t0284650-00)
MQTL-HD6	3	Os03g0284700				Conserved hypothetical protein. (Os03t0284700-01)
MQTL-HD6	3	Os03g0284800	OsTOP6A3, OsSPO11-3, OsSPO11C	TOPOISOMERASE 6 SUBUNIT A3		Spo11/DNA topoisomerase VI, subunit A family protein. (Os03t0284800-01)
MQTL-HD6	3	Os03g0284900				Annexin repeat, conserved site domain containing protein. (Os03t0284900-01);Annexin repeat, conserved site domain containing protein. (Os03t0284900-02);Hypothetical conserved gene. (Os03t0284900-03);Similar to cDNA clone:001-032-C02, full insert sequence. (Os03t0284900-04)
MQTL-HD6	3	Os03g0285100				Conserved hypothetical protein. (Os03t0285100-01)
MQTL-HD6	3	Os03g0285133				Hypothetical conserved gene. (Os03t0285133-00)
MQTL-HD6	3	Os03g0285200				Conserved hypothetical protein. (Os03t0285200-01)
MQTL-HD6	3	Os03g0285300				Conserved hypothetical protein. (Os03t0285300-01)
MQTL-HD6	3	Os03g0285700	OsAPX1, APXa, OsAPx01, OsAPx1, OSAPX1, APx1, cAPX	ASCORBATE PEROXIDASE 1		Similar to L-ascorbate peroxidase. (Os03t0285700-01)
MQTL-HD6	3	Os03g0285800	OsMSRMK2, OsMAPK5, OsMAP1, OsMPK3, OsBIMK1, OsMAPK2, MPK5, BIMK1, MAPK2, MAPK5, MPK3, OsMPK5, OsMAPK3, OsMAPK5b, MAPK3	MULTIPLE STRESS RESPONSIVE MAP KINASE 2		MAP Kinase. (Os03t0285800-01);MAP Kinase. (Os03t0285800-02)
MQTL-HD6	3	Os03g0285900				Similar to Splicing factor RSZ33. (Os03t0285900-01)
MQTL-HD6	3	Os03g0286100				Similar to protein binding protein. (Os03t0286100-00)
MQTL-HD6	3	Os03g0286200				Similar to Prephenate dehydratase-like. (Os03t0286200-01);Similar to P-protein. (Os03t0286200-02)
MQTL-HD6	3	Os03g0286300				Similar to Phosphate/phosphoenolpyruvate translocator protein-like. (Os03t0286300-01);Similar to organic anion transporter. (Os03t0286300-02)
MQTL-HD6	3	Os03g0286500				Similar to RNA-binding region containing protein 1 (HSRNASEB) (ssDNA binding protein SEB4) (CLL-associated antigen KW-5). Splice isoform 2. (Os03t0286500-01)
MQTL-HD6	3	Os03g0286800	OsWD40-67	OsWD40-67		Similar to WD and tetratricopeptide repeats protein 1. (Os03t0286800-01)
MQTL-HD6	3	Os03g0286900	OsRCI2-5	rare cold-inducible 2-5		RCI2 (rare cold-inducible 2) family protein, Drought resistance (Os03t0286900-01)
MQTL-HD6	3	Os03g0287100				Similar to Phosphatidylinositol transfer protein, expressed. (Os03t0287100-01)
MQTL-HD6	3	Os03g0287400				Similar to LOB domain protein 4. (Os03t0287400-01)
MQTL-HD6	3	Os03g0287500				Hypothetical protein. (Os03t0287500-00)
MQTL-HD6	3	Os03g0287600				Conserved hypothetical protein. (Os03t0287600-00)
MQTL-HD6	3	Os03g0287700				Conserved hypothetical protein. (Os03t0287700-01)
MQTL-HD6	3	Os03g0287750				Hypothetical protein. (Os03t0287750-00)
MQTL-HD6	3	Os03g0287800	OsGT43B	glycosyltransferase family GT43 member B		Similar to beta3-glucuronyltransferase. (Os03t0287800-00)
MQTL-HD6	3	Os03g0287900	PDIL5;1, PDIL5-1, PDIL 5-1, OsPDIL5-1	PROTEIN DISULFIDE ISOMERASE-LIKE 5;1, PROTEIN DISULFIDE ISOMERASE-LIKE 5-1, PDI-like protein 5-1		Similar to Protein disulfide isomerase. (Os03t0287900-01)
MQTL-HD6	3	Os03g0288000	OsMT1b, OsMT-I-1b, OsMTI-1b	METALLOTHIONEIN I-1B		Similar to Metallothionein. (Os03t0288000-01);Similar to Metallothionein. (Os03t0288000-02)
MQTL-HD6	3	Os03g0288051				Conserved hypothetical protein. (Os03t0288051-00)
MQTL-HD6	3	Os03g0288101				Conserved hypothetical protein. (Os03t0288101-01)
MQTL-HD6	3	Os03g0288300				Alpha/beta hydrolase fold-1 domain containing protein. (Os03t0288300-01);Similar to predicted protein. (Os03t0288300-02)
MQTL-HD6	3	Os03g0288400				Similar to kinesin like protein. (Os03t0288400-01)
MQTL-HD6	3	Os03g0288500				Pseudouridine synthase domain containing protein. (Os03t0288500-01)
MQTL-HD6	3	Os03g0288600	SIP6	muscle derived-like protein, SKIP interacting protein 6, SKIPa-interacting protein 6, SKIPa-interacting protein 6		Muscle derived-like protein. (Os03t0288600-01);Similar to SKIP interacting protein 6. (Os03t0288600-02)
MQTL-HD6	3	Os03g0288700				Phosphatidic acid phosphatase type 2/haloperoxidase domain containing protein. (Os03t0288700-01)
MQTL-HD6	3	Os03g0288800				Cytochrome B561-related domain containing protein. (Os03t0288800-01)
MQTL-HD6	3	Os03g0288900				Hypothetical protein. (Os03t0288900-01)
MQTL-HD6	3	Os03g0289100	osk3, OsATG1b, ATG1B, OSK5, osk5, OSK35, SnRK1b, OsK35	PROTEIN KINASE 3		Serine/threonine protein kinase, Carbohydrate metabolism (Os03t0289100-01);Similar to OSK3. (Os03t0289100-02)
MQTL-HD6	3	Os03g0289200				Similar to H/ACA ribonucleoprotein complex subunit 1-like protein (GCR 101 snRNP). (Os03t0289200-01);Similar to protein YIP1. (Os03t0289200-02)
MQTL-HD6	3	Os03g0289300	OsPLC2	PHOSPHOLIPASE C2		Similar to Phosphoinositide-specific phospholipase C. (Os03t0289300-00)
MQTL-HD6	3	Os03g0289350				Hypothetical protein. (Os03t0289350-00)
MQTL-HD6	3	Os03g0289400	OsStr2	SULFURTRANSFERASE 2		Rhodanese-like domain containing protein. (Os03t0289400-00)
MQTL-HD6	3	Os03g0289800				Similar to Leucoanthocyanidin dioxygenase-like protein. (Os03t0289800-01)
MQTL-HD6	3	Os03g0289850				Hypothetical gene. (Os03t0289850-01)
MQTL-HD6	3	Os03g0290300	OsFAD7	OsFAD7		Similar to W-3 fatty acid desaturase (Fragment). (Os03t0290300-01)
MQTL-HD6	3	Os03g0290400				Similar to transducin family protein / WD-40 repeat family protein. (Os03t0290400-00)
MQTL-HD6	3	Os03g0290500				Synaptojanin, N-terminal domain containing protein. (Os03t0290500-01)
MQTL-HD6	3	Os03g0290900	OsTBL18, TBL18	trichome birefringence-like 18		Protein of unknown function DUF231, plant domain containing protein. (Os03t0290900-01)
MQTL-HD6	3	Os03g0291200	OsTBL8, TBL8	trichome birefringence-like 8		Protein of unknown function DUF231, plant domain containing protein. (Os03t0291200-01)
MQTL-HD6	3	Os03g0291500	OsASN1, OsAS1, AS1	ASPARAGINE SYNTHETASE 1		Asparagine synthetase, Biosynthesis of asparagine following the supply of ammonium (Os03t0291500-01)
MQTL-HD7	3	Os03g0644600				Protein of unknown function DUF761, plant domain containing protein. (Os03t0644600-00)
MQTL-HD7	3	Os03g0644700				Conserved hypothetical protein. (Os03t0644700-01)
MQTL-HD7	3	Os03g0644850				Conserved hypothetical protein. (Os03t0644850-00)
MQTL-HD7	3	Os03g0645000	OsEXPB12, OsaEXPb1.17	BETA-EXPANSIN 12		Similar to Expansin-B12. (Os03t0645000-00)
MQTL-HD7	3	Os03g0645100				Similar to pyruvate dehydrogenase E1 component subunit beta. (Os03t0645100-01);Similar to pyruvate dehydrogenase E1 component subunit beta. (Os03t0645100-02);Similar to pyruvate dehydrogenase E1 component subunit beta. (Os03t0645100-03)
MQTL-HD7	3	Os03g0645200				Similar to Translation initiation factor eIF-2B delta subunit (eIF-2B GDP-GTP exchange factor). (Os03t0645200-01)
MQTL-HD7	3	Os03g0645250				Hypothetical protein. (Os03t0645250-00)
MQTL-HD7	3	Os03g0645900	OSNCED1, OsNCED-1, OsNCED3, OsNced3, NCED3	9-CIS-EPOXYCAROTENOID DIOXYGENASE 1		Carotenoid oxygenase family protein. (Os03t0645900-00)
MQTL-HD7	3	Os03g0645966				Hypothetical gene. (Os03t0645966-00)
MQTL-HD7	3	Os03g0646032				Hypothetical gene. (Os03t0646032-01)
MQTL-HD7	3	Os03g0646100	FtsZ2-1	plastid division protein FtsZ2-1		Similar to Plastid division protein ftsZ1 precursor. (Os03t0646100-01)
MQTL-HD7	3	Os03g0646200				Peptidase C12, ubiquitin carboxyl-terminal hydrolase 1 domain containing protein. (Os03t0646200-01)
MQTL-HD7	3	Os03g0646300	OsCNGC6, OsCNGC4, OsSTA107	CYCLIC NUCLEOTIDE GATED CHANNEL 6		Similar to Cyclic nucleotide-gated channel A (Fragment). (Os03t0646300-01)
MQTL-HD7	3	Os03g0646350				Hypothetical protein. (Os03t0646350-00)
MQTL-HD7	3	Os03g0646400				Transmembrane protein 97, predicted domain containing protein. (Os03t0646400-01)
MQTL-HD7	3	Os03g0646800				Similar to DNA-directed RNA polymerase. (Os03t0646800-01);RNA polymerase, beta subunit, protrusion domain containing protein. (Os03t0646800-02)
MQTL-HD7	3	Os03g0646900	OsPPKL1, qGL3, OsPP54, GL3.1	protein phosphatase with Kelch-like repeat domain 1, grain length 3, Protein phosphatase 54		Similar to Serine/threonine protein phosphatase. (Os03t0646900-01)
MQTL-HD7	3	Os03g0647400				GCK domain containing protein. (Os03t0647400-01)
MQTL-HD7	3	Os03g0647500				Similar to GTP binding protein. (Os03t0647500-01);Similar to GTP binding protein. (Os03t0647500-02)
MQTL-HD7	3	Os03g0647575				Hypothetical protein. (Os03t0647575-00)
MQTL-HD7	3	Os03g0647600	OsHAP2H, NF-YA, CBF-B, NF-YA3, OsNF-YA3	HAP2 SUBUNIT OF CCAAT-BOX BINDING COMPLEX		Similar to Nf-Y-A subunit. (Os03t0647600-01)
MQTL-HD7	3	Os03g0647800				Similar to expp1 protein. (Os03t0647800-01)
MQTL-HD7	3	Os03g0648100				Protein of unknown function DUF266, plant family protein. (Os03t0648100-01)
MQTL-HD7	3	Os03g0648250				Zinc finger, GRF-type domain containing protein. (Os03t0648250-00)
MQTL-HD7	3	Os03g0648300				Similar to Calmodulin binding protein. (Os03t0648300-01)
MQTL-HD7	3	Os03g0648400	OsDjA4, YDJ1	DnaJ domain protein A4, YDJ1 protein		Similar to DnaJ protein. (Os03t0648400-01);Similar to DnaJ protein homolog (DNAJ-1). (Os03t0648400-02);Similar to DnaJ protein homolog (DNAJ-1). (Os03t0648400-03);Non-protein coding transcript. (Os03t0648400-04)
MQTL-HD7	3	Os03g0648450				Hypothetical gene. (Os03t0648450-00)
MQTL-HD7	3	Os03g0648500	OsENODL11	EARLY NODULIN LIKE PROTEIN 11		Cupredoxin domain containing protein. (Os03t0648500-01)
MQTL-HD7	3	Os03g0648600				Similar to Zinc finger, C3HC4 type family protein, expressed. (Os03t0648600-00)
MQTL-HD7	3	Os03g0648800	OsGRL7	GRX-like protein 7, glutaredoxin-like protein 7		Thioredoxin fold domain containing protein. (Os03t0648800-00)
MQTL-HD7	3	Os03g0648900				HAD-superfamily subfamily IE hydrolase protein. (Os03t0648900-01);Similar to Pyrimidine 5'-nucleotidase family protein, expressed. (Os03t0648900-02)
MQTL-HD7	3	Os03g0649000				Conserved hypothetical protein. (Os03t0649000-01)
MQTL-HD7	3	Os03g0649050				Hypothetical protein. (Os03t0649050-00)
MQTL-HD7	3	Os03g0649275				Hypothetical gene. (Os03t0649275-01)
MQTL-HD7	3	Os03g0650000	YAB2, OsYAB2, OsSh1, Sh1, OsFIL2, OsSH1, Osh1	SHATTERING1		Similar to Yabby9 protein. (Os03t0650000-01);Similar to Yabby9 protein. (Os03t0650000-02)
MQTL-HD7	3	Os03g0650200				Similar to Cytochrome P450 CYP92C5. (Os03t0650200-00)
MQTL-HD7	3	Os03g0650300				Hypothetical conserved gene. (Os03t0650300-00)
MQTL-HD7	3	Os03g0650350				Hypothetical gene. (Os03t0650350-00)
MQTL-HD7	3	Os03g0650400	OsAM1, SWI1, Osam1, AM1	AMEIOTIC1		Similar to ameiotic 1. (Os03t0650400-01);Similar to ameiotic1. (Os03t0650400-02)
MQTL-HD7	3	Os03g0650700				Translation elongation factor EFG/EF2, C-terminal domain containing protein. (Os03t0650700-01)
MQTL-HD7	3	Os03g0650800				Protein of unknown function DUF593 family protein. (Os03t0650800-00)
MQTL-HD7	3	Os03g0650900	OsRFPHC-1, OsNLA2, NLA2	nitrogen limitation adaptation 2		Ortholog of Arabidopsis NLA (AtNLA), RING-type E3 ubiquitin-ligase (Os03t0650900-01)
MQTL-HD7	3	Os03g0651000		GATC		Glu-tRNAGln amidotransferase, C subunit family protein. (Os03t0651000-01)
MQTL-HD7	3	Os03g0651100	OsRhmbd9, RHMBD9	Rhomboid 9, RHOMBOID 9		Peptidase S54, rhomboid domain containing protein. (Os03t0651100-01)
MQTL-HD7	3	Os03g0651201				Hypothetical protein. (Os03t0651201-01)
MQTL-HD7	3	Os03g0651300				Protein of unknown function DUF580 family protein. (Os03t0651300-01)
MQTL-HD7	3	Os03g0651700				Conserved hypothetical protein. (Os03t0651700-01)
MQTL-HD7	3	Os03g0651800	OsGLP3-2	GERMIN-LIKE PROTEIN 3-2		Similar to Germin-like protein subfamily 2 member 1 precursor. (Os03t0651800-00)
MQTL-HD7	3	Os03g0651900				Hypothetical gene. (Os03t0651900-01)
MQTL-HD7	3	Os03g0651950				Hypothetical protein. (Os03t0651950-00)
MQTL-HD7	3	Os03g0652000				C2 domain containing protein. (Os03t0652000-02)
[truncated: 2,718 more rows]

## Sheet: PH
MQTL	Chr No.	RAP ID	Integrated Rice Science Database ID	Gene name	Reference	Gene description
[truncated: 3,447 more rows]

[truncated: 2 more sheets: YLD, TN]
