# Supplementary material for: Genome wide screening and comparative genome analysis for Meta-QTLs, ortho-MQTLs and candidate genes controlling yield and yield-related traits in rice
Source: BMC Genomics. 2020 Apr 10;21:294. doi: 10.1186/s12864-020-6702-1 (PMC7146888; doi:10.1186/s12864-020-6702-1)
Supplement: Supplementary file 3 — Additional file 3. The list of MQTLs located at selective sweep regions and functional variants on coding regions with well-known genes. [file 12864_2020_6702_MOESM3_ESM.xlsx]

## Sheet: Sheet1
Table S3- The presence of MQTLs at selective sweep regions and functional variants on coding regions and also with well-known genes and references
Traits	MQTL	Chromosome	Well-know gene	Reference	Selective sweep regions	Functional variants on coding region
GW	MQTL-GW14	4	An-1	Luo et al. 2013
	MQTL-GW15	4	d11	Huang et al. 2013
	MQTL-GW18	5	GS5	Huang et al. 2013
	MQTL-GW23	7
	MQTL-GW24	7	OsSPL13	Si et al. 2015
	MQTL-GW28	9
HD	MQTL-HD5	3	DTH3	Hori et al. 2016
	MQTL-HD7	3
	MQTL-HD10	4
	MQTL-HD18	7	bZIP62	Brambilla et al. 2017
PH	MQTL-PH1	1	OsIAA3	Zhu et al. 2012
	MQTL-PH12	3	OsSIN	Han et al. 2005
	MQTL-PH14	4
	MQTL-PH15	4	d11	Huang et al. 2013
	MQTL-PH21	7
YLD	MQTL-YLD4	1	OsLSK1	Zou et al. 2015
	MQTL-YLD6	2	SWEET15	Yang et al. 2018
	MQTL-YLD11	3	OsTB1, SLR1, UCL8	Guo et al. 2013; Yano et al. 2015; Wu et al. 2018; Zhang et al. 2017
	MQTL-YLD12	4
	MQTL-YLD13	4	d11	Zhou et al. 2017
	MQTL-YLD14	6	APO1, OsMPH1, OsY37, DEP3	Tsukahara et al. 2015; Zhang et al. 2017; El Mannai et al. 2017; Bai et al. 2012
	MQTL-YLD19	11
TN	MQTL-TN7	6
