# Supplementary material for: Genome wide screening and comparative genome analysis for Meta-QTLs, ortho-MQTLs and candidate genes controlling yield and yield-related traits in rice
Source: BMC Genomics. 2020 Apr 10;21:294. doi: 10.1186/s12864-020-6702-1 (PMC7146888; doi:10.1186/s12864-020-6702-1)
Supplement: Supplementary file 4 — Additional file 4. The orthologous genes located at the syntenic regions of each ortho-MQTLs. [file 12864_2020_6702_MOESM4_ESM.xlsx]

## Sheet: barley
Ortho-MQTL	MQTL in Rice	Rice Accession number	Rice Gene name	Rice Gene Description	Rice Chr	Barley gene stable ID	Brarley gene start	Barley Gene End	Barley Gene Description	Barley Chr
ortho-MQTL-GW4	MQTL-GW4	Os01g0856500	OsLAX1, OsRAU1, OsAUX1, LAX1, RAU1, AUX1	Auxin transporter, Primary root and root hair elongation, Cd stress response (Os01t0856500-01);Amino acid transporter, transmembrane domain containing protein. (Os01t0856500-02);Splicing variant with unknown function (Os01t0856500-03);Similar to auxin transporter-like protein 1. (Os01t0856500-04)	1	HORVU3Hr1G084750	608938640	608946090	Auxin transporter-like protein 1	chr3H
ortho-MQTL-GW4	MQTL-GW4	Os01g0856000	OsCDC6	Similar to CDC6 protein. (Os01t0856000-01);Similar to predicted protein. (Os01t0856000-02)	1	HORVU3Hr1G084800	609227177	609231654	cell division control 6	chr3H
ortho-MQTL-GW4	MQTL-GW4	Os01g0855600	HS1	Similar to Hs1pro-1 protein. (Os01t0855600-01)	1	HORVU3Hr1G084830	609383869	609386186	Nematode resistance protein-like HSPRO2	chr3H
ortho-MQTL-GW4	MQTL-GW4	Os01g0855400		SANT domain, DNA binding domain containing protein. (Os01t0855400-00)	1	HORVU3Hr1G084880	609892778	609895303	myb domain protein 118	chr3H
ortho-MQTL-GW4	MQTL-GW4	Os01g0855200		Tetratricopeptide-like helical domain containing protein. (Os01t0855200-01)	1	HORVU3Hr1G084970	610607850	610610773	Tetratricopeptide repeat (TPR)-like superfamily protein	chr3H
ortho-MQTL-GW4	MQTL-GW4	Os01g0855000		Similar to Glycerol-3-phosphate acyltransferase 6 (EC 2.3.1.15) (AtGPAT6). (Os01t0855000-01);Hypothetical gene. (Os01t0855000-02);Similar to Glycerol-3-phosphate acyltransferase 6 (EC 2.3.1.15) (AtGPAT6). (Os01t0855000-03)	1	HORVU3Hr1G084990	610694721	610699392	glycerol-3-phosphate acyltransferase 6	chr3H
ortho-MQTL-GW4	MQTL-GW4	Os01g0854800	CYP86A7-2, OsCYP86A7-2	Similar to Cytochrome P450 86A1 (EC 1.14.-.-) (CYPLXXXVI) (P450-dependent fatty acid omega-hydroxylase). (Os01t0854800-01)	1	HORVU3Hr1G085020	610811540	610813745	Cytochrome P450 superfamily protein	chr3H
ortho-MQTL-GW4	MQTL-GW4	Os01g0854500	OsWOX9, WOX9, WOX5, Os WOX5, OsWOX5, QHB/OsWOX9	Homeobox domain containing protein. (Os01t0854500-01)	1	HORVU3Hr1G085050	610834437	610835788	WUSCHEL-related homeobox 9	chr3H
ortho-MQTL-GW4	MQTL-GW4	Os01g0854400		Conserved hypothetical protein. (Os01t0854400-01)	1	HORVU3Hr1G085080	610926903	610928046	undescribed protein	chr3H
ortho-MQTL-GW4	MQTL-GW4	Os01g0854000		Similar to AER. (Os01t0854000-01)	1	HORVU3Hr1G085100	610947520	610949907	HXXXD-type acyl-transferase family protein	chr3H
ortho-MQTL-GW4	MQTL-GW4	Os01g0853800		C2 calcium-dependent membrane targeting domain containing protein. (Os01t0853800-01);C2 calcium-dependent membrane targeting domain containing protein. (Os01t0853800-04)	1	HORVU3Hr1G085130	611135445	611137921	Calcium-dependent lipid-binding (CaLB domain) family protein	chr3H
ortho-MQTL-GW4	MQTL-GW4	Os01g0853700		Similar to MCB1 protein. (Os01t0853700-01)	1	HORVU3Hr1G085180	611456569	611458623	myb-like transcription factor family protein	chr3H
ortho-MQTL-GW4	MQTL-GW4	Os01g0853400	OsCOI1a, OsCOI1, Os_F0728	Component of the SCF E3 ubiquitin ligase complex, Jasmonate-regulated defense responses, Promoting leaf senescence (Os01t0853400-01)	1	HORVU3Hr1G085210	611543439	611547591	Coronatine-insensitive protein homolog 1a	chr3H
ortho-MQTL-GW4	MQTL-GW4	Os01g0853000		Conserved hypothetical protein. (Os01t0853000-01)	1	HORVU3Hr1G085230	611552418	611562268	unknown function	chr3H
ortho-MQTL-GW4	MQTL-GW4	Os01g0852400		Protein of unknown function DUF740 family protein. (Os01t0852400-00)	1	HORVU3Hr1G085250	611632439	611634430	Protein of unknown function (DUF740)	chr3H
ortho-MQTL-GW4	MQTL-GW4	Os01g0852500		ELM2 domain containing protein. (Os01t0852500-01);ELM2 domain containing protein. (Os01t0852500-02)	1	HORVU3Hr1G085290	611847518	611855185	ARID/BRIGHT DNA-binding domain;ELM2 domain protein	chr3H
ortho-MQTL-GW4	MQTL-GW4	Os01g0852400		Protein of unknown function DUF740 family protein. (Os01t0852400-00)	1	HORVU3Hr1G085310	611876904	611879727	Protein of unknown function (DUF740)	chr3H
ortho-MQTL-GW4	MQTL-GW4	Os01g0852200		Similar to sialin. (Os01t0852200-01);Similar to sialin. (Os01t0852200-02);Major facilitator superfamily protein. (Os01t0852200-03)	1	HORVU3Hr1G085350	612487276	612491283	phosphate transporter 4;3	chr3H
ortho-MQTL-GW4	MQTL-GW4	Os01g0851700	Pho2, OsPho2	Similar to Cytosolic starch phosphorylase (Fragment). (Os01t0851700-01)	1	HORVU3Hr1G085380	612632347	612643686	alpha-glucan phosphorylase 2	chr3H
ortho-MQTL-GW4	MQTL-GW4	Os01g0851700	Pho2, OsPho2	Similar to Cytosolic starch phosphorylase (Fragment). (Os01t0851700-01)	1	HORVU3Hr1G085390	612639888	612641262	alpha-glucan phosphorylase 2	chr3H
ortho-MQTL-GW4	MQTL-GW4	Os01g0851600		3-oxo-5-alpha-steroid 4-dehydrogenase, C-terminal domain containing protein. (Os01t0851600-01)	1	HORVU3Hr1G085400	612650834	612652320	3-oxo-5-alpha-steroid 4-dehydrogenase family protein	chr3H
ortho-MQTL-GW4	MQTL-GW4	Os01g0851700	Pho2, OsPho2	Similar to Cytosolic starch phosphorylase (Fragment). (Os01t0851700-01)	1	HORVU3Hr1G085410	612669305	612670582	alpha-glucan phosphorylase 2	chr3H
ortho-MQTL-GW4	MQTL-GW4	Os01g0851700	Pho2, OsPho2	Similar to Cytosolic starch phosphorylase (Fragment). (Os01t0851700-01)	1	HORVU3Hr1G085420	612728194	612731568	alpha-glucan phosphorylase 2	chr3H
ortho-MQTL-GW4	MQTL-GW4	Os01g0851400		Machado-Joseph disease protein MJD family protein. (Os01t0851400-01)	1	HORVU3Hr1G085430	612732461	612734139	Ataxin-3 homolog	chr3H
ortho-MQTL-GW4	MQTL-GW4	Os01g0850700	OsLAC8	Similar to Laccase-7. (Os01t0850700-01);Cupredoxin domain containing protein. (Os01t0850700-02)	1	HORVU3Hr1G085520	612887951	612891555	laccase 7	chr3H
ortho-MQTL-GW4	MQTL-GW4	Os01g0850400	R2R3-MYB	Similar to MYBY1 protein (Fragment). (Os01t0850400-01)	1	HORVU3Hr1G085570	612969297	612973545	myb domain protein 109	chr3H
ortho-MQTL-GW4	MQTL-GW4	Os01g0850200	OsRFPV-3	Zinc finger, RING/FYVE/PHD-type domain containing protein. (Os01t0850200-00)	1	HORVU3Hr1G085590	613057642	613061574	RING/FYVE/PHD zinc finger superfamily protein	chr3H
ortho-MQTL-GW4	MQTL-GW4	Os01g0850100		Similar to Phosphatidic acid phosphatase-like protein. (Os01t0850100-01)	1	HORVU3Hr1G085630	613068382	613072654	Phosphatidylinositol:ceramide inositolphosphotransferase	chr3H
ortho-MQTL-GW4	MQTL-GW4	Os01g0850000		Uncharacterised conserved protein UCP022260 domain containing protein. (Os01t0850000-01)	1	HORVU3Hr1G085640	613180755	613184146	Chromosome 3B, genomic scaffold, cultivar Chinese Spring	chr3H
ortho-MQTL-GW4	MQTL-GW4	Os01g0849600		Similar to ENOD18 protein (Fragment). (Os01t0849600-01)	1	HORVU3Hr1G085660	613502376	613505563	Adenine nucleotide alpha hydrolases-like superfamily protein	chr3H
ortho-MQTL-GW4	MQTL-GW4	Os01g0849500		Protein of unknown function DUF3339 domain containing protein. (Os01t0849500-01)	1	HORVU3Hr1G085670	613502767	613502973	Protein of unknown function (DUF 3339)	chr3H
ortho-MQTL-GW4	MQTL-GW4	Os01g0849100	OsRacGEF1, RacGEF1, OsRacGEF1, OsRopGEF7B	Small GTPase Rac/ROP guanine nucleotide exchange factor, Signal transduction (Os01t0849100-01)	1	HORVU3Hr1G085680	613626983	613635598	ROP guanine nucleotide exchange factor 5	chr3H
ortho-MQTL-GW4	MQTL-GW4	Os01g0848900		Conserved hypothetical protein. (Os01t0848900-01)	1	HORVU3Hr1G085690	613631582	613635405	unknown function	chr3H
ortho-MQTL-GW4	MQTL-GW4	Os01g0848700	OsSTA36	Similar to Ras-related protein Rab11C. (Os01t0848700-01)	1	HORVU3Hr1G085710	613678038	613680638	Ras-related protein Rab-25	chr3H
ortho-MQTL-GW4	MQTL-GW4	Os01g0848400	qSH1, qsh1, qSH-1	BEL1-type homeobox family, Seed shattering (Os01t0848400-01)	1	HORVU3Hr1G085720	613897934	613903093	BEL1-like homeodomain 8	chr3H
ortho-MQTL-GW4	MQTL-GW4	Os01g0848200	Os RopGEF5, OsRopGEF5, P5CS2, OsP5CS2	Similar to Delta 1-pyrroline-5-carboxylate synthetase (P5CS) [Includes: Glutamate 5-kinase (EC 2.7.2.11) (Gamma-glutamyl kinase) (GK); Gamma-glutamyl phosphate reductase (GPR) (EC 1.2.1.41) (Glutamate-5-semialdehyde dehydrogenase) (Glutamyl-gamma-semialdehyde dehydrogenase)]. (Os01t0848200-01);Similar to Delta 1-pyrroline-5-carboxylate synthetase (P5CS) [Includes: Glutamate 5-kinase (EC 2.7.2.11)…	1	HORVU3Hr1G085760	614154624	614163473	Gamma-glutamyl phosphate reductase	chr3H
ortho-MQTL-GW4	MQTL-GW4	Os01g0848300		Pentatricopeptide repeat domain containing protein. (Os01t0848300-01)	1	HORVU3Hr1G085770	614159415	614163541	Pentatricopeptide repeat-containing protein	chr3H
ortho-MQTL-GW4	MQTL-GW4	Os01g0847800	OsAKR3, OsALR1, ALR1	Similar to Aldose reductase (EC 1.1.1.21) (AR) (Aldehyde reductase) (20-alpha- hydroxysteroid dehydrogenase) (EC 1.1.1.149) (20-alpha-HSD). (Os01t0847800-01);Aldo-keto reductase (Os01t0847800-02)	1	HORVU3Hr1G085780	614240615	614341476	Aldose reductase	chr3H
ortho-MQTL-GW4	MQTL-GW4	Os01g0847300		Uncharacterised protein family UPF0497, trans-membrane plant domain containing protein. (Os01t0847300-01);Uncharacterised protein family UPF0497, trans-membrane plant domain containing protein. (Os01t0847300-02)	1	HORVU3Hr1G085820	614506659	614516560	CASP-like protein 5B1	chr3H
ortho-MQTL-GW4	MQTL-GW4	Os01g0847200	OsMPG1, MPG1, OsVTC1-1, VTC1-1	Similar to Mannose-1-phosphate guanyltransferase (EC 2.7.7.13) (ATP-mannose-1- phosphate guanylyltransferase) (GDP-mannose pyrophosphorylase) (NDP- hexose pyrophosphorylase). (Os01t0847200-01);Similar to Mannose-1-phosphate guanyltransferase (EC 2.7.7.13) (ATP-mannose-1- phosphate guanylyltransferase) (GDP-mannose pyrophosphorylase) (NDP- hexose pyrophosphorylase). (Os01t0847200-02)	1	HORVU3Hr1G085830	614506741	614516670	Mannose-1-phosphate guanyltransferase	chr3H
ortho-MQTL-GW4	MQTL-GW4	Os01g0846900		Histone-fold domain containing protein. (Os01t0846900-01)	1	HORVU3Hr1G085840	614559968	614565199	Transcription initiation factor TFIID subunit A	chr3H
ortho-MQTL-GW4	MQTL-GW4	Os01g0846600		Protein of unknown function DUF248, methyltransferase putative family protein. (Os01t0846600-01);Similar to ankyrin-like protein. (Os01t0846600-02)	1	HORVU3Hr1G085900	614794176	614799898	S-adenosyl-L-methionine-dependent methyltransferases superfamily protein	chr3H
ortho-MQTL-GW4	MQTL-GW4	Os01g0846300	OsPP15, OsPP2C09, OsPP2C9, PP2C9, OsPYL2	Similar to Protein phosphatase 2C. (Os01t0846300-01);Similar to protein phosphatase 2C. (Os01t0846300-02)	1	HORVU3Hr1G085930	614881000	614883250	Protein phosphatase 2C family protein	chr3H
ortho-MQTL-GW4	MQTL-GW4	Os01g0844900		Homeodomain-like containing protein. (Os01t0844900-01)	1	HORVU3Hr1G086000	615106969	615108753	Two-component response regulator ARR18	chr3H
ortho-MQTL-GW4	MQTL-GW4	Os01g0844800		Similar to Pumilio RBD (Fragment). (Os01t0844800-01);Hypothetical conserved gene. (Os01t0844800-02);Similar to predicted protein. (Os01t0844800-03)	1	HORVU3Hr1G086020	615118012	615133351	pumilio 2	chr3H
ortho-MQTL-GW4	MQTL-GW4	Os01g0844500		Peptidase aspartic, catalytic domain containing protein. (Os01t0844500-00)	1	HORVU3Hr1G086030	615370756	615373904	Eukaryotic aspartyl protease family protein	chr3H
ortho-MQTL-GW4	MQTL-GW4	Os01g0844400		Similar to palmitoyltransferase PFA4. (Os01t0844400-01);Zinc finger, DHHC-type domain containing protein. (Os01t0844400-02)	1	HORVU3Hr1G086080	615594307	615600648	S-acyltransferase	chr3H
ortho-MQTL-GW4	MQTL-GW4	Os01g0843800	OsLAC6	Similar to L-ascorbate oxidase. (Os01t0843800-00)	1	HORVU3Hr1G086100	615641502	615644183	laccase 2	chr3H
ortho-MQTL-GW4	MQTL-GW4	Os01g0843700		Conserved hypothetical protein. (Os01t0843700-01)	1	HORVU3Hr1G086110	615657674	615658359	unknown protein; Has 30201 Blast hits to 17322 proteins in 780 species: Archae - 12; Bacteria - 1396; Metazoa - 17338; Fungi - 3422; Plants - 5037; Viruses - 0; Other Eukaryotes - 2996 (source: NCBI BLink).	chr3H
ortho-MQTL-GW4	MQTL-GW4	Os01g0842400	Oslacc, lacc, OsLAC4	Similar to Laccase (EC 1.10.3.2). (Os01t0842400-01);Similar to cDNA clone:J013170B10, full insert sequence. (Os01t0842400-02)	1	HORVU3Hr1G086200	616206893	616210388	laccase 17	chr3H
ortho-MQTL-GW4	MQTL-GW4	Os01g0842200		Similar to Scarecrow-like 9 (Fragment). (Os01t0842200-01);Similar to SCARECROW-like protein. (Os01t0842200-02)	1	HORVU3Hr1G086210	616215859	616219980	GRAS family transcription factor	chr3H
ortho-MQTL-GW4	MQTL-GW4	Os01g0841700	Rpp17, FIERG1, OsERG1, OsERG1a, OsERG1b	Similar to Isoform ERG1b of Elicitor-responsive protein 1. (Os01t0841700-01)	1	HORVU3Hr1G086220	616314745	616316606	Calcium-dependent lipid-binding (CaLB domain) family protein	chr3H
ortho-MQTL-GW4	MQTL-GW4	Os01g0841700	Rpp17, FIERG1, OsERG1, OsERG1a, OsERG1b	Similar to Isoform ERG1b of Elicitor-responsive protein 1. (Os01t0841700-01)	1	HORVU3Hr1G086230	616324525	616326392	Calcium-dependent lipid-binding (CaLB domain) family protein	chr3H
ortho-MQTL-GW4	MQTL-GW4	Os01g0841700	Rpp17, FIERG1, OsERG1, OsERG1a, OsERG1b	Similar to Isoform ERG1b of Elicitor-responsive protein 1. (Os01t0841700-01)	1	HORVU3Hr1G086240	616338361	616339756	Calcium-dependent lipid-binding (CaLB domain) family protein	chr3H
ortho-MQTL-GW4	MQTL-GW4	Os01g0841200		Protein of unknown function DUF246, plant family protein. (Os01t0841200-01)	1	HORVU3Hr1G086310	616563589	616569017	O-fucosyltransferase family protein	chr3H
ortho-MQTL-GW4	MQTL-GW4	Os01g0841100	OsFLA12	FAS1 domain domain containing protein. (Os01t0841100-01)	1	HORVU3Hr1G086360	616680086	616681829	Fasciclin-like arabinogalactan family protein	chr3H
ortho-MQTL-GW4	MQTL-GW4	Os01g0841000		ENTH/VHS domain containing protein. (Os01t0841000-01);ENTH/VHS domain containing protein. (Os01t0841000-02)	1	HORVU3Hr1G086380	616701091	616704710	ENTH/VHS family protein	chr3H
ortho-MQTL-GW4	MQTL-GW4	Os01g0840200		HSP20-like chaperone domain containing protein. (Os01t0840200-01)	1	HORVU3Hr1G086480	617337781	617341933	HSP20-like chaperones superfamily protein	chr3H
ortho-MQTL-GW4	MQTL-GW4	Os01g0840100	OsMed37_1, Med37_1	Heat shock protein Hsp70 family protein. (Os01t0840100-01)	1	HORVU3Hr1G086500	617386588	617389674	Heat shock 70 kDa protein	chr3H
ortho-MQTL-GW4	MQTL-GW4	Os01g0839900		Thaumatin, pathogenesis-related family protein. (Os01t0839900-01)	1	HORVU3Hr1G086510	617523511	617524882	Pathogenesis-related thaumatin superfamily protein	chr3H
ortho-MQTL-GW4	MQTL-GW4	Os01g0839700	OsUBC11	Similar to Ubiquitin carrier protein. (Os01t0839700-01);Similar to Ubiquitin carrier protein. (Os01t0839700-02);Similar to Ubiquitin carrier protein. (Os01t0839700-03)	1	HORVU3Hr1G086540	617757549	617763506	ubiquitin-conjugating enzyme 13	chr3H
ortho-MQTL-GW4	MQTL-GW4	Os01g0839400		Pentatricopeptide repeat domain containing protein. (Os01t0839400-00)	1	HORVU3Hr1G086600	617896082	617897185	Pentatricopeptide repeat-containing protein	chr3H
ortho-MQTL-GW4	MQTL-GW4	Os01g0839300		Similar to 50S ribosomal protein L17. (Os01t0839300-01)	1	HORVU3Hr1G086630	618052174	618055308	50S ribosomal protein L17	chr3H
ortho-MQTL-GW4	MQTL-GW4	Os01g0839400		Pentatricopeptide repeat domain containing protein. (Os01t0839400-00)	1	HORVU3Hr1G086650	618056041	618060093	Pentatricopeptide repeat-containing protein	chr3H
ortho-MQTL-GW4	MQTL-GW4	Os01g0839200	OsDSR2	DUF966 family protein, Abiotic stress response (Os01t0839200-01)	1	HORVU3Hr1G086700	618403253	618406355	Domain of unknown function (DUF966)	chr3H
ortho-MQTL-GW4	MQTL-GW4	Os01g0838800		Similar to cDNA clone:J033065F01, full insert sequence (Fragment). (Os01t0838800-01);Clathrin adaptor, sigma subunit/coatomer, zeta subunit domain containing protein. (Os01t0838800-02)	1	HORVU3Hr1G086720	618703780	618705138	Coatomer subunit zeta-1	chr3H
ortho-MQTL-GW4	MQTL-GW4	Os01g0838800		Similar to cDNA clone:J033065F01, full insert sequence (Fragment). (Os01t0838800-01);Clathrin adaptor, sigma subunit/coatomer, zeta subunit domain containing protein. (Os01t0838800-02)	1	HORVU3Hr1G086750	618833370	618836531	Coatomer subunit zeta-3	chr3H
ortho-MQTL-GW4	MQTL-GW4	Os01g0838600		Zinc finger, C2H2-like domain containing protein. (Os01t0838600-00)	1	HORVU3Hr1G086790	618995062	618995873	zinc-finger protein 2	chr3H
ortho-MQTL-GW4	MQTL-GW4	Os01g0838600		Zinc finger, C2H2-like domain containing protein. (Os01t0838600-00)	1	HORVU3Hr1G086840	619135199	619136195	C2H2-like zinc finger protein	chr3H
ortho-MQTL-GW4	MQTL-GW4	Os01g0838200		Conserved hypothetical protein. (Os01t0838200-00)	1	HORVU3Hr1G086960	619368045	619368964	Chromosome 3B, genomic scaffold, cultivar Chinese Spring	chr3H
ortho-MQTL-GW4	MQTL-GW4	Os01g0837800	OsMTP11, MTP11	Metal tolerance protein, Manganese transporter, Mn-cation diffusion facilitator (CDF ), Mn and other heavy metal tolerance and homeostasis (Os01t0837800-01);Similar to metal tolerance protein. (Os01t0837800-02)	1	HORVU3Hr1G086970	619481300	619508460	Metal tolerance protein 5	chr3H
ortho-MQTL-GW4	MQTL-GW4	Os01g0837600		Similar to plant-specific domain TIGR01589 family protein. (Os01t0837600-01)	1	HORVU3Hr1G087010	619665811	619667277	Plant protein 1589 of unknown function	chr3H
ortho-MQTL-GW4	MQTL-GW4	Os01g0837100		Similar to predicted protein. (Os01t0837100-00)	1	HORVU3Hr1G087030	619730336	619731822	Pectate lyase family protein	chr3H
ortho-MQTL-GW4	MQTL-GW4	Os01g0837000	OsNPR4, NPR4	Ankyrin repeat containing protein. (Os01t0837000-01)	1	HORVU3Hr1G087050	619776315	619780876	Ankyrin repeat family protein	chr3H
ortho-MQTL-GW4	MQTL-GW4	Os01g0836900		Conserved hypothetical protein. (Os01t0836900-01)	1	HORVU3Hr1G087070	619783159	619784475	BnaC04g06180D protein	chr3H
ortho-MQTL-GW4	MQTL-GW4	Os01g0836800		Transmembrane receptor, eukaryota domain containing protein. (Os01t0836800-01);Transmembrane receptor, eukaryota domain containing protein. (Os01t0836800-04)	1	HORVU3Hr1G087110	619930503	619932929	Lung seven transmembrane receptor family protein	chr3H
ortho-MQTL-GW4	MQTL-GW4	Os01g0836600	OsABCG3	ABC transporter-like domain containing protein. (Os01t0836600-01)	1	HORVU3Hr1G087130	619961428	619963963	ABC transporter G family member 2	chr3H
ortho-MQTL-GW4	MQTL-GW4	Os01g0836400		Hypothetical conserved gene. (Os01t0836400-01);SAC3/GANP family protein. (Os01t0836400-02)	1	HORVU3Hr1G087140	620057812	620108631	SAC3/GANP/Nin1/mts3/eIF-3 p25 family	chr3H
ortho-MQTL-GW4	MQTL-GW4	Os01g0835500	rbohE, OsrbohE, Os rbohE, OsRbohE, OsNox3	Similar to Respiratory burst oxidase protein. (Os01t0835500-01);Similar to respiratory burst oxidase protein A. (Os01t0835500-02);Similar to Respiratory burst oxidase-like protein J. (Os01t0835500-03)	1	HORVU3Hr1G087210	620566837	620572379	respiratory burst oxidase protein F	chr3H
ortho-MQTL-GW4	MQTL-GW4	Os01g0835600		AT hook, DNA-binding, conserved site domain containing protein. (Os01t0835600-01);AT hook, DNA-binding, conserved site domain containing protein. (Os01t0835600-02);AT hook, DNA-binding, conserved site domain containing protein. (Os01t0835600-03);AT hook, DNA-binding, conserved site domain containing protein. (Os01t0835600-05)	1	HORVU3Hr1G087220	620566965	620576615	Chromosome 3B, genomic scaffold, cultivar Chinese Spring	chr3H
ortho-MQTL-GW4	MQTL-GW4	Os01g0835000		Similar to predicted protein. (Os01t0835000-01)	1	HORVU3Hr1G087250	620661481	620673649	TBC1 domain family member 8	chr3H
ortho-MQTL-GW4	MQTL-GW4	Os01g0834700	OsC3H11	Zinc finger, CCCH-type domain containing protein. (Os01t0834700-01);Similar to nucleic acid binding protein. (Os01t0834700-02)	1	HORVU3Hr1G087360	620944598	620955149	Zinc finger CCCH domain-containing protein 11	chr3H
ortho-MQTL-GW4	MQTL-GW4	Os01g0834500		Similar to 40S ribosomal protein S23 (S12). (Os01t0834500-01)	1	HORVU3Hr1G087380	621112310	621113950	30S ribosomal protein S12	chr3H
ortho-MQTL-GW4	MQTL-GW4	Os01g0834400	OsHAP3A, OsNF-YB-2, NFYB2, NF-YB2	Similar to HAP3. (Os01t0834400-01);CCAAT-box binding transcription factor, Chloroplast biogenesis (Os01t0834400-02)	1	HORVU3Hr1G087390	621114775	621118012	Nuclear transcription factor Y subunit B	chr3H
ortho-MQTL-GW4	MQTL-GW4	Os01g0834100	SIP1	Aldehyde dehydrogenase, conserved site domain containing protein. (Os01t0834100-01)	1	HORVU3Hr1G087430	621180084	621186287	Interactor of constitutive active ROPs 2, chloroplastic	chr3H
ortho-MQTL-GW4	MQTL-GW4	Os01g0833200		Similar to expressed protein. (Os01t0833200-01)	1	HORVU3Hr1G087450	621223998	621227567	unknown function	chr3H
ortho-MQTL-GW4	MQTL-GW4	Os01g0833500	OsSCP5	Similar to Serine carboxypeptidase II-1 precursor (EC 3.4.16.6) (CP-MII.1) (Fragment). (Os01t0833500-01)	1	HORVU3Hr1G087470	621227948	621233457	serine carboxypeptidase-like 27	chr3H
ortho-MQTL-GW4	MQTL-GW4	Os01g0833700		Clathrin adaptor, mu subunit, C-terminal domain containing protein. (Os01t0833700-01)	1	HORVU3Hr1G087490	621295452	621302035	Coatomer subunit delta-3	chr3H
ortho-MQTL-GW4	MQTL-GW4	Os01g0833800		IQ calmodulin-binding region domain containing protein. (Os01t0833800-01);Similar to cDNA clone:J013168C19, full insert sequence. (Os01t0833800-02)	1	HORVU3Hr1G087500	621310246	621314797	IQ-domain 3	chr3H
ortho-MQTL-GW4	MQTL-GW4	Os01g0833100		NLI interacting factor domain containing protein. (Os01t0833100-01)	1	HORVU3Hr1G087530	621476430	621479826	Mitochondrial import inner membrane translocase subunit TIM50	chr3H
ortho-MQTL-GW4	MQTL-GW4	Os01g0833000		Pentatricopeptide repeat domain containing protein. (Os01t0833000-01)	1	HORVU3Hr1G087540	621479893	621482209	Pentatricopeptide repeat-containing protein	chr3H
ortho-MQTL-GW4	MQTL-GW4	Os01g0832900	OsSTK1	Similar to ATP binding protein. (Os01t0832900-01)	1	HORVU3Hr1G087550	621482555	621487356	Protein kinase superfamily protein	chr3H
ortho-MQTL-GW4	MQTL-GW4	Os01g0832600		Similar to Leucoanthocyanidin dioxygenase-like protein. (Os01t0832600-01)	1	HORVU3Hr1G087570	621640292	621646033	2-oxoglutarate (2OG) and Fe(II)-dependent oxygenase superfamily protein	chr3H
ortho-MQTL-GW4	MQTL-GW4	Os01g0832300	OsCDPK3, OsCPK3	Similar to Calcium-dependent protein kinase. (Os01t0832300-00)	1	HORVU3Hr1G087600	621790171	621796928	calcium-dependent protein kinase 13	chr3H
ortho-MQTL-GW4	MQTL-GW4	Os01g0832200		Similar to selT-like protein. (Os01t0832200-01);Similar to selT-like protein. (Os01t0832200-02)	1	HORVU3Hr1G087620	621809817	621816894	SelT-like protein	chr3H
ortho-MQTL-GW4	MQTL-GW4	Os01g0832100	OsGELP27	Esterase, SGNH hydrolase-type domain containing protein. (Os01t0832100-01)	1	HORVU3Hr1G087670	621964473	621966784	GDSL esterase/lipase	chr3H
ortho-MQTL-GW4	MQTL-GW4	Os01g0832000	OsCDS5	Phosphatidate cytidylyltransferase family protein. (Os01t0832000-01)	1	HORVU3Hr1G087680	621983643	621987451	Phytol kinase 1, chloroplastic	chr3H
ortho-MQTL-GW4	MQTL-GW4	Os01g0831300	OsAMT2;2, AMT2;2, OsAMT2.2	Similar to Ammonium transporter. (Os01t0831300-01)	1	HORVU3Hr1G087690	621995865	621997936	ammonium transporter 2	chr3H
ortho-MQTL-GW4	MQTL-GW4	Os01g0831200	OsBAG4	Ubiquitin domain containing protein. (Os01t0831200-01)	1	HORVU3Hr1G087700	622000294	622003927	BAG family molecular chaperone regulator 4	chr3H
ortho-MQTL-GW4	MQTL-GW4	Os01g0831000	lax, lax(lx), LAX1, lx, OsbHLH123	Basic helix-loop-helix (bHLH) transcription factor, Axillary meristem formation (Os01t0831000-01)	1	HORVU3Hr1G087710	622189777	622190841	basic helix-loop-helix (bHLH) DNA-binding superfamily protein	chr3H
ortho-MQTL-GW4	MQTL-GW4	Os01g0830900		Hypothetical conserved gene. (Os01t0830900-00)	1	HORVU3Hr1G087720	622352275	622353453	RING/U-box superfamily protein	chr3H
ortho-MQTL-GW4	MQTL-GW4	Os01g0830700	OsTBL12, TBL12	Protein of unknown function DUF231, plant domain containing protein. (Os01t0830700-01);Protein of unknown function DUF231, plant domain containing protein. (Os01t0830700-02)	1	HORVU3Hr1G087740	622654280	622660539	TRICHOME BIREFRINGENCE-LIKE 28	chr3H
ortho-MQTL-GW4	MQTL-GW4	Os01g0830500	Os2OG-Fe (II) oxy, 2OG-Fe (II) oxy	2OG-Fe(II) oxygenase domain containing protein. (Os01t0830500-01)	1	HORVU3Hr1G087770	622679533	622682187	Chromosome 3B, genomic scaffold, cultivar Chinese Spring	chr3H
ortho-MQTL-GW4	MQTL-GW4	Os01g0829900	OsYSL18, OsYs2	Iron(III)-deoxymugineic acid transporter, Translocation of iron in reproductive organs and phloem in joints (Os01t0829900-01)	1	HORVU3Hr1G087790	622783175	622786275	YELLOW STRIPE like 7	chr3H
ortho-MQTL-GW4	MQTL-GW4	Os01g0830200	OsRFP	Zinc finger, RING/FYVE/PHD-type domain containing protein. (Os01t0830200-01)	1	HORVU3Hr1G087840	622805620	622808247	RING finger protein 5	chr3H
ortho-MQTL-GW4	MQTL-GW4	Os01g0830100		Pyridine nucleotide-disulphide oxidoreductase, NAD-binding region domain containing protein. (Os01t0830100-01);Similar to ATNDI1/NDA1 (ALTERNATIVE NAD(P)H DEHYDROGENASE 1); NADH dehydrogenase. (Os01t0830100-02)	1	HORVU3Hr1G087850	622808354	622812828	Internal alternative NAD(P)H-ubiquinone oxidoreductase A1, mitochondria	chr3H
ortho-MQTL-GW4	MQTL-GW4	Os01g0830000	OsABCI5, OsISC16	Similar to Plastid sufB (Fragment). (Os01t0830000-01)	1	HORVU3Hr1G087860	622812681	622817515	FeS cluster assembly protein SufB	chr3H
ortho-MQTL-GW4	MQTL-GW4	Os01g0829600		Protein of unknown function DUF688 domain containing protein. (Os01t0829600-01)	1	HORVU3Hr1G087890	622964439	622966366	Chromosome 3B, genomic scaffold, cultivar Chinese Spring	chr3H
ortho-MQTL-GW4	MQTL-GW4	Os01g0829400	OsGRL2	Thioredoxin fold domain containing protein. (Os01t0829400-01)	1	HORVU3Hr1G087930	622980884	622982496	Glutaredoxin family protein	chr3H
ortho-MQTL-GW4	MQTL-GW4	Os01g0829000	MRL7	Thioredoxin-like fold domain containing protein. (Os01t0829000-01)	1	HORVU3Hr1G087940	623119729	623122051	Thioredoxin superfamily protein	chr3H
ortho-MQTL-GW4	MQTL-GW4	Os01g0830100		Pyridine nucleotide-disulphide oxidoreductase, NAD-binding region domain containing protein. (Os01t0830100-01);Similar to ATNDI1/NDA1 (ALTERNATIVE NAD(P)H DEHYDROGENASE 1); NADH dehydrogenase. (Os01t0830100-02)	1	HORVU3Hr1G087950	623125405	623129142	undescribed protein	chr3H
ortho-MQTL-GW4	MQTL-GW4	Os01g0829100		Ankyrin domain containing protein. (Os01t0829100-01)	1	HORVU3Hr1G087970	623129632	623132016	Ankyrin repeat family protein	chr3H
ortho-MQTL-GW4	MQTL-GW4	Os01g0828900	G1L7	Similar to predicted protein. (Os01t0828900-00)	1	HORVU3Hr1G088000	623227265	623228705	Protein LIGHT-DEPENDENT SHORT HYPOCOTYLS 6	chr3H
ortho-MQTL-GW4	MQTL-GW4	Os01g0828200		Hypothetical conserved gene. (Os01t0828200-00)	1	HORVU3Hr1G088030	623335851	623337724	Gamma-interferon-inducible lysosomal thiol reductase	chr3H
ortho-MQTL-GW4	MQTL-GW4	Os01g0828300		Protein of unknown function DUF248, methyltransferase putative family protein. (Os01t0828300-01)	1	HORVU3Hr1G088050	623371132	623377232	S-adenosyl-L-methionine-dependent methyltransferases superfamily protein	chr3H
ortho-MQTL-GW4	MQTL-GW4	Os01g0827800	OsPYL/RCAR1, PYL1, OsPYL1, OsPYL4	Similar to AT-rich element binding factor 3. (Os01t0827800-00)	1	HORVU3Hr1G088100	623651577	623652284	Abscisic acid receptor PYR1	chr3H
ortho-MQTL-GW4	MQTL-GW4	Os01g0827500	OsEXO70B1, OsExo70B1, OrysaB1_Exo70	Exo70 exocyst complex subunit family protein. (Os01t0827500-01)	1	HORVU3Hr1G088110	623728863	623759727	exocyst subunit exo70 family protein B2	chr3H
ortho-MQTL-GW4	MQTL-GW4	Os01g0827700	OsGELP26	Lipase, GDSL domain containing protein. (Os01t0827700-00)	1	HORVU3Hr1G088120	623761065	623763464	GDSL esterase/lipase	chr3H
ortho-MQTL-GW4	MQTL-GW4	Os01g0827400		Prenylated rab acceptor PRA1 family protein. (Os01t0827400-01)	1	HORVU3Hr1G088130	623816805	623817810	PRA1 (Prenylated rab acceptor) family protein	chr3H
ortho-MQTL-GW4	MQTL-GW4	Os01g0827300	OsChI1, ChI1, OsLAC3	Putative laccase precursor, Abiotic stress response (Os01t0827300-01)	1	HORVU3Hr1G088140	623871496	623873779	laccase 12	chr3H
ortho-MQTL-GW4	MQTL-GW4	Os01g0827300	OsChI1, ChI1, OsLAC3	Putative laccase precursor, Abiotic stress response (Os01t0827300-01)	1	HORVU3Hr1G088150	623923278	623925561	laccase 12	chr3H
ortho-MQTL-GW4	MQTL-GW4	Os01g0826400	OsWRKY24	WRKY transcription factor 24 (WRKY24). (Os01t0826400-01)	1	HORVU3Hr1G088200	624065027	624067854	WRKY DNA-binding protein 33	chr3H
ortho-MQTL-GW4	MQTL-GW4	Os01g0826900		Domain of unknown function DUF399 domain containing protein. (Os01t0826900-01)	1	HORVU3Hr1G088220	624110677	624133889	Protein RETICULATA-RELATED 5, chloroplastic	chr3H
ortho-MQTL-GW4	MQTL-GW4	Os01g0825500		Nodulin-like domain containing protein. (Os01t0825500-01);Similar to nodulin-like protein. (Os01t0825500-02)	1	HORVU3Hr1G088320	624408006	624410566	Nodulin-like / Major Facilitator Superfamily protein	chr3H
ortho-MQTL-GW4	MQTL-GW4	Os01g0825700		Similar to VHS2 protein (Fragment). (Os01t0825700-01)	1	HORVU3Hr1G088350	624425277	624430157	Class E vacuolar protein-sorting machinery protein hse1	chr3H
ortho-MQTL-GW4	MQTL-GW4	Os01g0825800	OsATL7	Amino acid transporter, transmembrane domain containing protein. (Os01t0825800-01);Similar to Amino acid-polyamine transporter. (Os01t0825800-02)	1	HORVU3Hr1G088360	624442669	624450308	Transmembrane amino acid transporter family protein	chr3H
ortho-MQTL-GW4	MQTL-GW4	Os01g0825000		Similar to LOB domain protein 12. (Os01t0825000-01)	1	HORVU3Hr1G088440	624909985	624911809	LOB domain-containing protein 15	chr3H
ortho-MQTL-GW10	MQTL-GW10	Os03g0296300		Similar to mitochondrial import inner membrane translocase subunit tim22. (Os03t0296300-01)	3	HORVU4Hr1G055610	466666361	466671585	Mitochondrial import inner membrane translocase subunit TIM22-1	chr4H
ortho-MQTL-GW10	MQTL-GW10	Os03g0296200		Conserved hypothetical protein. (Os03t0296200-00)	3	HORVU4Hr1G055620	466668804	466671718	unknown function	chr4H
ortho-MQTL-GW10	MQTL-GW10	Os03g0296000	OsTDF1	Similar to DNA binding protein. (Os03t0296000-00)	3	HORVU4Hr1G055680	467095873	467097563	myb domain protein 103	chr4H
ortho-MQTL-GW10	MQTL-GW10	Os03g0295800		Gamma interferon inducible lysosomal thiol reductase GILT family protein. (Os03t0295800-01);Similar to gamma-interferon-inducible lysosomal thiol reductase. (Os03t0295800-02)	3	HORVU4Hr1G055800	468835722	468837946	Gamma-interferon-inducible lysosomal thiol reductase	chr4H
ortho-MQTL-GW10	MQTL-GW10	Os03g0295700		Conserved hypothetical protein. (Os03t0295700-01)	3	HORVU4Hr1G055820	469120807	469130927	Rab3 GTPase-activating protein catalytic subunit	chr4H
ortho-MQTL-GW10	MQTL-GW10	Os03g0295500		CHCH domain containing protein. (Os03t0295500-01)	3	HORVU4Hr1G055850	469409323	469413690	NADH dehydrogenase [ubiquinone] 1 alpha subcomplex subunit 8-A	chr4H
ortho-MQTL-GW10	MQTL-GW10	Os03g0295600		Serine/threonine protein kinase domain containing protein. (Os03t0295600-01);Serine/threonine protein kinase domain containing protein. (Os03t0295600-02)	3	HORVU4Hr1G055860	469415247	469418692	Protein kinase superfamily protein	chr4H
ortho-MQTL-GW10	MQTL-GW10	Os03g0294900		Similar to Ubiquitin-activating enzyme E1. (Os03t0294900-01)	3	HORVU4Hr1G055880	469618645	469625878	ubiquitin activating enzyme 2	chr4H
ortho-MQTL-GW10	MQTL-GW10	Os03g0294800		Similar to Ser-thr protein kinase (Fragment). (Os03t0294800-01);Similar to ATP binding protein. (Os03t0294800-02)	3	HORVU4Hr1G055890	469805667	469809739	Protein kinase family protein	chr4H
ortho-MQTL-GW10	MQTL-GW10	Os03g0294700	OsETOL1, OsSTA97	Putative E3 ubiquitin ligase, Ethylene-overproduction protein1, Drought and submergence tolerance, Regulation of ethylene synthesis (Os03t0294700-01)	3	HORVU4Hr1G055900	469810551	469815432	Ethylene-overproduction protein 1	chr4H
ortho-MQTL-GW10	MQTL-GW10	Os03g0294600		Similar to Importin-beta1. (Os03t0294600-01)	3	HORVU4Hr1G055910	470254827	470259532	Importin subunit beta-1	chr4H
ortho-MQTL-GW10	MQTL-GW10	Os03g0294200	OsF2KP2	Similar to Fructose-6-phosphate-2-kinase/fructose-2, 6-bisphosphatase. (Os03t0294200-01);Similar to F2KP (FRUCTOSE-2,6-BISPHOSPHATASE); fructose-2,6-bisphosphate 2-phosphatase. (Os03t0294200-02)	3	HORVU4Hr1G056000	470548614	470564232	6-phosphofructo-2-kinase/fructose-2,6-bisphosphatase	chr4H
ortho-MQTL-GW10	MQTL-GW10	Os03g0293500	pdc2*, pdc2, OsPDC2	Similar to Pyruvate decarboxylase isozyme 2. (Os03t0293500-01);Similar to Pyruvate decarboxylase isozyme 3 (EC 4.1.1.1) (PDC) (Fragment). (Os03t0293500-02)	3	HORVU4Hr1G056050	470931236	470934441	pyruvate decarboxylase-2	chr4H
ortho-MQTL-GW10	MQTL-GW10	Os03g0293400		Similar to basic helix-loop-helix family protein. (Os03t0293400-01)	3	HORVU4Hr1G056060	470939354	470944554	APRATAXIN-like	chr4H
ortho-MQTL-GW10	MQTL-GW10	Os03g0292200		Adenine nucleotide translocator 1 domain containing protein. (Os03t0292200-01)	3	HORVU4Hr1G056100	471099223	471102778	Mitochondrial substrate carrier family protein	chr4H
ortho-MQTL-GW10	MQTL-GW10	Os03g0292700		Similar to Protein kinase domain containing protein, expressed. (Os03t0292700-01)	3	HORVU4Hr1G056120	471117650	471119320	Protein kinase superfamily protein	chr4H
ortho-MQTL-GW10	MQTL-GW10	Os03g0292800		Similar to Ran binding protein 1 homolog. (Os03t0292800-01)	3	HORVU4Hr1G056140	471124885	471128131	RAN binding protein 1	chr4H
ortho-MQTL-GW10	MQTL-GW10	Os03g0292100	OsPP2C32, PP2C32, OsPP50	Hypothetical conserved gene. (Os03t0292100-01)	3	HORVU4Hr1G056210	471655607	471658804	Protein phosphatase 2C family protein	chr4H
ortho-MQTL-GW10	MQTL-GW10	Os03g0291500	OsASN1, OsAS1, AS1	Asparagine synthetase, Biosynthesis of asparagine following the supply of ammonium (Os03t0291500-01)	3	HORVU4Hr1G056240	472365978	472369874	Asparagine synthetase [glutamine-hydrolyzing] 1	chr4H
ortho-MQTL-GW10	MQTL-GW10	Os03g0290900	OsTBL18, TBL18	Protein of unknown function DUF231, plant domain containing protein. (Os03t0290900-01)	3	HORVU4Hr1G056250	472532861	472535828	TRICHOME BIREFRINGENCE-LIKE 45	chr4H
ortho-MQTL-GW10	MQTL-GW10	Os03g0290500		Synaptojanin, N-terminal domain containing protein. (Os03t0290500-01)	3	HORVU4Hr1G056400	473325305	473347591	Phosphoinositide phosphatase family protein	chr4H
ortho-MQTL-GW10	MQTL-GW10	Os03g0290300	OsFAD7	Similar to W-3 fatty acid desaturase (Fragment). (Os03t0290300-01)	3	HORVU4Hr1G056470	473592712	473596716	fatty acid desaturase 8	chr4H
ortho-MQTL-GW10	MQTL-GW10	Os03g0289800		Similar to Leucoanthocyanidin dioxygenase-like protein. (Os03t0289800-01)	3	HORVU4Hr1G056500	474397670	474401960	2-oxoglutarate (2OG) and Fe(II)-dependent oxygenase superfamily protein	chr4H
ortho-MQTL-GW10	MQTL-GW10	Os03g0289300	OsPLC2	Similar to Phosphoinositide-specific phospholipase C. (Os03t0289300-00)	3	HORVU4Hr1G056550	474950733	474959420	Rhodanese-like domain-containing protein 10	chr4H
ortho-MQTL-GW10	MQTL-GW10	Os03g0289200		Similar to H/ACA ribonucleoprotein complex subunit 1-like protein (GCR 101 snRNP). (Os03t0289200-01);Similar to protein YIP1. (Os03t0289200-02)	3	HORVU4Hr1G056600	475359020	475363014	Protein YIPF	chr4H
ortho-MQTL-GW10	MQTL-GW10	Os03g0289100	osk3, OsATG1b, ATG1B, OSK5, osk5, OSK35, SnRK1b, OsK35	Serine/threonine protein kinase, Carbohydrate metabolism (Os03t0289100-01);Similar to OSK3. (Os03t0289100-02)	3	HORVU4Hr1G056610	475452341	475459346	protein kinase family protein	chr4H
ortho-MQTL-GW10	MQTL-GW10	Os03g0288900		Hypothetical protein. (Os03t0288900-01)	3	HORVU4Hr1G056630	475835442	475838519	unknown function	chr4H
ortho-MQTL-GW10	MQTL-GW10	Os03g0288800		Cytochrome B561-related domain containing protein. (Os03t0288800-01)	3	HORVU4Hr1G056640	475927366	475931396	Transmembrane protein 209	chr4H
ortho-MQTL-GW10	MQTL-GW10	Os03g0288700		Phosphatidic acid phosphatase type 2/haloperoxidase domain containing protein. (Os03t0288700-01)	3	HORVU4Hr1G056660	476208742	476214203	Dolichyldiphosphatase 1	chr4H
ortho-MQTL-GW10	MQTL-GW10	Os03g0288600	SIP6	Muscle derived-like protein. (Os03t0288600-01);Similar to SKIP interacting protein 6. (Os03t0288600-02)	3	HORVU4Hr1G056670	476210113	476226172	Pseudouridine synthase family protein	chr4H
ortho-MQTL-GW10	MQTL-GW10	Os03g0288300		Alpha/beta hydrolase fold-1 domain containing protein. (Os03t0288300-01);Similar to predicted protein. (Os03t0288300-02)	3	HORVU4Hr1G056700	476286516	476291722	alpha/beta-Hydrolases superfamily protein	chr4H
ortho-MQTL-GW10	MQTL-GW10	Os03g0287900	PDIL5;1, PDIL5-1, PDIL 5-1, OsPDIL5-1	Similar to Protein disulfide isomerase. (Os03t0287900-01)	3	HORVU4Hr1G056730	476590992	476593244	Protein disulfide isomerase-like 5-1	chr4H
ortho-MQTL-GW10	MQTL-GW10	Os03g0287800	OsGT43B	Similar to beta3-glucuronyltransferase. (Os03t0287800-00)	3	HORVU4Hr1G056770	477112485	477116943	Galactosylgalactosylxylosylprotein 3-beta-glucuronosyltransferase P	chr4H
ortho-MQTL-GW10	MQTL-GW10	Os03g0287400		Similar to LOB domain protein 4. (Os03t0287400-01)	3	HORVU4Hr1G056890	478073849	478074983	LOB domain-containing protein 1	chr4H
ortho-MQTL-GW10	MQTL-GW10	Os03g0282300		Hypothetical conserved gene. (Os03t0282300-00)	3	HORVU4Hr1G056920	478101196	478101757	unknown function	chr4H
ortho-MQTL-GW10	MQTL-GW10	Os03g0286900	OsRCI2-5	RCI2 (rare cold-inducible 2) family protein, Drought resistance (Os03t0286900-01)	3	HORVU4Hr1G057000	478728927	478730040	Low temperature and salt responsive protein family	chr4H
ortho-MQTL-GW10	MQTL-GW10	Os03g0286900	OsRCI2-5	RCI2 (rare cold-inducible 2) family protein, Drought resistance (Os03t0286900-01)	3	HORVU4Hr1G057020	478924692	478925470	Low temperature and salt responsive protein family	chr4H
ortho-MQTL-GW10	MQTL-GW10	Os03g0286800	OsWD40-67	Similar to WD and tetratricopeptide repeats protein 1. (Os03t0286800-01)	3	HORVU4Hr1G057080	479130443	479133788	DDB1- and CUL4-associated factor 8	chr4H
ortho-MQTL-GW10	MQTL-GW10	Os03g0286300		Similar to Phosphate/phosphoenolpyruvate translocator protein-like. (Os03t0286300-01);Similar to organic anion transporter. (Os03t0286300-02)	3	HORVU4Hr1G057100	479905898	479910480	Nucleotide-sugar transporter family protein	chr4H
ortho-MQTL-GW10	MQTL-GW10	Os03g0286500		Similar to RNA-binding region containing protein 1 (HSRNASEB) (ssDNA binding protein SEB4) (CLL-associated antigen KW-5). Splice isoform 2. (Os03t0286500-01)	3	HORVU4Hr1G057110	479910477	479913313	RNA-binding protein 1	chr4H
ortho-MQTL-GW10	MQTL-GW10	Os03g0286200		Similar to Prephenate dehydratase-like. (Os03t0286200-01);Similar to P-protein. (Os03t0286200-02)	3	HORVU4Hr1G057140	480423737	480427547	prephenate dehydratase 1	chr4H
ortho-MQTL-GW10	MQTL-GW10	Os03g0285700	OsAPX1, APXa, OsAPx01, OsAPx1, OSAPX1, APx1, cAPX	Similar to L-ascorbate peroxidase. (Os03t0285700-01)	3	HORVU4Hr1G057170	480836143	480839513	Peroxidase superfamily protein	chr4H
ortho-MQTL-GW10	MQTL-GW10	Os03g0285800	OsMSRMK2, OsMAPK5, OsMAP1, OsMPK3, OsBIMK1, OsMAPK2, MPK5, BIMK1, MAPK2, MAPK5, MPK3, OsMPK5, OsMAPK3, OsMAPK5b, MAPK3	MAP Kinase. (Os03t0285800-01);MAP Kinase. (Os03t0285800-02)	3	HORVU4Hr1G057200	480892997	480895942	mitogen-activated protein kinase 3	chr4H
ortho-MQTL-GW10	MQTL-GW10	Os03g0285700	OsAPX1, APXa, OsAPx01, OsAPx1, OSAPX1, APx1, cAPX	Similar to L-ascorbate peroxidase. (Os03t0285700-01)	3	HORVU4Hr1G057210	480951276	480954017	Peroxidase superfamily protein	chr4H
ortho-MQTL-GW10	MQTL-GW10	Os03g0284800	OsTOP6A3, OsSPO11-3, OsSPO11C	Spo11/DNA topoisomerase VI, subunit A family protein. (Os03t0284800-01)	3	HORVU4Hr1G057310	481893942	481896080	DNA topoisomerase 6 subunit A3	chr4H
ortho-MQTL-GW10	MQTL-GW10	Os03g0284900		Annexin repeat, conserved site domain containing protein. (Os03t0284900-01);Annexin repeat, conserved site domain containing protein. (Os03t0284900-02);Hypothetical conserved gene. (Os03t0284900-03);Similar to cDNA clone:001-032-C02, full insert sequence. (Os03t0284900-04)	3	HORVU4Hr1G057330	481896442	481910327	Pentatricopeptide repeat-containing protein	chr4H
ortho-MQTL-GW10	MQTL-GW10	Os03g0284500		HAD-superfamily subfamily IIA hydrolase, CECR5 protein. (Os03t0284500-01);Similar to cat eye syndrome critical region protein 5. (Os03t0284500-02)	3	HORVU4Hr1G057360	482105453	482113450	hydrolase family protein / HAD-superfamily protein	chr4H
ortho-MQTL-GW10	MQTL-GW10	Os03g0284600		Thioredoxin-like fold domain containing protein. (Os03t0284600-01)	3	HORVU4Hr1G057410	482112574	482116290	Prostamide/prostaglandin F synthase	chr4H
ortho-MQTL-GW10	MQTL-GW10	Os03g0284400		Similar to Ribosomal protein L10-like. (Os03t0284400-01)	3	HORVU4Hr1G057450	482248980	482250693	50S ribosomal protein L10	chr4H
ortho-MQTL-GW10	MQTL-GW10	Os03g0283900	OsRLCK108	Similar to Serine/threonine-protein kinase PBS1 (EC 2.7.1.37) (AvrPphB susceptible protein 1). (Os03t0283900-01)	3	HORVU4Hr1G057520	482652234	482814473	Protein kinase superfamily protein	chr4H
ortho-MQTL-GW10	MQTL-GW10	Os03g0284000		Hypothetical conserved gene. (Os03t0284000-00)	3	HORVU4Hr1G057530	482656932	482659052	Protein kinase superfamily protein	chr4H
ortho-MQTL-GW10	MQTL-GW10	Os03g0283600		CDP-alcohol phosphatidyltransferase domain containing protein. (Os03t0283600-01);Similar to CDP-diacylglycerol--glycerol-3-phosphate 3-phosphatidyltransferase. (Os03t0283600-02)	3	HORVU4Hr1G057680	483733116	483737985	CDP-diacylglycerol--glycerol-3-phosphate 3-phosphatidyltransferase 2	chr4H
ortho-MQTL-GW10	MQTL-GW10	Os03g0283300		Conserved hypothetical protein. (Os03t0283300-01)	3	HORVU4Hr1G057700	484039259	484042144	Protein MODIFIER OF SNC1 11	chr4H
ortho-MQTL-GW10	MQTL-GW10	Os03g0283500		Pentatricopeptide repeat domain containing protein. (Os03t0283500-01)	3	HORVU4Hr1G057730	484046316	484051512	Pentatricopeptide repeat-containing protein	chr4H
ortho-MQTL-GW10	MQTL-GW10	Os03g0283200	OsGSTL1	Similar to IN2-1 protein. (Os03t0283200-00)	3	HORVU4Hr1G057740	484275834	484277733	Glutathione S-transferase family protein	chr4H
ortho-MQTL-GW10	MQTL-GW10	Os03g0283100	OsGSTL2	Similar to In2-1 protein. (Os03t0283100-01);Similar to In2-1 protein. (Os03t0283100-02)	3	HORVU4Hr1G057890	484878993	484881887	Glutathione S-transferase family protein	chr4H
ortho-MQTL-GW10	MQTL-GW10	Os03g0283100	OsGSTL2	Similar to In2-1 protein. (Os03t0283100-01);Similar to In2-1 protein. (Os03t0283100-02)	3	HORVU4Hr1G057910	484945437	484948531	Glutathione S-transferase family protein	chr4H
ortho-MQTL-GW10	MQTL-GW10	Os03g0283000	OsGSTL3	Similar to In2-1 protein. (Os03t0283000-00)	3	HORVU4Hr1G057930	484949085	484965912	Glutathione S-transferase family protein	chr4H
ortho-MQTL-GW10	MQTL-GW10	Os03g0282900		Conserved hypothetical protein. (Os03t0282900-01);Conserved hypothetical protein. (Os03t0282900-02)	3	HORVU4Hr1G058010	485033192	485036573	Ribosomal protein S24e family protein	chr4H
ortho-MQTL-GW10	MQTL-GW10	Os03g0282800		Conserved hypothetical protein. (Os03t0282800-01)	3	HORVU4Hr1G058050	485396736	485400225	unknown protein; BEST Arabidopsis thaliana protein match is: unknown protein .	chr4H
ortho-MQTL-GW10	MQTL-GW10	Os03g0281900	OsABCG5	ATP-binding cassette (ABC) transporter, Hypodermal suberization of roots, Salt stress tolerance (Os03t0281900-01)	3	HORVU4Hr1G058070	485672690	485675800	ABC transporter G family member 5	chr4H
ortho-MQTL-GW10	MQTL-GW10	Os03g0281600	osECA1, OsECA1	Similar to Ca2+-ATPase. (Os03t0281600-01);Similar to Ca2+-ATPase (Fragment). (Os03t0281600-02)	3	HORVU4Hr1G058210	486721584	486731458	Calcium-transporting ATPase	chr4H
ortho-MQTL-GW10	MQTL-GW10	Os03g0281500	OsCrRLK1L7	Similar to Resistance protein candidate (Fragment). (Os03t0281500-01)	3	HORVU4Hr1G058220	486728398	486731344	Protein kinase superfamily protein	chr4H
ortho-MQTL-GW10	MQTL-GW10	Os03g0281300		phosphotransferase system, PEP-utilising enzyme, N-terminal domain containing protein. (Os03t0281300-01)	3	HORVU4Hr1G058350	487814379	487826263	unknown protein; BEST Arabidopsis thaliana protein match is: unknown protein .	chr4H
ortho-MQTL-GW10	MQTL-GW10	Os03g0281201		Conserved hypothetical protein. (Os03t0281201-01)	3	HORVU4Hr1G058430	488634709	488635905	unknown function	chr4H
ortho-MQTL-GW10	MQTL-GW10	Os03g0281100	OsSTA96	Ankyrin repeat containing protein. (Os03t0281100-00)	3	HORVU4Hr1G058450	489019631	489022880	Ankyrin repeat family protein	chr4H
ortho-MQTL-GW10	MQTL-GW10	Os03g0281000		Similar to Ankyrin-like protein. (Os03t0281000-01)	3	HORVU4Hr1G058480	489251520	489254963	Ankyrin repeat family protein	chr4H
ortho-MQTL-GW10	MQTL-GW10	Os03g0280800	OsUXS1, UXS-1	Similar to UDP-D-glucuronate decarboxylase. (Os03t0280800-01)	3	HORVU4Hr1G058500	489407966	489412531	UDP-glucuronic acid decarboxylase 1	chr4H
ortho-MQTL-GW10	MQTL-GW10	Os03g0280400		Similar to plant-specific domain TIGR01589 family protein. (Os03t0280400-01)	3	HORVU4Hr1G058560	489814554	489816756	Plant protein 1589 of unknown function	chr4H
ortho-MQTL-GW10	MQTL-GW10	Os03g0280000	OsABCB13, OsPGP13	Similar to MDR-like ABC transporter. (Os03t0280000-01)	3	HORVU4Hr1G058580	490015790	490027689	Lipid A export ATP-binding/permease protein MsbA	chr4H
ortho-MQTL-GW10	MQTL-GW10	Os03g0279900		Nitric oxide synthase-interacting domain containing protein. (Os03t0279900-01)	3	HORVU4Hr1G058600	490028228	490030177	Nitric oxide synthase-interacting protein	chr4H
ortho-MQTL-GW10	MQTL-GW10	Os03g0279700		Similar to ZPT2-12. (Os03t0279700-01)	3	HORVU4Hr1G058690	490771607	490772201	zinc-finger protein 3	chr4H
ortho-MQTL-GW10	MQTL-GW10	Os03g0279700		Similar to ZPT2-12. (Os03t0279700-01)	3	HORVU4Hr1G058720	490916521	490917746	C2H2-like zinc finger protein	chr4H
ortho-MQTL-GW10	MQTL-GW10	Os03g0279200		Similar to Histone H2A. (Os03t0279200-01)	3	HORVU4Hr1G058810	491364844	491365387	histone H2A 6	chr4H
ortho-MQTL-GW10	MQTL-GW10	Os03g0279400		Similar to predicted protein. (Os03t0279400-01);Similar to Arginine biosynthesis bifunctional protein argJ 1 [Includes: Glutamate N-acetyltransferase (EC 2.3.1.35) (Ornithine acetyltransferase) (Ornithine transacetylase) (OATase); Amino-acid acetyltransferase (EC 2.3.1.1) (N-acetylglutamate synthase) (AGS)] [Contains: Arginine biosynthesis bifunctional protein argJ1 alpha chain; Arginine biosynth…	3	HORVU4Hr1G058840	491395779	491400330	Arginine biosynthesis bifunctional protein ArgJ 1	chr4H
ortho-MQTL-GW10	MQTL-GW10	Os03g0279200		Similar to Histone H2A. (Os03t0279200-01)	3	HORVU4Hr1G058940	491739746	491741333	histone H2A 6	chr4H
ortho-MQTL-GW15	MQTL-GW15	Os04g0482300		Kelch related domain containing protein. (Os04t0482300-01)	4	HORVU2Hr1G083490	605547447	605546719	Histone acetyltransferase HAC5	chr2H
ortho-MQTL-GW15	MQTL-GW15	Os04g0482300		Kelch related domain containing protein. (Os04t0482300-01)	4	HORVU2Hr1G083430	605627303	605299287	BTB/POZ and TAZ domain-containing protein 2	chr2H
ortho-MQTL-GW15	MQTL-GW15	Os04g0482600		Hypothetical conserved gene. (Os04t0482600-01)	4	HORVU2Hr1G083520	605855995	605855030	undescribed protein	chr2H
ortho-MQTL-GW15	MQTL-GW15	Os04g0482700		Similar to H0525D09.10 protein. (Os04t0482700-01)	4	HORVU2Hr1G083530	605861767	605857071	Mitochondrial inner membrane protease ATP23	chr2H
ortho-MQTL-GW15	MQTL-GW15	Os04g0482800		Similar to Topoisomerase-like protein. (Os04t0482800-01)	4	HORVU2Hr1G083610	606425491	606421117	Programmed cell death protein 4	chr2H
ortho-MQTL-GW15	MQTL-GW15	Os04g0482900		Similar to H0525D09.12 protein. (Os04t0482900-01)	4	HORVU2Hr1G083620	606487068	606482304	unknown protein; Has 30201 Blast hits to 17322 proteins in 780 species: Archae - 12; Bacteria - 1396; Metazoa - 17338; Fungi - 3422; Plants - 5037; Viruses - 0; Other Eukaryotes - 2996 (source: NCBI BLink).	chr2H
ortho-MQTL-GW15	MQTL-GW15	Os04g0483200		Steroid nuclear receptor, ligand-binding domain containing protein. (Os04t0483200-01);Similar to H0805A05.1 protein. (Os04t0483200-02)	4	HORVU2Hr1G083710	607173003	607168254	unknown function	chr2H
ortho-MQTL-GW15	MQTL-GW15	Os04g0483400		Similar to H0805A05.2 protein. (Os04t0483400-01)	4	HORVU2Hr1G083720	607182054	607173962	COP1-interacting protein 4.1	chr2H
ortho-MQTL-GW15	MQTL-GW15	Os04g0483500	KCR1, OsKCR1, WSL3	Beta-ketoacyl-CoA reductase, Cuticular wax biosynthesis, Fatty acid elongation (Os04t0483500-01)	4	HORVU2Hr1G083740	607228580	607223111	Very-long-chain 3-oxoacyl-CoA reductase 1	chr2H
ortho-MQTL-GW15	MQTL-GW15	Os04g0483600		Kelch-type beta propeller domain containing protein. (Os04t0483600-01);Hypothetical conserved gene. (Os04t0483600-02)	4	HORVU2Hr1G083780	607343274	607266545	Kelch domain-containing protein 4	chr2H
ortho-MQTL-GW15	MQTL-GW15	Os04g0483500	KCR1, OsKCR1, WSL3	Beta-ketoacyl-CoA reductase, Cuticular wax biosynthesis, Fatty acid elongation (Os04t0483500-01)	4	HORVU2Hr1G083810	607428078	607427812	Very-long-chain 3-oxoacyl-CoA reductase 1	chr2H
ortho-MQTL-GW15	MQTL-GW15	Os04g0484800	APC2, OsAPC2	Cullin family protein. (Os04t0484800-01)	4	HORVU2Hr1G083840	607990039	607964388	Anaphase-promoting complex subunit 2	chr2H
ortho-MQTL-GW15	MQTL-GW15	Os04g0485100	OsPP2A-B'eta, OsB'eta	Similar to Protein phosphatase 2A B' regulatory subunit. (Os04t0485100-01);Similar to Protein phosphatase 2A B' regulatory subunit. (Os04t0485100-02)	4	HORVU2Hr1G083850	608069754	608065887	Serine/threonine protein phosphatase 2A 59 kDa regulatory subunit B' gamma isoform	chr2H
ortho-MQTL-GW15	MQTL-GW15	Os04g0485000	OsRpn7, Rpn7	Similar to 26S proteasome subunit RPN7. (Os04t0485000-01)	4	HORVU2Hr1G083860	608075411	608070575	26S proteasome non-ATPase regulatory subunit 6	chr2H
ortho-MQTL-GW15	MQTL-GW15	Os04g0484900	OsHAG703	Similar to Kluyveromyces lactis strain NRRL Y-1140 chromosome E of strain NRRL Y- 1140 of Kluyveromyces lactis. (Os04t0484900-01)	4	HORVU2Hr1G083870	608080273	608070575	Elongator complex protein 3	chr2H
ortho-MQTL-GW15	MQTL-GW15	Os04g0485300	OsG6PDH2, OsG6PDH1, OsG6PDH	Glucose-6-phosphate dehydrogenase. (Os04t0485300-01);Glucose-6-phosphate dehydrogenase. (Os04t0485300-02);Similar to Glucose-6-phosphate 1-dehydrogenase. (Os04t0485300-03);Similar to Glucose-6-phosphate 1-dehydrogenase. (Os04t0485300-04)	4	HORVU2Hr1G083940	608632434	608622842	glucose-6-phosphate dehydrogenase 6	chr2H
ortho-MQTL-GW15	MQTL-GW15	Os04g0485400	OsISC44	Similar to Nucleotide-binding protein. (Os04t0485400-01);Similar to nucleotide-binding protein 1. (Os04t0485400-02)	4	HORVU2Hr1G083960	609149042	609144533	Cytosolic Fe-S cluster assembly factor NBP35	chr2H
ortho-MQTL-GW15	MQTL-GW15	Os04g0485700		Similar to Exonuclease. (Os04t0485700-01)	4	HORVU2Hr1G083970	609149605	609147128	Restriction endonuclease, type II-like superfamily protein	chr2H
ortho-MQTL-GW15	MQTL-GW15	Os04g0485800	OsFbox225, Os_F0540	Cyclin-like F-box domain containing protein. (Os04t0485800-01);Cyclin-like F-box domain containing protein. (Os04t0485800-02)	4	HORVU2Hr1G083980	609153835	609149691	F-box protein	chr2H
ortho-MQTL-GW15	MQTL-GW15	Os04g0486500	MAD2	Similar to Mitotic spindle checkpoint protein MAD2. (Os04t0486500-01)	4	HORVU2Hr1G084050	609632837	609630320	Mitotic spindle checkpoint protein MAD2	chr2H
ortho-MQTL-GW15	MQTL-GW15	Os04g0486800	OsDBH	Similar to predicted protein. (Os04t0486800-01)	4	HORVU2Hr1G084110	610184798	610172423	ATP-dependent DNA helicase Q-like 5	chr2H
ortho-MQTL-GW15	MQTL-GW15	Os04g0486900		Acid phosphatase/vanadium-dependent haloperoxidase related family protein. (Os04t0486900-01)	4	HORVU2Hr1G084120	610190916	610185653	Acid phosphatase/vanadium-dependent haloperoxidase-related protein	chr2H
ortho-MQTL-GW15	MQTL-GW15	Os04g0486950		Similar to Malate synthase. (Os04t0486950-01)	4	HORVU2Hr1G084130	610198479	610189507	malate synthase	chr2H
ortho-MQTL-GW15	MQTL-GW15	Os04g0487100		Galactose oxidase/kelch, beta-propeller domain containing protein. (Os04t0487100-01)	4	HORVU2Hr1G084190	610410941	610406687	Kelch-like protein 20	chr2H
ortho-MQTL-GW15	MQTL-GW15	Os04g0487200		Serine/threonine protein kinase domain containing protein. (Os04t0487200-01)	4	HORVU2Hr1G084210	610446161	610444948	Leucine-rich repeat receptor-like protein kinase family protein	chr2H
ortho-MQTL-GW15	MQTL-GW15	Os04g0487200		Serine/threonine protein kinase domain containing protein. (Os04t0487200-01)	4	HORVU2Hr1G084260	610743724	610740082	receptor-like protein kinase 4	chr2H
ortho-MQTL-GW15	MQTL-GW15	Os04g0487300		Similar to DNA-directed RNA polymerases II 24 kDa polypeptide. (Os04t0487300-01)	4	HORVU2Hr1G084270	610748476	610745554	DNA-directed RNA polymerase subunit 5-like protein 1	chr2H
ortho-MQTL-GW15	MQTL-GW15	Os04g0487300		Similar to DNA-directed RNA polymerases II 24 kDa polypeptide. (Os04t0487300-01)	4	HORVU2Hr1G084300	610815184	610753951	DNA-directed RNA polymerase subunit 5-like protein 1	chr2H
ortho-MQTL-GW15	MQTL-GW15	Os04g0488000	CDKG;2, Orysa;CDKG;2	Similar to PITSLRE serine/threonine-protein kinase CDC2L1 (EC 2.7.1.37) (Galactosyltransferase associated protein kinase p58/GTA) (Cell division cycle 2-like protein kinase 1). (Os04t0488000-01);Similar to PITSLRE serine/threonine-protein kinase CDC2L1 (EC 2.7.1.37) (Galactosyltransferase associated protein kinase p58/GTA) (Cell division cycle 2-like protein kinase 1). (Os04t0488000-02);Hypotheti…	4	HORVU2Hr1G084400	611181657	611178205	Cyclin-dependent kinase G-2	chr2H
ortho-MQTL-GW15	MQTL-GW15	Os04g0488100	OsRad21-2	Rad21/Rec8 like protein, C-terminal domain containing protein. (Os04t0488100-01)	4	HORVU2Hr1G084440	611293163	611274197	Cyclin-dependent kinase G-2	chr2H
ortho-MQTL-GW15	MQTL-GW15	Os04g0488400	FT-L 6, OsFTL6, FT-L6	Similar to FLOWERING LOCUS T protein. (Os04t0488400-01)	4	HORVU2Hr1G084540	611562538	611558937	Protein FLOWERING LOCUS T	chr2H
ortho-MQTL-GW15	MQTL-GW15	Os04g0488200		Pentatricopeptide repeat domain containing protein. (Os04t0488200-00)	4	HORVU2Hr1G084530	611565773	611558113	Pentatricopeptide repeat-containing protein	chr2H
ortho-MQTL-GW15	MQTL-GW15	Os04g0488600		Uncharacterised protein family Ycf20 domain containing protein. (Os04t0488600-01);Uncharacterised protein family Ycf20 domain containing protein. (Os04t0488600-02);Similar to predicted protein. (Os04t0488600-03);Similar to predicted protein. (Os04t0488600-04)	4	HORVU2Hr1G084590	612013165	612010809	Coffea canephora DH200=94 genomic scaffold, scaffold_15	chr2H
ortho-MQTL-GW15	MQTL-GW15	Os04g0488500		Pentatricopeptide repeat domain containing protein. (Os04t0488500-01)	4	HORVU2Hr1G084600	612019575	612010839	Pentatricopeptide repeat-containing protein	chr2H
ortho-MQTL-GW15	MQTL-GW15	Os04g0489100	OsSTA126	Lipase, class 3 family protein. (Os04t0489100-01)	4	HORVU2Hr1G084640	612264012	612252690	Sn1-specific diacylglycerol lipase beta	chr2H
ortho-MQTL-GW15	MQTL-GW15	Os04g0489800	OsPUB27	Zinc finger, RING/FYVE/PHD-type domain containing protein. (Os04t0489800-01)	4	HORVU2Hr1G084670	612544059	612532269	Protoporphyrinogen oxidase	chr2H
ortho-MQTL-HD6	MQTL-HD6	Os03g0291500	OsASN1, OsAS1, AS1	Asparagine synthetase, Biosynthesis of asparagine following the supply of ammonium (Os03t0291500-01)	3	HORVU4Hr1G056240	472365978	472369874	Asparagine synthetase [glutamine-hydrolyzing] 1	chr4H
ortho-MQTL-HD6	MQTL-HD6	Os03g0290900	OsTBL18, TBL18	Protein of unknown function DUF231, plant domain containing protein. (Os03t0290900-01)	3	HORVU4Hr1G056250	472532861	472535828	TRICHOME BIREFRINGENCE-LIKE 45	chr4H
ortho-MQTL-HD6	MQTL-HD6	Os03g0290500		Synaptojanin, N-terminal domain containing protein. (Os03t0290500-01)	3	HORVU4Hr1G056400	473325305	473347591	Phosphoinositide phosphatase family protein	chr4H
ortho-MQTL-HD6	MQTL-HD6	Os03g0290300	OsFAD7	Similar to W-3 fatty acid desaturase (Fragment). (Os03t0290300-01)	3	HORVU4Hr1G056470	473592712	473596716	fatty acid desaturase 8	chr4H
ortho-MQTL-HD6	MQTL-HD6	Os03g0289800		Similar to Leucoanthocyanidin dioxygenase-like protein. (Os03t0289800-01)	3	HORVU4Hr1G056500	474397670	474401960	2-oxoglutarate (2OG) and Fe(II)-dependent oxygenase superfamily protein	chr4H
ortho-MQTL-HD6	MQTL-HD6	Os03g0289300	OsPLC2	Similar to Phosphoinositide-specific phospholipase C. (Os03t0289300-00)	3	HORVU4Hr1G056550	474950733	474959420	Rhodanese-like domain-containing protein 10	chr4H
ortho-MQTL-HD6	MQTL-HD6	Os03g0289200		Similar to H/ACA ribonucleoprotein complex subunit 1-like protein (GCR 101 snRNP). (Os03t0289200-01);Similar to protein YIP1. (Os03t0289200-02)	3	HORVU4Hr1G056600	475359020	475363014	Protein YIPF	chr4H
ortho-MQTL-HD6	MQTL-HD6	Os03g0289100	osk3, OsATG1b, ATG1B, OSK5, osk5, OSK35, SnRK1b, OsK35	Serine/threonine protein kinase, Carbohydrate metabolism (Os03t0289100-01);Similar to OSK3. (Os03t0289100-02)	3	HORVU4Hr1G056610	475452341	475459346	protein kinase family protein	chr4H
ortho-MQTL-HD6	MQTL-HD6	Os03g0288900		Hypothetical protein. (Os03t0288900-01)	3	HORVU4Hr1G056630	475835442	475838519	unknown function	chr4H
ortho-MQTL-HD6	MQTL-HD6	Os03g0288800		Cytochrome B561-related domain containing protein. (Os03t0288800-01)	3	HORVU4Hr1G056640	475927366	475931396	Transmembrane protein 209	chr4H
ortho-MQTL-HD6	MQTL-HD6	Os03g0288700		Phosphatidic acid phosphatase type 2/haloperoxidase domain containing protein. (Os03t0288700-01)	3	HORVU4Hr1G056660	476208742	476214203	Dolichyldiphosphatase 1	chr4H
ortho-MQTL-HD6	MQTL-HD6	Os03g0288600	SIP6	Muscle derived-like protein. (Os03t0288600-01);Similar to SKIP interacting protein 6. (Os03t0288600-02)	3	HORVU4Hr1G056670	476210113	476226172	Pseudouridine synthase family protein	chr4H
ortho-MQTL-HD6	MQTL-HD6	Os03g0288300		Alpha/beta hydrolase fold-1 domain containing protein. (Os03t0288300-01);Similar to predicted protein. (Os03t0288300-02)	3	HORVU4Hr1G056700	476286516	476291722	alpha/beta-Hydrolases superfamily protein	chr4H
ortho-MQTL-HD6	MQTL-HD6	Os03g0287900	PDIL5;1, PDIL5-1, PDIL 5-1, OsPDIL5-1	Similar to Protein disulfide isomerase. (Os03t0287900-01)	3	HORVU4Hr1G056730	476590992	476593244	Protein disulfide isomerase-like 5-1	chr4H
ortho-MQTL-HD6	MQTL-HD6	Os03g0287800	OsGT43B	Similar to beta3-glucuronyltransferase. (Os03t0287800-00)	3	HORVU4Hr1G056770	477112485	477116943	Galactosylgalactosylxylosylprotein 3-beta-glucuronosyltransferase P	chr4H
ortho-MQTL-HD6	MQTL-HD6	Os03g0287400		Similar to LOB domain protein 4. (Os03t0287400-01)	3	HORVU4Hr1G056890	478073849	478074983	LOB domain-containing protein 1	chr4H
ortho-MQTL-HD6	MQTL-HD6	Os03g0282300		Hypothetical conserved gene. (Os03t0282300-00)	3	HORVU4Hr1G056920	478101196	478101757	unknown function	chr4H
ortho-MQTL-HD6	MQTL-HD6	Os03g0286900	OsRCI2-5	RCI2 (rare cold-inducible 2) family protein, Drought resistance (Os03t0286900-01)	3	HORVU4Hr1G057000	478728927	478730040	Low temperature and salt responsive protein family	chr4H
ortho-MQTL-HD6	MQTL-HD6	Os03g0286900	OsRCI2-5	RCI2 (rare cold-inducible 2) family protein, Drought resistance (Os03t0286900-01)	3	HORVU4Hr1G057020	478924692	478925470	Low temperature and salt responsive protein family	chr4H
ortho-MQTL-HD6	MQTL-HD6	Os03g0286800	OsWD40-67	Similar to WD and tetratricopeptide repeats protein 1. (Os03t0286800-01)	3	HORVU4Hr1G057080	479130443	479133788	DDB1- and CUL4-associated factor 8	chr4H
ortho-MQTL-HD6	MQTL-HD6	Os03g0286300		Similar to Phosphate/phosphoenolpyruvate translocator protein-like. (Os03t0286300-01);Similar to organic anion transporter. (Os03t0286300-02)	3	HORVU4Hr1G057100	479905898	479910480	Nucleotide-sugar transporter family protein	chr4H
ortho-MQTL-HD6	MQTL-HD6	Os03g0286500		Similar to RNA-binding region containing protein 1 (HSRNASEB) (ssDNA binding protein SEB4) (CLL-associated antigen KW-5). Splice isoform 2. (Os03t0286500-01)	3	HORVU4Hr1G057110	479910477	479913313	RNA-binding protein 1	chr4H
ortho-MQTL-HD6	MQTL-HD6	Os03g0286200		Similar to Prephenate dehydratase-like. (Os03t0286200-01);Similar to P-protein. (Os03t0286200-02)	3	HORVU4Hr1G057140	480423737	480427547	prephenate dehydratase 1	chr4H
ortho-MQTL-HD6	MQTL-HD6	Os03g0285700	OsAPX1, APXa, OsAPx01, OsAPx1, OSAPX1, APx1, cAPX	Similar to L-ascorbate peroxidase. (Os03t0285700-01)	3	HORVU4Hr1G057170	480836143	480839513	Peroxidase superfamily protein	chr4H
ortho-MQTL-HD6	MQTL-HD6	Os03g0285800	OsMSRMK2, OsMAPK5, OsMAP1, OsMPK3, OsBIMK1, OsMAPK2, MPK5, BIMK1, MAPK2, MAPK5, MPK3, OsMPK5, OsMAPK3, OsMAPK5b, MAPK3	MAP Kinase. (Os03t0285800-01);MAP Kinase. (Os03t0285800-02)	3	HORVU4Hr1G057200	480892997	480895942	mitogen-activated protein kinase 3	chr4H
ortho-MQTL-HD6	MQTL-HD6	Os03g0285700	OsAPX1, APXa, OsAPx01, OsAPx1, OSAPX1, APx1, cAPX	Similar to L-ascorbate peroxidase. (Os03t0285700-01)	3	HORVU4Hr1G057210	480951276	480954017	Peroxidase superfamily protein	chr4H
ortho-MQTL-HD6	MQTL-HD6	Os03g0284800	OsTOP6A3, OsSPO11-3, OsSPO11C	Spo11/DNA topoisomerase VI, subunit A family protein. (Os03t0284800-01)	3	HORVU4Hr1G057310	481893942	481896080	DNA topoisomerase 6 subunit A3	chr4H
ortho-MQTL-HD6	MQTL-HD6	Os03g0284900		Annexin repeat, conserved site domain containing protein. (Os03t0284900-01);Annexin repeat, conserved site domain containing protein. (Os03t0284900-02);Hypothetical conserved gene. (Os03t0284900-03);Similar to cDNA clone:001-032-C02, full insert sequence. (Os03t0284900-04)	3	HORVU4Hr1G057330	481896442	481910327	Pentatricopeptide repeat-containing protein	chr4H
ortho-MQTL-HD6	MQTL-HD6	Os03g0284500		HAD-superfamily subfamily IIA hydrolase, CECR5 protein. (Os03t0284500-01);Similar to cat eye syndrome critical region protein 5. (Os03t0284500-02)	3	HORVU4Hr1G057360	482105453	482113450	hydrolase family protein / HAD-superfamily protein	chr4H
ortho-MQTL-HD6	MQTL-HD6	Os03g0284600		Thioredoxin-like fold domain containing protein. (Os03t0284600-01)	3	HORVU4Hr1G057410	482112574	482116290	Prostamide/prostaglandin F synthase	chr4H
ortho-MQTL-HD6	MQTL-HD6	Os03g0284400		Similar to Ribosomal protein L10-like. (Os03t0284400-01)	3	HORVU4Hr1G057450	482248980	482250693	50S ribosomal protein L10	chr4H
ortho-MQTL-HD6	MQTL-HD6	Os03g0283900	OsRLCK108	Similar to Serine/threonine-protein kinase PBS1 (EC 2.7.1.37) (AvrPphB susceptible protein 1). (Os03t0283900-01)	3	HORVU4Hr1G057520	482652234	482814473	Protein kinase superfamily protein	chr4H
ortho-MQTL-HD6	MQTL-HD6	Os03g0284000		Hypothetical conserved gene. (Os03t0284000-00)	3	HORVU4Hr1G057530	482656932	482659052	Protein kinase superfamily protein	chr4H
ortho-MQTL-HD6	MQTL-HD6	Os03g0283600		CDP-alcohol phosphatidyltransferase domain containing protein. (Os03t0283600-01);Similar to CDP-diacylglycerol--glycerol-3-phosphate 3-phosphatidyltransferase. (Os03t0283600-02)	3	HORVU4Hr1G057680	483733116	483737985	CDP-diacylglycerol--glycerol-3-phosphate 3-phosphatidyltransferase 2	chr4H
ortho-MQTL-HD6	MQTL-HD6	Os03g0283300		Conserved hypothetical protein. (Os03t0283300-01)	3	HORVU4Hr1G057700	484039259	484042144	Protein MODIFIER OF SNC1 11	chr4H
ortho-MQTL-HD6	MQTL-HD6	Os03g0283500		Pentatricopeptide repeat domain containing protein. (Os03t0283500-01)	3	HORVU4Hr1G057730	484046316	484051512	Pentatricopeptide repeat-containing protein	chr4H
ortho-MQTL-HD6	MQTL-HD6	Os03g0283200	OsGSTL1	Similar to IN2-1 protein. (Os03t0283200-00)	3	HORVU4Hr1G057740	484275834	484277733	Glutathione S-transferase family protein	chr4H
ortho-MQTL-HD6	MQTL-HD6	Os03g0283100	OsGSTL2	Similar to In2-1 protein. (Os03t0283100-01);Similar to In2-1 protein. (Os03t0283100-02)	3	HORVU4Hr1G057890	484878993	484881887	Glutathione S-transferase family protein	chr4H
ortho-MQTL-HD6	MQTL-HD6	Os03g0283100	OsGSTL2	Similar to In2-1 protein. (Os03t0283100-01);Similar to In2-1 protein. (Os03t0283100-02)	3	HORVU4Hr1G057910	484945437	484948531	Glutathione S-transferase family protein	chr4H
ortho-MQTL-HD6	MQTL-HD6	Os03g0283000	OsGSTL3	Similar to In2-1 protein. (Os03t0283000-00)	3	HORVU4Hr1G057930	484949085	484965912	Glutathione S-transferase family protein	chr4H
ortho-MQTL-HD6	MQTL-HD6	Os03g0282900		Conserved hypothetical protein. (Os03t0282900-01);Conserved hypothetical protein. (Os03t0282900-02)	3	HORVU4Hr1G058010	485033192	485036573	Ribosomal protein S24e family protein	chr4H
ortho-MQTL-HD6	MQTL-HD6	Os03g0282800		Conserved hypothetical protein. (Os03t0282800-01)	3	HORVU4Hr1G058050	485396736	485400225	unknown protein; BEST Arabidopsis thaliana protein match is: unknown protein .	chr4H
ortho-MQTL-HD6	MQTL-HD6	Os03g0281900	OsABCG5	ATP-binding cassette (ABC) transporter, Hypodermal suberization of roots, Salt stress tolerance (Os03t0281900-01)	3	HORVU4Hr1G058070	485672690	485675800	ABC transporter G family member 5	chr4H
ortho-MQTL-HD6	MQTL-HD6	Os03g0281600	osECA1, OsECA1	Similar to Ca2+-ATPase. (Os03t0281600-01);Similar to Ca2+-ATPase (Fragment). (Os03t0281600-02)	3	HORVU4Hr1G058210	486721584	486731458	Calcium-transporting ATPase	chr4H
ortho-MQTL-HD6	MQTL-HD6	Os03g0281500	OsCrRLK1L7	Similar to Resistance protein candidate (Fragment). (Os03t0281500-01)	3	HORVU4Hr1G058220	486728398	486731344	Protein kinase superfamily protein	chr4H
ortho-MQTL-HD6	MQTL-HD6	Os03g0281300		phosphotransferase system, PEP-utilising enzyme, N-terminal domain containing protein. (Os03t0281300-01)	3	HORVU4Hr1G058350	487814379	487826263	unknown protein; BEST Arabidopsis thaliana protein match is: unknown protein .	chr4H
ortho-MQTL-HD6	MQTL-HD6	Os03g0281201		Conserved hypothetical protein. (Os03t0281201-01)	3	HORVU4Hr1G058430	488634709	488635905	unknown function	chr4H
ortho-MQTL-HD6	MQTL-HD6	Os03g0281100	OsSTA96	Ankyrin repeat containing protein. (Os03t0281100-00)	3	HORVU4Hr1G058450	489019631	489022880	Ankyrin repeat family protein	chr4H
ortho-MQTL-HD6	MQTL-HD6	Os03g0281000		Similar to Ankyrin-like protein. (Os03t0281000-01)	3	HORVU4Hr1G058480	489251520	489254963	Ankyrin repeat family protein	chr4H
ortho-MQTL-HD6	MQTL-HD6	Os03g0280800	OsUXS1, UXS-1	Similar to UDP-D-glucuronate decarboxylase. (Os03t0280800-01)	3	HORVU4Hr1G058500	489407966	489412531	UDP-glucuronic acid decarboxylase 1	chr4H
ortho-MQTL-HD6	MQTL-HD6	Os03g0280400		Similar to plant-specific domain TIGR01589 family protein. (Os03t0280400-01)	3	HORVU4Hr1G058560	489814554	489816756	Plant protein 1589 of unknown function	chr4H
ortho-MQTL-HD6	MQTL-HD6	Os03g0280000	OsABCB13, OsPGP13	Similar to MDR-like ABC transporter. (Os03t0280000-01)	3	HORVU4Hr1G058580	490015790	490027689	Lipid A export ATP-binding/permease protein MsbA	chr4H
ortho-MQTL-HD6	MQTL-HD6	Os03g0279900		Nitric oxide synthase-interacting domain containing protein. (Os03t0279900-01)	3	HORVU4Hr1G058600	490028228	490030177	Nitric oxide synthase-interacting protein	chr4H
ortho-MQTL-HD6	MQTL-HD6	Os03g0279700		Similar to ZPT2-12. (Os03t0279700-01)	3	HORVU4Hr1G058690	490771607	490772201	zinc-finger protein 3	chr4H
ortho-MQTL-HD6	MQTL-HD6	Os03g0279700		Similar to ZPT2-12. (Os03t0279700-01)	3	HORVU4Hr1G058720	490916521	490917746	C2H2-like zinc finger protein	chr4H
ortho-MQTL-HD6	MQTL-HD6	Os03g0279200		Similar to Histone H2A. (Os03t0279200-01)	3	HORVU4Hr1G058810	491364844	491365387	histone H2A 6	chr4H
ortho-MQTL-HD6	MQTL-HD6	Os03g0279400		Similar to predicted protein. (Os03t0279400-01);Similar to Arginine biosynthesis bifunctional protein argJ 1 [Includes: Glutamate N-acetyltransferase (EC 2.3.1.35) (Ornithine acetyltransferase) (Ornithine transacetylase) (OATase); Amino-acid acetyltransferase (EC 2.3.1.1) (N-acetylglutamate synthase) (AGS)] [Contains: Arginine biosynthesis bifunctional protein argJ1 alpha chain; Arginine biosynth…	3	HORVU4Hr1G058840	491395779	491400330	Arginine biosynthesis bifunctional protein ArgJ 1	chr4H
ortho-MQTL-HD6	MQTL-HD6	Os03g0279200		Similar to Histone H2A. (Os03t0279200-01)	3	HORVU4Hr1G058940	491739746	491741333	histone H2A 6	chr4H
ortho-MQTL-HD6	MQTL-HD6	Os03g0278900		ATPase, F0 complex, subunit B/B', bacterial and chloroplast family protein. (Os03t0278900-01)	3	HORVU4Hr1G058970	492194226	492258263	ATP synthase subunit b'	chr4H
ortho-MQTL-HD6	MQTL-HD6	Os03g0278800		Nucleotide-binding, alpha-beta plait domain containing protein. (Os03t0278800-00)	3	HORVU4Hr1G059000	492497621	492499305	RNA-binding protein 1	chr4H
ortho-MQTL-HD6	MQTL-HD6	Os03g0278700		Hypothetical conserved gene. (Os03t0278700-01)	3	HORVU4Hr1G059010	492500284	492509829	Acyl-CoA N-acyltransferase with RING/FYVE/PHD-type zinc finger domain	chr4H
ortho-MQTL-HD6	MQTL-HD6	Os03g0278400		Similar to ADP ribosylation GTPase-like protein (Fragment). (Os03t0278400-01)	3	HORVU4Hr1G059060	493802121	493805262	ADP-ribosylation factor GTPase-activating protein 1	chr4H
ortho-MQTL-HD6	MQTL-HD6	Os03g0278500		Nucleotide-binding, alpha-beta plait domain containing protein. (Os03t0278500-01)	3	HORVU4Hr1G059070	493805426	493810345	Polyadenylate-binding protein 7	chr4H
ortho-MQTL-HD6	MQTL-HD6	Os03g0278300		Similar to ALY protein. (Os03t0278300-01);Transcriptional coactivator-like protein. (Os03t0278300-02);Similar to THO complex subunit 4. (Os03t0278300-04)	3	HORVU4Hr1G059090	494004542	494015207	THO complex subunit 4A	chr4H
ortho-MQTL-HD6	MQTL-HD6	Os03g0278200		NAD(P)-binding domain containing protein. (Os03t0278200-01);Similar to RHM1. (Os03t0278200-02)	3	HORVU4Hr1G059120	494208999	494213059	UDP-glucose 4-epimerase	chr4H
ortho-MQTL-HD6	MQTL-HD6	Os03g0278000	UXS, UXS-3, OsUXS3	UDP-glucuronic acid decarboxylase. (Os03t0278000-01);UDP-glucuronic acid decarboxylase. (Os03t0278000-02);Similar to D-TDP-glucose dehydratase. (Os03t0278000-03)	3	HORVU4Hr1G059130	494330321	494334904	UDP-glucuronic acid decarboxylase 3	chr4H
ortho-MQTL-HD6	MQTL-HD6	Os03g0277600	OsDUF26, CRRSP	Similar to (clone wusl1032) mRNA sequence. (Os03t0277600-01)	3	HORVU4Hr1G059150	494863529	494865649	Cysteine-rich receptor-like protein kinase 25	chr4H
ortho-MQTL-HD6	MQTL-HD6	Os03g0277700		Protein of unknown function DUF26 domain containing protein. (Os03t0277700-01)	3	HORVU4Hr1G059150	494863529	494865649	Cysteine-rich receptor-like protein kinase 25	chr4H
ortho-MQTL-HD6	MQTL-HD6	Os03g0276900		Similar to BGGP Beta-1-3-galactosyl-O-glycosyl-glycoprotein. (Os03t0276900-00)	3	HORVU4Hr1G059220	495410275	495515416	Core-2/I-branching beta-1,6-N-acetylglucosaminyltransferase family protein	chr4H
ortho-MQTL-HD6	MQTL-HD6	Os03g0277000	OsGDI3	GDP dissociation inhibitor, Negative regulator for Rab, Negative feedback between Rab GDP-GTP cycle and MAPK pathways (Os03t0277000-01)	3	HORVU4Hr1G059240	495520581	495524013	RAB GDP dissociation inhibitor 2	chr4H
ortho-MQTL-HD6	MQTL-HD6	Os03g0277100		HSP20-like chaperone domain containing protein. (Os03t0277100-01)	3	HORVU4Hr1G059250	495698875	495701886	HSP20-like chaperones superfamily protein	chr4H
ortho-MQTL-HD6	MQTL-HD6	Os03g0277300	HSP70, OsEnS-45	Heat shock protein 70. (Os03t0277300-01)	3	HORVU4Hr1G059260	495853403	495855935	Heat shock 70 kDa protein 3	chr4H
ortho-MQTL-HD6	MQTL-HD6	Os03g0277500	OsGLYI3	Similar to Glyoxalase family protein, expressed. (Os03t0277500-01)	3	HORVU4Hr1G059270	496081705	496082410	Glyoxalase family protein, expressed	chr4H
ortho-MQTL-HD6	MQTL-HD6	Os03g0276600		FMN-binding split barrel-related domain containing protein. (Os03t0276600-01)	3	HORVU4Hr1G059340	496446665	496449132	unknown protein; Has 26 Blast hits to 25 proteins in 10 species: Archae - 0; Bacteria - 0; Metazoa - 0; Fungi - 0; Plants - 23; Viruses - 0; Other Eukaryotes - 3 (source: NCBI BLink).	chr4H
ortho-MQTL-HD6	MQTL-HD6	Os03g0276500	OsHsp71.1, OsHSP71.1, OsMED37_3, MED37_3	Similar to Heat shock protein 70. (Os03t0276500-01)	3	HORVU4Hr1G059390	496746552	496749295	Heat shock 70 kDa protein 3	chr4H
ortho-MQTL-HD6	MQTL-HD6	Os03g0276300	OsDof14, Dof14, OsDof-14	Similar to Dof domain, zinc finger family protein, expressed. (Os03t0276300-00)	3	HORVU4Hr1G059600	497562406	497564170	Dof zinc finger protein	chr4H
ortho-MQTL-HD6	MQTL-HD6	Os03g0275900	OsPUB10	Similar to Spotted leaf protein 11 (Spotted leaf11) (Cell death-related protein SPL11). (Os03t0275900-01);Hypothetical conserved gene. (Os03t0275900-02);Similar to Protein spotted leaf 11. (Os03t0275900-03)	3	HORVU4Hr1G059610	497914351	497923545	U-box domain-containing protein 13	chr4H
ortho-MQTL-HD6	MQTL-HD6	Os03g0275500		Epsin-like, N-terminal domain containing protein. (Os03t0275500-01);Similar to predicted protein. (Os03t0275500-02)	3	HORVU4Hr1G059660	499197754	499200353	ENTH/ANTH/VHS superfamily protein	chr4H
ortho-MQTL-HD8	MQTL-HD8	Os03g0758900	OsWRKY4, WRKY122, OsWRKY122	Similar to predicted protein. (Os03t0758900-01)	3	HORVU5Hr1G096800	602262156	602279742	Domain of Uncharacterized protein function isoform 1	chr5H
ortho-MQTL-HD8	MQTL-HD8	Os03g0758700		WD40 repeat domain containing protein. (Os03t0758700-01)	3	HORVU5Hr1G096830	602282518	602288213	Mitotic checkpoint protein BUB3.3	chr5H
ortho-MQTL-HD8	MQTL-HD8	Os03g0759600	OsCrRLK1L1	Similar to protein kinase family protein. (Os03t0759600-00)	3	HORVU5Hr1G096860	602375319	602378323	Protein kinase superfamily protein	chr5H
ortho-MQTL-HD8	MQTL-HD8	Os03g0759500	OsORC5	Origin recognition complex 5. (Os03t0759500-01)	3	HORVU5Hr1G096870	602379601	602382539	Origin recognition complex subunit 5	chr5H
ortho-MQTL-HD8	MQTL-HD8	Os03g0760300		Cytochrome P450 family protein. (Os03t0760300-01)	3	HORVU5Hr1G096930	602666467	602669098	Cytochrome P450 superfamily protein	chr5H
ortho-MQTL-HD8	MQTL-HD8	Os03g0760500		Cytochrome P450 family protein. (Os03t0760500-01)	3	HORVU5Hr1G096930	602666467	602669098	Cytochrome P450 superfamily protein	chr5H
ortho-MQTL-HD8	MQTL-HD8	Os03g0760000		Cytochrome P450 family protein. (Os03t0760000-01)	3	HORVU5Hr1G096940	602674675	602684149	Cytochrome P450 superfamily protein	chr5H
ortho-MQTL-HD8	MQTL-HD8	Os03g0760200	bel, bel-a(8077S), bel-b(=bsl, Norin8m), CYP81A6	Cytochrome P450 family protein. (Os03t0760200-01)	3	HORVU5Hr1G096940	602674675	602684149	Cytochrome P450 superfamily protein	chr5H
ortho-MQTL-HD8	MQTL-HD8	Os03g0760000		Cytochrome P450 family protein. (Os03t0760000-01)	3	HORVU5Hr1G096950	602701094	602705170	Cytochrome P450 superfamily protein	chr5H
ortho-MQTL-HD8	MQTL-HD8	Os03g0760200	bel, bel-a(8077S), bel-b(=bsl, Norin8m), CYP81A6	Cytochrome P450 family protein. (Os03t0760200-01)	3	HORVU5Hr1G096950	602701094	602705170	Cytochrome P450 superfamily protein	chr5H
ortho-MQTL-HD8	MQTL-HD8	Os03g0760300		Cytochrome P450 family protein. (Os03t0760300-01)	3	HORVU5Hr1G096970	602735309	602735711	Cytochrome P450 superfamily protein	chr5H
ortho-MQTL-HD8	MQTL-HD8	Os03g0760600		TIP41-like protein family protein. (Os03t0760600-01)	3	HORVU5Hr1G097000	602879989	602883108	TIP41-like family protein	chr5H
ortho-MQTL-HD8	MQTL-HD8	Os03g0760700		Similar to Aspartate-semialdehyde dehydrogenase (EC 1.2.1.11) (Fragment). (Os03t0760700-01)	3	HORVU5Hr1G097020	602996786	603000151	Aspartate-semialdehyde dehydrogenase	chr5H
ortho-MQTL-HD8	MQTL-HD8	Os03g0761100	OsPP2C34, PP2C34, OsPP55, OsBIPP2C2, OsBIPP2C2a, OsBIPP2C2b, OsBIPP2C2c, OsBIERF1	Protein phosphatase 2C-like protein. (Os03t0761100-01);Similar to protein phosphatase 2C family protein / PP2C family protein. (Os03t0761100-02);Protein phosphatase 2C-like protein. (Os03t0761100-03)	3	HORVU5Hr1G097060	603081538	603088903	Protein phosphatase 2C family protein	chr5H
ortho-MQTL-HD8	MQTL-HD8	Os03g0761200		Ankyrin repeat containing protein. (Os03t0761200-01)	3	HORVU5Hr1G097100	603097928	603103946	ankyrin repeat family protein	chr5H
ortho-MQTL-HD8	MQTL-HD8	Os03g0761300		Pentatricopeptide repeat domain containing protein. (Os03t0761300-01)	3	HORVU5Hr1G097140	603448687	603452505	Pentatricopeptide repeat-containing protein	chr5H
ortho-MQTL-HD8	MQTL-HD8	Os03g0761500	OsSub31, SUB31	Similar to Subtilisin-like protease (Fragment). (Os03t0761500-01);Similar to Subtilisin-like protease (Fragment). (Os03t0761500-02)	3	HORVU5Hr1G097150	603454446	603458830	Subtilisin-like protease	chr5H
ortho-MQTL-HD8	MQTL-HD8	Os03g0761700	OsDjC34	Heat shock protein DnaJ family protein. (Os03t0761700-01);Hypothetical conserved gene. (Os03t0761700-02)	3	HORVU5Hr1G097170	603536145	603541148	Chaperone protein DnaJ	chr5H
ortho-MQTL-HD8	MQTL-HD8	Os03g0761900		Similar to Prolyl 4-hydroxylase. (Os03t0761900-01)	3	HORVU5Hr1G097220	603607885	603612258	Prolyl 4-hydroxylase subunit alpha-1	chr5H
ortho-MQTL-HD8	MQTL-HD8	Os03g0762000	Hd6(t)*, OSCKA2, OsCKA2, CKA2, OsCKA2-1, CKA2-1, Hd6/CK2alpha, CK2alpha	Similar to Protein kinase CK2, alpha subunit. (Os03t0762000-01);Casein kinase II alpha subunit, Heading date, Photoperiod sensitivity (Os03t0762000-02)	3	HORVU5Hr1G097230	603612507	603618542	Protein kinase superfamily protein	chr5H
ortho-MQTL-HD8	MQTL-HD8	Os03g0762400	prx51	Similar to Peroxidase2 precursor (EC 1.11.1.7). (Os03t0762400-01)	3	HORVU5Hr1G097260	603835317	603837681	Peroxidase superfamily protein	chr5H
ortho-MQTL-HD8	MQTL-HD8	Os03g0762300		Similar to Peroxidase 51 precursor (EC 1.11.1.7) (Atperox P51) (ATP37). (Os03t0762300-01);Similar to peroxidase 51. (Os03t0762300-02)	3	HORVU5Hr1G097270	603851092	603853212	Peroxidase superfamily protein	chr5H
ortho-MQTL-HD8	MQTL-HD8	Os03g0762100		Conserved hypothetical protein. (Os03t0762100-01)	3	HORVU5Hr1G097290	603917173	603919282	Plant protein of unknown function (DUF863)	chr5H
ortho-MQTL-HD8	MQTL-HD8	Os03g0762900		Protein of unknown function DUF566 family protein. (Os03t0762900-01)	3	HORVU5Hr1G097370	604250121	604255629	Family of unknown function (DUF566)	chr5H
ortho-MQTL-HD8	MQTL-HD8	Os03g0763000	OsCKA2-4, CKA2-4, OspCKII	Similar to Casein kinase II alpha subunit. (Os03t0763000-01)	3	HORVU5Hr1G097400	604269460	604274712	Protein kinase superfamily protein	chr5H
ortho-MQTL-HD8	MQTL-HD8	Os03g0764000		Acyl-CoA N-acyltransferase domain containing protein. (Os03t0764000-00)	3	HORVU5Hr1G097440	604360393	604363411	Acyl-CoA N-acyltransferases (NAT) superfamily protein	chr5H
ortho-MQTL-HD8	MQTL-HD8	Os03g0764300	OsMAPKKK18	Serine/threonine protein kinase domain containing protein. (Os03t0764300-01);Hypothetical conserved gene. (Os03t0764300-02)	3	HORVU5Hr1G097530	604619530	604628104	Protein kinase superfamily protein	chr5H
ortho-MQTL-HD8	MQTL-HD8	Os03g0764600		Homeodomain-like containing protein. (Os03t0764600-01)	3	HORVU5Hr1G097560	604812439	604815210	Two-component response regulator ARR2	chr5H
ortho-MQTL-HD8	MQTL-HD8	Os03g0764450		Similar to SWIB/MDM2 domain containing protein. (Os03t0764450-00)	3	HORVU5Hr1G097590	604835220	604840657	SWIB complex BAF60b domain-containing protein	chr5H
ortho-MQTL-HD8	MQTL-HD8	Os03g0764900	OsDof15, Dof15, OsDof-15	Similar to Zn finger protein (Fragment). (Os03t0764900-01)	3	HORVU5Hr1G097600	604981618	604982318	DOF zinc finger protein 1	chr5H
ortho-MQTL-HD8	MQTL-HD8	Os03g0764900	OsDof15, Dof15, OsDof-15	Similar to Zn finger protein (Fragment). (Os03t0764900-01)	3	HORVU5Hr1G097620	605046252	605048334	DOF zinc finger protein 1	chr5H
ortho-MQTL-HD8	MQTL-HD8	Os03g0764800	OsSAPK8	Serine/threonine protein kinase, Abscisic acid (ABA)-activated protein kinase, Hyperosmotic stress response, ABA signal transduction (Os03t0764800-01)	3	HORVU5Hr1G097630	605102179	605108564	Protein kinase superfamily protein	chr5H
ortho-MQTL-HD8	MQTL-HD8	Os03g0765000		Similar to Serine/threonine-protein kinase 12 (EC 2.7.1.37) (Aurora-B) (Fragment). (Os03t0765000-01)	3	HORVU5Hr1G097650	605311866	605317118	protein kinase family protein	chr5H
ortho-MQTL-HD8	MQTL-HD8	Os03g0765400		Similar to nucleoporin p58/p45. (Os03t0765400-01);Conserved hypothetical protein. (Os03t0765400-02)	3	HORVU5Hr1G097670	605356374	605361663	Nuclear pore complex protein NUP58	chr5H
ortho-MQTL-HD8	MQTL-HD8	Os03g0765200	OsSigP2, SIGP2	Similar to Signal peptidase I family protein, expressed. (Os03t0765200-01);Similar to Signal peptidase I (Leader peptidase I). (Os03t0765200-02)	3	HORVU5Hr1G097710	605361742	605365046	Signal peptidase I	chr5H
ortho-MQTL-HD8	MQTL-HD8	Os03g0765100		Conserved hypothetical protein. (Os03t0765100-01)	3	HORVU5Hr1G097720	605365933	605368803	Tunicamycin induced 1	chr5H
ortho-MQTL-HD8	MQTL-HD8	Os03g0765500		Hypothetical conserved gene. (Os03t0765500-00)	3	HORVU5Hr1G097730	605404198	605406017	maternal effect embryo arrest 14	chr5H
ortho-MQTL-HD8	MQTL-HD8	Os03g0765800		Pyridoxal phosphate-dependent transferase, major region domain containing protein. (Os03t0765800-00)	3	HORVU5Hr1G097800	605592557	605596450	Molybdenum cofactor sulfurase	chr5H
ortho-MQTL-HD8	MQTL-HD8	Os03g0766000	CysR10, crP10	Similar to seven transmembrane domain protein. (Os03t0766000-01)	3	HORVU5Hr1G097860	606026920	606033849	Transmembrane protein 147	chr5H
ortho-MQTL-HD8	MQTL-HD8	Os03g0765900		PetM of cytochrome b6/f complex subunit 7 domain containing protein. (Os03t0765900-01)	3	HORVU5Hr1G097870	606030788	606033849	Cytochrome b6-f complex subunit 7	chr5H
ortho-MQTL-HD13	MQTL-HD13	Os06g0135000		Similar to Hypersensitive-induced reaction protein 4. (Os06t0135000-01)	6	HORVU7Hr1G017190	21858139	21861399	Hypersensitive-induced response protein 4	chr7H
ortho-MQTL-HD13	MQTL-HD13	Os06g0136600	OsEno5, Eno5	Similar to Enolase 1 (EC 4.2.1.11) (2-phosphoglycerate dehydratase 1) (2-phospho- D-glycerate hydro-lyase 1). (Os06t0136600-01);Similar to Enolase. (Os06t0136600-02)	6	HORVU7Hr1G017640	22472247	22475722	Enolase	chr7H
ortho-MQTL-HD13	MQTL-HD13	Os06g0136800	OsClp9, CLP9	Peptidase S14, ClpP family protein. (Os06t0136800-01)	6	HORVU7Hr1G017670	22774331	22778129	ATP-dependent Clp protease proteolytic subunit 2	chr7H
ortho-MQTL-HD13	MQTL-HD13	Os06g0136900	dp1, pa	Protein of unknown function DUF296 domain containing protein. (Os06t0136900-01)	6	HORVU7Hr1G017700	22990635	22992313	AT-hook motif nuclear-localized protein 22	chr7H
ortho-MQTL-HD13	MQTL-HD13	Os06g0137100		Similar to predicted protein. (Os06t0137100-01)	6	HORVU7Hr1G017730	23065962	23074239	kinesin-like protein 1	chr7H
ortho-MQTL-HD13	MQTL-HD13	Os06g0137400	OsSAUR24	Hypothetical conserved gene. (Os06t0137400-00)	6	HORVU7Hr1G017790	23233801	23235177	SAUR-like auxin-responsive protein family	chr7H
ortho-MQTL-HD13	MQTL-HD13	Os06g0137600		K homology-like, alpha/beta domain containing protein. (Os06t0137600-01);K homology-like, alpha/beta domain containing protein. (Os06t0137600-02)	6	HORVU7Hr1G017880	23275857	23279052	ribosome-binding factor A family protein	chr7H
ortho-MQTL-HD13	MQTL-HD13	Os06g0137700		Similar to GDP-mannose 4,6 dehydratase 2. (Os06t0137700-01);Similar to GDP-mannose 4,6 dehydratase 1 (EC 4.2.1.47) (GDP-D-mannose dehydratase 1) (GMD 1). (Os06t0137700-03)	6	HORVU7Hr1G018000	23463233	23520058	GDP-D-mannose 4,6-dehydratase 1	chr7H
ortho-MQTL-HD13	MQTL-HD13	Os06g0138000		Similar to IMB1. (Os06t0138000-01)	6	HORVU7Hr1G018300	24040708	24046800	Bromodomain-containing factor 1	chr7H
ortho-MQTL-HD13	MQTL-HD13	Os06g0138100	OsMSRA5, MSRA5	Methionine sulphoxide reductase A domain containing protein. (Os06t0138100-01)	6	HORVU7Hr1G018320	24047484	24049847	Peptide methionine sulfoxide reductase MsrA	chr7H
ortho-MQTL-HD13	MQTL-HD13	Os06g0138200		2OG-Fe(II) oxygenase domain containing protein. (Os06t0138200-01);Similar to Oxidoreductase. (Os06t0138200-02)	6	HORVU7Hr1G018340	24057981	24063418	2-oxoglutarate (2OG) and Fe(II)-dependent oxygenase superfamily protein	chr7H
ortho-MQTL-HD18	MQTL-HD18	Os07g0687500	OsStr16	Rhodanese-like domain containing protein. (Os07t0687500-01);Similar to Isomerase. (Os07t0687500-02)	7	HORVU2Hr1G016510	38131751	38135372	Peptidyl-prolyl cis-trans isomerase C	chr2H
ortho-MQTL-HD18	MQTL-HD18	Os07g0686800	OsRLCK241	Similar to Serine/threonine protein kinase-like. (Os07t0686800-01)	7	HORVU2Hr1G016720	38577096	38579274	Protein kinase superfamily protein	chr2H
ortho-MQTL-HD18	MQTL-HD18	Os07g0687300		Similar to SNF1 kinase complex anchoring protein (Fragment). (Os07t0687300-01)	7	HORVU2Hr1G016730	38594120	38596404	5'-AMP-activated protein kinase beta-2 subunit protein	chr2H
ortho-MQTL-HD18	MQTL-HD18	Os07g0687000	OsCIPK03, CIPK3, OsCIPK3	Serine/threonine protein kinase, Abiotic stresses (Os07t0687000-01)	7	HORVU2Hr1G016750	38598463	38607280	serine/threonine protein kinase 1	chr2H
ortho-MQTL-HD18	MQTL-HD18	Os07g0686900	OsARAF1	Similar to Alpha-L-arabinofuranosidase C-terminus family protein, expressed. (Os07t0686900-01)	7	HORVU2Hr1G016760	38633561	38639213	alpha-L-arabinofuranosidase 1	chr2H
ortho-MQTL-HD18	MQTL-HD18	Os07g0686400		Conserved hypothetical protein. (Os07t0686400-00)	7	HORVU2Hr1G016990	39239190	39244126	unknown protein; BEST Arabidopsis thaliana protein match is: unknown protein	chr2H
ortho-MQTL-HD18	MQTL-HD18	Os07g0686100	OsbZIP62, OsABF8, OsEEL, EEL	Similar to Abscisic acid responsive elements-binding factor. (Os07t0686100-01)	7	HORVU2Hr1G017020	39326251	39327426	ABSCISIC ACID-INSENSITIVE 5-like protein 3	chr2H
ortho-MQTL-HD18	MQTL-HD18	Os07g0685500		Alpha/beta hydrolase family protein. (Os07t0685500-01)	7	HORVU2Hr1G017080	39525466	39529833	alpha/beta-Hydrolases superfamily protein	chr2H
ortho-MQTL-HD18	MQTL-HD18	Os07g0685800	OsSDR	Short-chain dehydrogenase/reductase SDR domain containing protein. (Os07t0685800-01)	7	HORVU2Hr1G017120	39553907	39556843	Dehydrogenase/reductase SDR family member 13	chr2H
ortho-MQTL-HD18	MQTL-HD18	Os07g0685300		Similar to Phosphate starvation regulator protein (Regulatory protein of P- starvation acclimation response Psr1). (Os07t0685300-01)	7	HORVU2Hr1G017240	39981253	39984291	myb-like transcription factor family protein	chr2H
ortho-MQTL-HD18	MQTL-HD18	Os07g0685000	OsDof23, Dof23, OsDof-23, OsDof1, OsCDF3, CDF3	Similar to Dof3 gene (Fragment). (Os07t0685000-02)	7	HORVU2Hr1G017290	40284521	40288387	DOF zinc finger protein 1	chr2H
ortho-MQTL-HD18	MQTL-HD18	Os07g0684100		Similar to Thioredoxin-like 1. (Os07t0684100-01)	7	HORVU2Hr1G017310	40342595	40343695	thioredoxin F2	chr2H
ortho-MQTL-HD18	MQTL-HD18	Os07g0684800	ONAC015, ONAC15, ONAC069, ONAC69	Similar to NAM / CUC2-like protein. (Os07t0684800-01);Similar to NAM / CUC2-like protein. (Os07t0684800-02)	7	HORVU2Hr1G017350	40851300	40853415	NAC domain containing protein 100	chr2H
ortho-MQTL-HD18	MQTL-HD18	Os07g0684800	ONAC015, ONAC15, ONAC069, ONAC69	Similar to NAM / CUC2-like protein. (Os07t0684800-01);Similar to NAM / CUC2-like protein. (Os07t0684800-02)	7	HORVU2Hr1G017360	40902535	40902992	NAC domain containing protein 100	chr2H
ortho-MQTL-HD18	MQTL-HD18	Os07g0684800	ONAC015, ONAC15, ONAC069, ONAC69	Similar to NAM / CUC2-like protein. (Os07t0684800-01);Similar to NAM / CUC2-like protein. (Os07t0684800-02)	7	HORVU2Hr1G017370	41249925	41252008	NAC domain containing protein 100	chr2H
ortho-MQTL-HD18	MQTL-HD18	Os07g0684800	ONAC015, ONAC15, ONAC069, ONAC69	Similar to NAM / CUC2-like protein. (Os07t0684800-01);Similar to NAM / CUC2-like protein. (Os07t0684800-02)	7	HORVU2Hr1G017380	41571285	41572514	NAC domain protein,	chr2H
ortho-MQTL-HD18	MQTL-HD18	Os07g0684800	ONAC015, ONAC15, ONAC069, ONAC69	Similar to NAM / CUC2-like protein. (Os07t0684800-01);Similar to NAM / CUC2-like protein. (Os07t0684800-02)	7	HORVU2Hr1G017400	41955172	41958298	NAC domain protein,	chr2H
ortho-MQTL-PH6	MQTL-PH6	Os01g0856500	OsLAX1, OsRAU1, OsAUX1, LAX1, RAU1, AUX1	Auxin transporter, Primary root and root hair elongation, Cd stress response (Os01t0856500-01);Amino acid transporter, transmembrane domain containing protein. (Os01t0856500-02);Splicing variant with unknown function (Os01t0856500-03);Similar to auxin transporter-like protein 1. (Os01t0856500-04)	1	HORVU3Hr1G084750	608938640	608946090	Auxin transporter-like protein 1	chr3H
ortho-MQTL-PH6	MQTL-PH6	Os01g0856000	OsCDC6	Similar to CDC6 protein. (Os01t0856000-01);Similar to predicted protein. (Os01t0856000-02)	1	HORVU3Hr1G084800	609227177	609231654	cell division control 6	chr3H
ortho-MQTL-PH6	MQTL-PH6	Os01g0855600	HS1	Similar to Hs1pro-1 protein. (Os01t0855600-01)	1	HORVU3Hr1G084830	609383869	609386186	Nematode resistance protein-like HSPRO2	chr3H
ortho-MQTL-PH6	MQTL-PH6	Os01g0855400		SANT domain, DNA binding domain containing protein. (Os01t0855400-00)	1	HORVU3Hr1G084880	609892778	609895303	myb domain protein 118	chr3H
ortho-MQTL-PH6	MQTL-PH6	Os01g0855200		Tetratricopeptide-like helical domain containing protein. (Os01t0855200-01)	1	HORVU3Hr1G084970	610607850	610610773	Tetratricopeptide repeat (TPR)-like superfamily protein	chr3H
ortho-MQTL-PH6	MQTL-PH6	Os01g0855000		Similar to Glycerol-3-phosphate acyltransferase 6 (EC 2.3.1.15) (AtGPAT6). (Os01t0855000-01);Hypothetical gene. (Os01t0855000-02);Similar to Glycerol-3-phosphate acyltransferase 6 (EC 2.3.1.15) (AtGPAT6). (Os01t0855000-03)	1	HORVU3Hr1G084990	610694721	610699392	glycerol-3-phosphate acyltransferase 6	chr3H
ortho-MQTL-PH6	MQTL-PH6	Os01g0854800	CYP86A7-2, OsCYP86A7-2	Similar to Cytochrome P450 86A1 (EC 1.14.-.-) (CYPLXXXVI) (P450-dependent fatty acid omega-hydroxylase). (Os01t0854800-01)	1	HORVU3Hr1G085020	610811540	610813745	Cytochrome P450 superfamily protein	chr3H
ortho-MQTL-PH6	MQTL-PH6	Os01g0854500	OsWOX9, WOX9, WOX5, Os WOX5, OsWOX5, QHB/OsWOX9	Homeobox domain containing protein. (Os01t0854500-01)	1	HORVU3Hr1G085050	610834437	610835788	WUSCHEL-related homeobox 9	chr3H
ortho-MQTL-PH6	MQTL-PH6	Os01g0854400		Conserved hypothetical protein. (Os01t0854400-01)	1	HORVU3Hr1G085080	610926903	610928046	undescribed protein	chr3H
ortho-MQTL-PH6	MQTL-PH6	Os01g0854000		Similar to AER. (Os01t0854000-01)	1	HORVU3Hr1G085100	610947520	610949907	HXXXD-type acyl-transferase family protein	chr3H
ortho-MQTL-PH6	MQTL-PH6	Os01g0853800		C2 calcium-dependent membrane targeting domain containing protein. (Os01t0853800-01);C2 calcium-dependent membrane targeting domain containing protein. (Os01t0853800-04)	1	HORVU3Hr1G085130	611135445	611137921	Calcium-dependent lipid-binding (CaLB domain) family protein	chr3H
ortho-MQTL-PH6	MQTL-PH6	Os01g0853700		Similar to MCB1 protein. (Os01t0853700-01)	1	HORVU3Hr1G085180	611456569	611458623	myb-like transcription factor family protein	chr3H
ortho-MQTL-PH6	MQTL-PH6	Os01g0853400	OsCOI1a, OsCOI1, Os_F0728	Component of the SCF E3 ubiquitin ligase complex, Jasmonate-regulated defense responses, Promoting leaf senescence (Os01t0853400-01)	1	HORVU3Hr1G085210	611543439	611547591	Coronatine-insensitive protein homolog 1a	chr3H
ortho-MQTL-PH6	MQTL-PH6	Os01g0853000		Conserved hypothetical protein. (Os01t0853000-01)	1	HORVU3Hr1G085230	611552418	611562268	unknown function	chr3H
ortho-MQTL-PH6	MQTL-PH6	Os01g0852400		Protein of unknown function DUF740 family protein. (Os01t0852400-00)	1	HORVU3Hr1G085250	611632439	611634430	Protein of unknown function (DUF740)	chr3H
ortho-MQTL-PH6	MQTL-PH6	Os01g0852500		ELM2 domain containing protein. (Os01t0852500-01);ELM2 domain containing protein. (Os01t0852500-02)	1	HORVU3Hr1G085290	611847518	611855185	ARID/BRIGHT DNA-binding domain;ELM2 domain protein	chr3H
ortho-MQTL-PH6	MQTL-PH6	Os01g0852400		Protein of unknown function DUF740 family protein. (Os01t0852400-00)	1	HORVU3Hr1G085310	611876904	611879727	Protein of unknown function (DUF740)	chr3H
ortho-MQTL-PH6	MQTL-PH6	Os01g0852200		Similar to sialin. (Os01t0852200-01);Similar to sialin. (Os01t0852200-02);Major facilitator superfamily protein. (Os01t0852200-03)	1	HORVU3Hr1G085350	612487276	612491283	phosphate transporter 4;3	chr3H
ortho-MQTL-PH6	MQTL-PH6	Os01g0851700	Pho2, OsPho2	Similar to Cytosolic starch phosphorylase (Fragment). (Os01t0851700-01)	1	HORVU3Hr1G085380	612632347	612643686	alpha-glucan phosphorylase 2	chr3H
ortho-MQTL-PH6	MQTL-PH6	Os01g0851700	Pho2, OsPho2	Similar to Cytosolic starch phosphorylase (Fragment). (Os01t0851700-01)	1	HORVU3Hr1G085390	612639888	612641262	alpha-glucan phosphorylase 2	chr3H
ortho-MQTL-PH6	MQTL-PH6	Os01g0851600		3-oxo-5-alpha-steroid 4-dehydrogenase, C-terminal domain containing protein. (Os01t0851600-01)	1	HORVU3Hr1G085400	612650834	612652320	3-oxo-5-alpha-steroid 4-dehydrogenase family protein	chr3H
ortho-MQTL-PH6	MQTL-PH6	Os01g0851700	Pho2, OsPho2	Similar to Cytosolic starch phosphorylase (Fragment). (Os01t0851700-01)	1	HORVU3Hr1G085410	612669305	612670582	alpha-glucan phosphorylase 2	chr3H
ortho-MQTL-PH6	MQTL-PH6	Os01g0851700	Pho2, OsPho2	Similar to Cytosolic starch phosphorylase (Fragment). (Os01t0851700-01)	1	HORVU3Hr1G085420	612728194	612731568	alpha-glucan phosphorylase 2	chr3H
ortho-MQTL-PH6	MQTL-PH6	Os01g0851400		Machado-Joseph disease protein MJD family protein. (Os01t0851400-01)	1	HORVU3Hr1G085430	612732461	612734139	Ataxin-3 homolog	chr3H
ortho-MQTL-PH6	MQTL-PH6	Os01g0850700	OsLAC8	Similar to Laccase-7. (Os01t0850700-01);Cupredoxin domain containing protein. (Os01t0850700-02)	1	HORVU3Hr1G085520	612887951	612891555	laccase 7	chr3H
ortho-MQTL-PH10	MQTL-PH10	Os02g0639000	OsLMS	Double stranded RNA binding domain (dsRBD) containing protein, Regulation of stress responses (Os02t0639000-01)	2	HORVU6Hr1G060230	400155095	400165884	RNA polymerase II C-terminal domain phosphatase-like 1	chr6H
ortho-MQTL-PH10	MQTL-PH10	Os02g0639100	OsRLCK78	Similar to H0801D08.12 protein. (Os02t0639100-00)	2	HORVU6Hr1G060250	400166067	400168266	receptor kinase 2	chr6H
ortho-MQTL-PH10	MQTL-PH10	Os02g0639500		Similar to Expansin-B16. (Os02t0639500-01)	2	HORVU6Hr1G060410	401470834	401486182	expansin B3	chr6H
ortho-MQTL-PH10	MQTL-PH10	Os02g0639800	OsRDCP2	Hypothetical gene. (Os02t0639800-01);Zinc finger, RING/FYVE/PHD-type domain containing protein. (Os02t0639800-02);Hypothetical gene. (Os02t0639800-03);Zinc finger, RING/FYVE/PHD-type domain containing protein. (Os02t0639800-04);Zinc finger, RING/FYVE/PHD-type domain containing protein. (Os02t0639800-05)	2	HORVU6Hr1G060440	401889883	401893224	E3 ubiquitin-protein ligase RMA1H1	chr6H
ortho-MQTL-PH10	MQTL-PH10	Os02g0640300		Similar to Membrane steroid binding protein 1 (AtMP1). (Os02t0640300-01)	2	HORVU6Hr1G060500	402459804	402462256	membrane steroid binding protein 1	chr6H
ortho-MQTL-PH10	MQTL-PH10	Os02g0640500	SIT1	Lectin receptor-like kinase, Mediation of salt sensitivity, Regulation of ethylene homeostasis (Os02t0640500-01)	2	HORVU6Hr1G060540	402637102	402639578	receptor kinase 2	chr6H
ortho-MQTL-PH10	MQTL-PH10	Os02g0640700		UBX domain containing protein. (Os02t0640700-01)	2	HORVU6Hr1G060570	402924583	402926079	UBX domain-containing protein	chr6H
ortho-MQTL-PH10	MQTL-PH10	Os02g0641000	OsPLIM2a	Zinc finger, LIM-type domain containing protein. (Os02t0641000-00)	2	HORVU6Hr1G060580	402931151	402932666	LIM domain-containing protein 2	chr6H
ortho-MQTL-PH10	MQTL-PH10	Os02g0641900	myb7	Similar to P-type R2R3 Myb protein. (Os02t0641900-01)	2	HORVU6Hr1G060650	404074760	404078186	myb domain protein 17	chr6H
ortho-MQTL-PH10	MQTL-PH10	Os02g0642200	OsREM1.4	Similar to Remorin. (Os02t0642200-01)	2	HORVU6Hr1G060700	404560992	404563297	Remorin family protein	chr6H
ortho-MQTL-PH10	MQTL-PH10	Os02g0642600		Hypothetical conserved gene. (Os02t0642600-01)	2	HORVU6Hr1G060710	404646002	404653652	unknown function	chr6H
ortho-MQTL-PH10	MQTL-PH10	Os02g0642300		Cytochrome b561 family protein. (Os02t0642300-01)	2	HORVU6Hr1G060720	404715068	404718059	cytochrome B561-1	chr6H
ortho-MQTL-PH10	MQTL-PH10	Os02g0642700		Protein of unknown function DUF821, CAP10-like family protein. (Os02t0642700-01)	2	HORVU6Hr1G060750	404997476	405001687	Arabidopsis thaliana protein of unknown function (DUF821)	chr6H
ortho-MQTL-PH10	MQTL-PH10	Os02g0643200	OsYAB4, OsYAB7, OsYABBY4	Transcription factor, DNA-binding intermediate protein for SLR1, Modulation of gibberellin signaling pathway, Regulation of plant growth and development (Os02t0643200-01)	2	HORVU6Hr1G060770	405707548	405710905	Protein YABBY 4	chr6H
ortho-MQTL-PH10	MQTL-PH10	Os02g0643600	ONAC052, ONAC52	Similar to H0502G05.5 protein. (Os02t0643600-00)	2	HORVU6Hr1G060800	406087984	406097773	NAC domain protein,	chr6H
ortho-MQTL-PH10	MQTL-PH10	Os02g0643500		Pentapeptide repeat containing protein. (Os02t0643500-01)	2	HORVU6Hr1G060810	406091412	406097800	Pentapeptide repeat-containing protein	chr6H
ortho-MQTL-PH10	MQTL-PH10	Os02g0643900		Gnk2-homologous domain domain containing protein. (Os02t0643900-00)	2	HORVU6Hr1G060980	407201135	407203047	Cysteine-rich repeat secretory protein 15	chr6H
ortho-MQTL-PH10	MQTL-PH10	Os02g0644000	OsVPE3, REP-2, REP-2alpha, REP-2beta, OsaLeg2	Similar to C13 endopeptidase NP1 (Fragment). (Os02t0644000-01);Similar to C13 cysteine proteinase. (Os02t0644000-02)	2	HORVU6Hr1G060990	407203000	407209104	Vacuolar-processing enzyme	chr6H
ortho-MQTL-PH10	MQTL-PH10	Os02g0644200		Protein of unknown function DUF125, transmembrane family protein. (Os02t0644200-01)	2	HORVU6Hr1G061000	407308264	407309212	Vacuolar iron transporter homolog 1	chr6H
ortho-MQTL-PH10	MQTL-PH10	Os02g0644100		Similar to Heat shock protein STI (Stress inducible protein) (GmSTI). (Os02t0644100-01);Similar to heat shock protein STI. (Os02t0644100-02)	2	HORVU6Hr1G061010	407356258	407360811	Hsp70-Hsp90 organizing protein	chr6H
ortho-MQTL-PH10	MQTL-PH10	Os02g0644500	OsATG13a	Autophagy-related protein 13 domain containing protein. (Os02t0644500-01)	2	HORVU6Hr1G061020	407801004	407805826	Autophagy-related protein 13	chr6H
ortho-MQTL-PH10	MQTL-PH10	Os02g0645000		Zinc finger, RING/FYVE/PHD-type domain containing protein. (Os02t0645000-01)	2	HORVU6Hr1G061040	408196917	408198454	RING/U-box superfamily protein	chr6H
ortho-MQTL-PH10	MQTL-PH10	Os02g0645100		Kinesin, motor region domain containing protein. (Os02t0645100-01)	2	HORVU6Hr1G061060	408529067	408535256	kinesin 4	chr6H
ortho-MQTL-PH10	MQTL-PH10	Os02g0645600	OsGATA2	Similar to AG-motif binding protein-3. (Os02t0645600-01)	2	HORVU6Hr1G061140	408977509	408979687	GATA transcription factor 5	chr6H
ortho-MQTL-PH10	MQTL-PH10	Os02g0646400	OsGRX10	Similar to Glutaredoxin. (Os02t0646400-01)	2	HORVU6Hr1G061200	409612569	409615105	Glutaredoxin family protein	chr6H
ortho-MQTL-PH10	MQTL-PH10	Os02g0647900		Similar to Fatty aldehyde dehydrogenase 1. (Os02t0647900-01);Similar to aldehyde dehydrogenase 3B1. (Os02t0647900-02)	2	HORVU6Hr1G061270	410500503	410506247	Aldehyde dehydrogenase family 3 member F1	chr6H
ortho-MQTL-PH10	MQTL-PH10	Os02g0648100	OsRLCK79	Protein kinase, core domain containing protein. (Os02t0648100-01)	2	HORVU6Hr1G061280	410507581	410509354	Protein kinase superfamily protein	chr6H
ortho-MQTL-PH10	MQTL-PH10	Os02g0648300		SANT domain, DNA binding domain containing protein. (Os02t0648300-01)	2	HORVU6Hr1G061300	410649806	410653436	Trihelix transcription factor GT-2	chr6H
ortho-MQTL-PH10	MQTL-PH10	Os02g0649300	Oshox24, OsHox24, OsSLI1	HD-ZIP I protein, Transcription activator, Stress response, Panicle development (Os02t0649300-01)	2	HORVU6Hr1G061390	411177802	411181585	Homeobox-leucine zipper protein family	chr6H
ortho-MQTL-PH10	MQTL-PH10	Os02g0649800		Similar to Cytochrome B5 homolog (Fragment). (Os02t0649800-01)	2	HORVU6Hr1G061420	411344086	411345411	Cytochrome b5	chr6H
ortho-MQTL-PH10	MQTL-PH10	Os02g0649700	OsFtsH7, FtsH7	ATPase, AAA-type, core domain containing protein. (Os02t0649700-01);Similar to Cell division protease ftsH homolog 7, chloroplastic. (Os02t0649700-02)	2	HORVU6Hr1G061440	411381275	411388359	ATP-dependent zinc metalloprotease FtsH 2	chr6H
ortho-MQTL-PH10	MQTL-PH10	Os02g0650500	OsRLCK80	Similar to Protein kinase-like (Protein serine/threonine kinase). (Os02t0650500-01);Hypothetical conserved gene. (Os02t0650500-02)	2	HORVU6Hr1G061470	411794726	411799587	Protein kinase superfamily protein	chr6H
ortho-MQTL-PH10	MQTL-PH10	Os02g0651300		Similar to OR. (Os02t0651300-01);Similar to OR. (Os02t0651300-02)	2	HORVU6Hr1G061800	413624750	413648405	chaperone protein dnaJ-related	chr6H
ortho-MQTL-PH10	MQTL-PH10	Os02g0652000	CycU4;4, CycU4;os;4, Orysa;CycU4;4, OsCYCP4;2	PREG-like protein. (Os02t0652000-01)	2	HORVU6Hr1G061870	414150108	414152679	cyclin p4;3	chr6H
ortho-MQTL-PH10	MQTL-PH10	Os02g0652100	OsWRKY34	Similar to WRKY-like DNA-binding protein. (Os02t0652100-01)	2	HORVU6Hr1G061940	414351834	414354940	WRKY DNA-binding protein 13	chr6H
ortho-MQTL-PH10	MQTL-PH10	Os02g0652300		Engulfment and cell motility, ELM domain containing protein. (Os02t0652300-01)	2	HORVU6Hr1G061980	414581937	414585350	ELMO domain-containing protein A	chr6H
ortho-MQTL-PH10	MQTL-PH10	Os02g0652600		Ribosomal protein L19 family protein. (Os02t0652600-02)	2	HORVU6Hr1G062040	414961710	414964665	50S ribosomal protein L19	chr6H
ortho-MQTL-PH10	MQTL-PH10	Os02g0652550		Similar to predicted protein. (Os02t0652550-00)	2	HORVU6Hr1G062050	414965461	414969035	Vesicle-associated membrane protein-associated protein A	chr6H
ortho-MQTL-PH10	MQTL-PH10	Os02g0652800		Major facilitator superfamily MFS_1 protein. (Os02t0652800-01)	2	HORVU6Hr1G062070	415274585	415276976	Sugar phosphate exchanger 2	chr6H
ortho-MQTL-PH10	MQTL-PH10	Os02g0653200	OsUCL4	Cupredoxin domain containing protein. (Os02t0653200-01)	2	HORVU6Hr1G062150	415951560	415952632	early nodulin-like protein 5	chr6H
ortho-MQTL-PH10	MQTL-PH10	Os02g0653200	OsUCL4	Cupredoxin domain containing protein. (Os02t0653200-01)	2	HORVU6Hr1G062180	416055662	416056764	early nodulin-like protein 5	chr6H
ortho-MQTL-PH10	MQTL-PH10	Os02g0653900	OsDAD1;3, DAD1;3	Similar to Avr9/Cf-9 rapidly elicited protein 14 (Fragment). (Os02t0653900-03)	2	HORVU6Hr1G062220	417007970	417010297	Phospholipase A1-II 4	chr6H
ortho-MQTL-PH10	MQTL-PH10	Os02g0654100		Similar to Enoyl-CoA hydratase. (Os02t0654100-01)	2	HORVU6Hr1G062260	417358434	417367929	Fatty acid oxidation complex subunit alpha	chr6H
ortho-MQTL-PH10	MQTL-PH10	Os02g0654000		Similar to Methylglutaconyl-CoA hydratase. (Os02t0654000-01)	2	HORVU6Hr1G062320	417370989	417374822	Fatty acid oxidation complex subunit alpha	chr6H
ortho-MQTL-PH10	MQTL-PH10	Os02g0654400		Transcription initiation factor TFIID component TAF4 domain containing protein. (Os02t0654400-01)	2	HORVU6Hr1G062340	417601812	417617533	Transcription initiation factor TFIID subunit 4b	chr6H
ortho-MQTL-PH10	MQTL-PH10	Os02g0654600		Domain of unknown function DUF632 domain containing protein. (Os02t0654600-00)	2	HORVU6Hr1G062350	417823486	417825952	Protein of unknown function (DUF630 and DUF632)	chr6H
ortho-MQTL-PH10	MQTL-PH10	Os02g0654500		Peptidase C12, ubiquitin carboxyl-terminal hydrolase 1 family protein. (Os02t0654500-01)	2	HORVU6Hr1G062360	417826932	417838153	Ubiquitin carboxyl-terminal hydrolase	chr6H
ortho-MQTL-PH10	MQTL-PH10	Os02g0654700	OsERF#091, OsERF091, OsERF91, AP59, OsAP59, AP2/EREBP#147, AP2/EREBP147, OsBIERF3, BIERF3	AP2/ERF family protein, Abiotic stress response (Os02t0654700-01)	2	HORVU6Hr1G062380	417993981	417996075	Ethylene-responsive transcription factor 1	chr6H
ortho-MQTL-PH10	MQTL-PH10	Os02g0655100		Uncharacterised protein family UPF0565 domain containing protein. (Os02t0655100-01)	2	HORVU6Hr1G062410	418393028	418398543	Coffea canephora DH200=94 genomic scaffold, scaffold_38	chr6H
ortho-MQTL-PH10	MQTL-PH10	Os02g0655200	OsERF#095, OsERF095, OsERF95, AP2/EREBP#020, AP2/EREBP20, OsSta2, Sta2	Similar to Ap25. (Os02t0655200-01);ERF family protein, Transcriptional regulator, Salt stress tolerance (Os02t0655200-02)	2	HORVU6Hr1G062430	418407926	418409845	Ethylene-responsive transcription factor 5	chr6H
ortho-MQTL-PH10	MQTL-PH10	Os02g0655300		Similar to 3-isopropylmalate dehydratase, small subunit. (Os02t0655300-01);Similar to 3-isopropylmalate dehydratase, small subunit. (Os02t0655300-02);Similar to 3-isopropylmalate dehydratase, small subunit. (Os02t0655300-03)	2	HORVU6Hr1G062440	418524458	418529777	3-isopropylmalate dehydratase small subunit 3	chr6H
ortho-MQTL-PH17	MQTL-PH17	Os05g0389800		Similar to ATP-dependent helicase DHX8 (RNA helicase HRH1) (DEAH-box protein 8). (Os05t0389800-01)	5	HORVU1Hr1G056370	413750846	413754276	ATP-dependent RNA helicase, putative	chr1H
ortho-MQTL-PH17	MQTL-PH17	Os05g0389700	CDKC;1, Orysa;CDKC;1, Orysa;CDKC;2, CDKC;2, OsCDKC;2, OsCDKC2	Similar to Cell division control protein 2 homolog 2 (EC 2.7.1.37) (Fragment). (Os05t0389700-01)	5	HORVU1Hr1G056380	413754501	413759302	cyclin-dependent kinase C;1	chr1H
ortho-MQTL-PH17	MQTL-PH17	Os05g0389700	CDKC;1, Orysa;CDKC;1, Orysa;CDKC;2, CDKC;2, OsCDKC;2, OsCDKC2	Similar to Cell division control protein 2 homolog 2 (EC 2.7.1.37) (Fragment). (Os05t0389700-01)	5	HORVU1Hr1G056390	413852091	413856629	cyclin-dependent kinase C;1	chr1H
ortho-MQTL-PH17	MQTL-PH17	Os05g0389800		Similar to ATP-dependent helicase DHX8 (RNA helicase HRH1) (DEAH-box protein 8). (Os05t0389800-01)	5	HORVU1Hr1G056400	413857103	413860351	ATP-dependent RNA helicase, putative	chr1H
ortho-MQTL-PH17	MQTL-PH17	Os05g0389600	OsRFP	Zinc finger, RING/FYVE/PHD-type domain containing protein. (Os05t0389600-01)	5	HORVU1Hr1G056430	413953448	413958410	RING/U-box superfamily protein	chr1H
ortho-MQTL-PH17	MQTL-PH17	Os05g0389400		Biopterin transport-related protein BT1 family protein. (Os05t0389400-01)	5	HORVU1Hr1G056470	414060374	414063383	Folate-biopterin transporter	chr1H
ortho-MQTL-PH17	MQTL-PH17	Os05g0389300		Similar to SAD1. (Os05t0389300-01)	5	HORVU1Hr1G056490	414235956	414238236	U6 snRNA-associated Sm-like protein LSm5	chr1H
ortho-MQTL-PH17	MQTL-PH17	Os05g0389000	OsERF#142, OsERF142, AP2/EREBP#049, AP2/EREBP49, SMOS1, OsSMOS1, SHB, OsAP2-EREBP-049, RLA1, RLA1/SMOS1	Similar to AP2-1 protein (Fragment). (Os05t0389000-01);AP2/ERF transcription factor, Regulation of cell elongation and proliferation in root meristem, Organ size control (Os05t0389000-02)	5	HORVU1Hr1G056500	414509191	414517060	AP2-like ethylene-responsive transcription factor	chr1H
ortho-MQTL-PH17	MQTL-PH17	Os05g0388500		Similar to 50S ribosomal protein L1. (Os05t0388500-01)	5	HORVU1Hr1G056510	414864751	414869005	50S ribosomal protein L1	chr1H
ortho-MQTL-PH17	MQTL-PH17	Os05g0388400	OsNADK3	Similar to cDNA clone:J013089M16, full insert sequence. (Os05t0388400-01)	5	HORVU1Hr1G056560	415009131	415017171	NAD kinase 1	chr1H
ortho-MQTL-PH17	MQTL-PH17	Os05g0387700	OsRLCK186	Protein kinase, core domain containing protein. (Os05t0387700-01);Protein kinase, core domain containing protein. (Os05t0387700-02)	5	HORVU1Hr1G056600	415041071	415044798	Protein kinase superfamily protein	chr1H
ortho-MQTL-PH17	MQTL-PH17	Os05g0387200		Similar to UDP-sulfoquinovose synthase, chloroplast precursor (EC 3.13.1.1) (Sulfite:UDP-glucose sulfotransferase) (Sulfolipid biosynthesis protein) (SoSQD1). (Os05t0387200-01);Similar to UDP-sulfoquinovose synthase. (Os05t0387200-02)	5	HORVU1Hr1G056610	415225383	415229241	UDP-glucose 4-epimerase	chr1H
ortho-MQTL-PH17	MQTL-PH17	Os05g0387200		Similar to UDP-sulfoquinovose synthase, chloroplast precursor (EC 3.13.1.1) (Sulfite:UDP-glucose sulfotransferase) (Sulfolipid biosynthesis protein) (SoSQD1). (Os05t0387200-01);Similar to UDP-sulfoquinovose synthase. (Os05t0387200-02)	5	HORVU1Hr1G056630	415278902	415281508	UDP-glucose 4-epimerase	chr1H
ortho-MQTL-PH17	MQTL-PH17	Os05g0386400		Conserved hypothetical protein. (Os05t0386400-00)	5	HORVU1Hr1G056710	415609572	415610471	unknown protein; Has 21 Blast hits to 21 proteins in 10 species: Archae - 0; Bacteria - 0; Metazoa - 0; Fungi - 0; Plants - 21; Viruses - 0; Other Eukaryotes - 0 (source: NCBI BLink).	chr1H
ortho-MQTL-PH17	MQTL-PH17	Os05g0386201		Zinc finger, lateral root primordium type 1 domain containing protein. (Os05t0386201-00)	5	HORVU1Hr1G056760	416280706	416285945	SHI-related sequence 7	chr1H
ortho-MQTL-PH17	MQTL-PH17	Os05g0386000		Similar to Root determined nodulation 1. (Os05t0386000-01);Similar to Root determined nodulation 1. (Os05t0386000-02);Similar to predicted protein. (Os05t0386000-03);Conserved hypothetical protein. (Os05t0386000-04)	5	HORVU1Hr1G056770	416315528	416322392	unknown function	chr1H
ortho-MQTL-PH17	MQTL-PH17	Os05g0385400		Conserved hypothetical protein. (Os05t0385400-01)	5	HORVU1Hr1G056820	416712999	416714403	unknown protein; BEST Arabidopsis thaliana protein match is: unknown protein .	chr1H
ortho-MQTL-PH17	MQTL-PH17	Os05g0384800		Similar to Chromosome condensation regulator protein (Fragment). (Os05t0384800-01)	5	HORVU1Hr1G056870	417153319	417162493	Regulator of chromosome condensation (RCC1) family with FYVE zinc finger domain	chr1H
ortho-MQTL-PH17	MQTL-PH17	Os05g0384600	OsABCG13, OsABCG13_1, OsABCG13_2	ABC transporter-like domain containing protein. (Os05t0384600-01);Similar to ATPase, coupled to transmembrane movement of substances. (Os05t0384600-02)	5	HORVU1Hr1G056890	417162938	417165584	ABC transporter G family member 23	chr1H
ortho-MQTL-PH17	MQTL-PH17	Os05g0383200		Conserved hypothetical protein. (Os05t0383200-01)	5	HORVU1Hr1G057110	418397553	418403478	undescribed protein	chr1H
ortho-MQTL-PH17	MQTL-PH17	Os05g0383100		Clathrin adaptor, mu subunit domain containing protein. (Os05t0383100-01)	5	HORVU1Hr1G057140	418514975	418519803	AP-3 complex subunit mu	chr1H
ortho-MQTL-PH17	MQTL-PH17	Os05g0382600	OsANN3	Similar to Annexin-like protein RJ4. (Os05t0382600-02);Annexin family protein. (Os05t0382600-03)	5	HORVU1Hr1G057170	418574083	418586045	annexin 4	chr1H
ortho-MQTL-PH17	MQTL-PH17	Os05g0382900	OsANN4	Annexin family protein. (Os05t0382900-01);Similar to annexin-like protein RJ4. (Os05t0382900-02)	5	HORVU1Hr1G057180	418575346	418582709	annexin 3	chr1H
ortho-MQTL-PH17	MQTL-PH17	Os05g0382200	NaT	Similar to Cation/H+ exchanger (Fragment). (Os05t0382200-00)	5	HORVU1Hr1G057190	418616034	418619899	Cation/H(+) antiporter 16	chr1H
ortho-MQTL-PH17	MQTL-PH17	Os05g0382500		Similar to Cytochrome P450 CYP94E4. (Os05t0382500-01)	5	HORVU1Hr1G057220	418666836	418668936	Cytochrome P450 superfamily protein	chr1H
ortho-MQTL-PH17	MQTL-PH17	Os05g0381600		Hypothetical conserved gene. (Os05t0381600-01)	5	HORVU1Hr1G057240	418858278	418863780	Plant calmodulin-binding protein-related	chr1H
ortho-MQTL-PH17	MQTL-PH17	Os05g0382000	OsSTA148	Similar to ABL164Cp. (Os05t0382000-01)	5	HORVU1Hr1G057260	418909918	418913431	ARF-GAP domain 13	chr1H
ortho-MQTL-PH17	MQTL-PH17	Os05g0380900	OsCML15	Similar to Polcalcin Jun o 2 (Calcium-binding pollen allergen Jun o 2). (Os05t0380900-01)	5	HORVU1Hr1G057410	419337464	419339152	calmodulin like 23	chr1H
ortho-MQTL-PH17	MQTL-PH17	Os05g0378900		Similar to Golgi transport complex protein-related. (Os05t0378900-01);Similar to predicted protein. (Os05t0378900-02);Non-protein coding transcript. (Os05t0378900-03)	5	HORVU1Hr1G057490	419501140	419502369	Conserved oligomeric Golgi complex subunit 5	chr1H
ortho-MQTL-PH17	MQTL-PH17	Os05g0378800		Similar to ankyrin like protein. (Os05t0378800-01);Protein of unknown function DUF248, methyltransferase putative family protein. (Os05t0378800-02);Similar to ankyrin like protein. (Os05t0378800-03)	5	HORVU1Hr1G057520	419781402	419786824	S-adenosyl-L-methionine-dependent methyltransferases superfamily protein	chr1H
ortho-MQTL-YLD11	MQTL-YLD11	Os03g0712800	OsGLN1;3, GLN1;3, OsGS1;3, GS1;3	Similar to Glutamine synthetase root isozyme 2 (EC 6.3.1.2) (Glutamate--ammonia ligase). (Os03t0712800-02)	3	HORVU4Hr1G007610	20172876	20175861	glutamine synthetase 1.3	chr4H
ortho-MQTL-YLD11	MQTL-YLD11	Os03g0712700	PFP, OscPGM, cPGM	Cytosolic phosphoglucomutase (Os03t0712700-01);Similar to Phosphoglucomutase. (Os03t0712700-02);Similar to Phosphoglucomutase. (Os03t0712700-03)	3	HORVU4Hr1G007620	20176460	20183310	phosphoglucomutase	chr4H
ortho-MQTL-YLD11	MQTL-YLD11	Os03g0713400		Similar to NADH-ubiquinone oxidoreductase 75 kDa subunit, mitochondrial precursor (EC 1.6.5.3) (EC 1.6.99.3) (Complex I-75KD) (CI-75KD) (76 kDa mitochondrial complex I subunit). (Os03t0713400-01);Similar to NADH-ubiquinone oxidoreductase 75 kDa subunit. (Os03t0713400-02);Similar to NADH-ubiquinone oxidoreductase 75 kDa subunit. (Os03t0713400-03)	3	HORVU4Hr1G007880	21422380	21429142	DYNAMIN-like 1C	chr4H
ortho-MQTL-YLD11	MQTL-YLD11	Os03g0713100		Similar to dynamin-related protein 1C. (Os03t0713100-01)	3	HORVU4Hr1G007850	21411922	21416744	NADH-ubiquinone oxidoreductase 75 kDa subunit, mitochondrial	chr4H
ortho-MQTL-YLD11	MQTL-YLD11	Os03g0713000		Similar to Chloroplast threonine deaminase 1. (Os03t0713000-00)	3	HORVU4Hr1G007890	21432445	21438715	Threonine dehydratase biosynthetic	chr4H
ortho-MQTL-YLD11	MQTL-YLD11	Os03g0713500		Similar to Mitogen-activated protein kinase kinase 10-2. (Os03t0713500-00)	3	HORVU4Hr1G007990	21530827	21531840	Protein kinase superfamily protein	chr4H
ortho-MQTL-YLD11	MQTL-YLD11	Os03g0713600		Aldo/keto reductase domain containing protein. (Os03t0713600-01)	3	HORVU4Hr1G008120	21743833	21748136	RNA-binding (RRM/RBD/RNP motifs) family protein	chr4H
ortho-MQTL-YLD11	MQTL-YLD11	Os03g0715400		Membrane protein,Tapt1/CMV receptor domain containing protein. (Os03t0715400-01)	3	HORVU4Hr1G008130	21774391	21780889	Transmembrane anterior posterior transformation protein 1 homolog	chr4H
ortho-MQTL-YLD11	MQTL-YLD11	Os03g0715500	OsTVLP1	Armadillo-type fold domain containing protein. (Os03t0715500-01);Armadillo-type fold domain containing protein. (Os03t0715500-02);Similar to TVLP1. (Os03t0715500-03)	3	HORVU4Hr1G008150	21782593	21792681	Vam6/Vps39-like protein	chr4H
ortho-MQTL-YLD11	MQTL-YLD11	Os03g0716200		Zinc finger, PHD-type domain containing protein. (Os03t0716200-01)	3	HORVU4Hr1G008160	21798889	21802810	PHD finger protein	chr4H
ortho-MQTL-YLD11	MQTL-YLD11	Os03g0717000	OsTMK	Similar to TMK protein precursor. (Os03t0717000-01);Similar to TMK protein. (Os03t0717000-02)	3	HORVU4Hr1G008180	22226987	22231215	Protein kinase superfamily protein	chr4H
ortho-MQTL-YLD11	MQTL-YLD11	Os03g0717200		Cytochrome b561 family protein. (Os03t0717200-00)	3	HORVU4Hr1G008200	22298795	22300893	cytochrome B561-1	chr4H
ortho-MQTL-YLD11	MQTL-YLD11	Os03g0717700	OHK4, HK, OsHK4, Crl1b, Ohk4	Histidine kinase, Cytokinin signaling (Os03t0717700-01);Similar to Histidine kinase. (Os03t0717700-02)	3	HORVU4Hr1G008210	22323870	22330976	histidine kinase 3	chr4H
ortho-MQTL-YLD11	MQTL-YLD11	Os03g0717900		Similar to ABRH7 (Fragment). (Os03t0717900-01);Similar to mRNA, clone: RTFL01-13-K15. (Os03t0717900-02)	3	HORVU4Hr1G008300	22409667	22412651	Protein of unknown function (DUF760)	chr4H
ortho-MQTL-YLD11	MQTL-YLD11	Os03g0718100	act1, AC1, RAC1, RAc1, ACT11, OsACT1, OsActin-1	Actin 1. (Os03t0718100-01)	3	HORVU4Hr1G008310	22665634	22668568	actin-11	chr4H
ortho-MQTL-YLD11	MQTL-YLD11	Os03g0718500	OsZHD11	Homeodomain-related domain containing protein. (Os03t0718500-00)	3	HORVU4Hr1G008360	22781863	22783316	Zinc-finger homeodomain protein 11	chr4H
ortho-MQTL-YLD11	MQTL-YLD11	Os03g0718800		Similar to Physical impedance induced protein. (Os03t0718800-01)	3	HORVU4Hr1G008450	22932087	22937144	Cytochrome c oxidase assembly protein ctaG	chr4H
ortho-MQTL-YLD11	MQTL-YLD11	Os03g0719000		MAP65/ASE1 family protein. (Os03t0719000-01)	3	HORVU4Hr1G008420	22866241	22867196	Bifunctional inhibitor/lipid-transfer protein/seed storage 2S albumin superfamily protein	chr4H
ortho-MQTL-YLD11	MQTL-YLD11	Os03g0718600	COX11, OsCOX11	Cytochrome c oxidase assembly protein CtaG/Cox11 family protein. (Os03t0718600-00)	3	HORVU4Hr1G008440	22878782	22884099	65-kDa microtubule-associated protein 6	chr4H
ortho-MQTL-YLD11	MQTL-YLD11	Os03g0719300		Similar to Dihydroxyacetone/glycerone kinase-like protein. (Os03t0719300-01);Similar to Dihydroxyacetone kinase-like protein. (Os03t0719300-02)	3	HORVU4Hr1G008470	23028397	23037462	Dihydroxyacetone kinase	chr4H
ortho-MQTL-YLD11	MQTL-YLD11	Os03g0719500		Hypothetical conserved gene. (Os03t0719500-01);Similar to protein kinase family protein. (Os03t0719500-02)	3	HORVU4Hr1G008550	23476863	23480223	alpha/beta-Hydrolases superfamily protein	chr4H
ortho-MQTL-YLD11	MQTL-YLD11	Os03g0719400		Alpha/beta hydrolase fold-1 domain containing protein. (Os03t0719400-01)	3	HORVU4Hr1G008530	23461411	23468904	Protein kinase superfamily protein	chr4H
ortho-MQTL-YLD11	MQTL-YLD11	Os03g0719900	OsPTR8	Similar to Peptide transporter 1. (Os03t0719900-01);Similar to Peptide transporter 1. (Os03t0719900-02);Similar to Peptide transporter. (Os03t0719900-03);Similar to Peptide transporter 1. (Os03t0719900-04)	3	HORVU4Hr1G008610	23599210	23606048	phytochrome A	chr4H
ortho-MQTL-YLD11	MQTL-YLD11	Os03g0719850	OsRLCK115	Similar to Protein kinase 2. (Os03t0719850-00)	3	HORVU4Hr1G008590	23585582	23587512	Protein kinase superfamily protein	chr4H
ortho-MQTL-YLD11	MQTL-YLD11	Os03g0719800	phyA, PHYA* (phyA), PHYA*, Phya, PHY18, phy 18, OsPHYA	Phytochrome A, Photoreceptor (Os03t0719800-01)	3	HORVU4Hr1G008580	23579997	23584231	Protein NRT1/ PTR FAMILY 8.3	chr4H
ortho-MQTL-YLD11	MQTL-YLD11	Os03g0720800	OsMYB52, OsMYB52/54	Similar to MYB transcription factor R2R3 type. (Os03t0720800-01)	3	HORVU4Hr1G008700	23875262	23881413	glutamate decarboxylase	chr4H
ortho-MQTL-YLD11	MQTL-YLD11	Os03g0720300		Similar to Glutamate decarboxylase isozyme 1 (EC 4.1.1.15). (Os03t0720300-01);Similar to Glutamate decarboxylase. (Os03t0720300-02)	3	HORVU4Hr1G008640	23757747	23759779	myb domain protein 52	chr4H
ortho-MQTL-YLD11	MQTL-YLD11	Os03g0721300		Protein of unknown function DUF946, plant family protein. (Os03t0721300-01)	3	HORVU4Hr1G008750	24289724	24315017	Translational activator GCN1	chr4H
ortho-MQTL-YLD11	MQTL-YLD11	Os03g0721200		Armadillo-like helical domain containing protein. (Os03t0721200-01);Similar to HEAT repeat family protein, expressed. (Os03t0721200-02)	3	HORVU4Hr1G008740	24280827	24288276	Plant protein of unknown function (DUF946)	chr4H
ortho-MQTL-YLD11	MQTL-YLD11	Os03g0721900		Similar to Histone H2A. (Os03t0721900-00)	3	HORVU4Hr1G008800	24911501	24912678	histone H2A 2	chr4H
ortho-MQTL-YLD11	MQTL-YLD11	Os03g0722000	OsSTA112	Hyccin domain containing protein. (Os03t0722000-01);Hypothetical conserved gene. (Os03t0722000-02)	3	HORVU4Hr1G008810	24913240	24914423	Hyccin	chr4H
ortho-MQTL-YLD11	MQTL-YLD11	Os03g0722100	OsCHB706, CHB706	SANT, eukarya domain containing protein. (Os03t0722100-01)	3	HORVU4Hr1G008820	24979535	24985488	SWI/SNF complex subunit SWI3D	chr4H
ortho-MQTL-YLD11	MQTL-YLD11	Os03g0723000	OsSCRL, SCRL, Os-SCL7, OsSCL7, SCL7, OsGRAS19	GRAS transcription factor domain containing protein. (Os03t0723000-01);GRAS transcription factor domain containing protein. (Os03t0723000-02)	3	HORVU4Hr1G008950	25539520	25543989	Glucan endo-1,3-beta-D-glucosidase	chr4H
ortho-MQTL-YLD11	MQTL-YLD11	Os03g0722600		Adenylate cyclase-associated CAP domain containing protein. (Os03t0722600-01)	3	HORVU4Hr1G008940	25535830	25543683	Adenylyl cyclase-associated protein	chr4H
ortho-MQTL-YLD11	MQTL-YLD11	Os03g0722500		Glycoside hydrolase, family 17 protein. (Os03t0722500-01);Glycoside hydrolase, family 17 protein. (Os03t0722500-02)	3	HORVU4Hr1G008930	25525312	25526625	GRAS family transcription factor	chr4H
ortho-MQTL-YLD11	MQTL-YLD11	Os03g0723000	OsSCRL, SCRL, Os-SCL7, OsSCL7, SCL7, OsGRAS19	GRAS transcription factor domain containing protein. (Os03t0723000-01);GRAS transcription factor domain containing protein. (Os03t0723000-02)	3	HORVU4Hr1G008980	25658574	25661319	GRAS family transcription factor	chr4H
ortho-MQTL-YLD11	MQTL-YLD11	Os03g0723400	OsEnS-53	Similar to UFG2. (Os03t0723400-01)	3	HORVU4Hr1G008990	25675723	25676920	Late embryogenesis abundant protein	chr4H
ortho-MQTL-YLD11	MQTL-YLD11	Os03g0724100		Phosphatidylinositol transfer protein-like, N-terminal domain containing protein. (Os03t0724100-01)	3	HORVU4Hr1G009190	26198429	26203483	Sec14p-like phosphatidylinositol transfer family protein	chr4H
ortho-MQTL-YLD11	MQTL-YLD11	Os03g0724100		Phosphatidylinositol transfer protein-like, N-terminal domain containing protein. (Os03t0724100-01)	3	HORVU4Hr1G009210	26209973	26214305	Sec14p-like phosphatidylinositol transfer family protein	chr4H
ortho-MQTL-YLD11	MQTL-YLD11	Os03g0724500		Conserved hypothetical protein. (Os03t0724500-01)	3	HORVU4Hr1G009310	26357342	26364046	Sec14p-like phosphatidylinositol transfer family protein	chr4H
ortho-MQTL-YLD11	MQTL-YLD11	Os03g0724100		Phosphatidylinositol transfer protein-like, N-terminal domain containing protein. (Os03t0724100-01)	3	HORVU4Hr1G009340	26499859	26504881	Protein kinase superfamily protein	chr4H
ortho-MQTL-YLD11	MQTL-YLD11	Os03g0724300		Tyrosine protein kinase domain containing protein. (Os03t0724300-01)	3	HORVU4Hr1G009270	26338990	26341159	unknown protein; BEST Arabidopsis thaliana protein match is: unknown protein .	chr4H
ortho-MQTL-YLD11	MQTL-YLD11	Os03g0724700		Similar to cDNA clone:002-104-C06, full insert sequence. (Os03t0724700-01);Similar to cDNA clone:002-144-A12, full insert sequence. (Os03t0724700-02);Maf-like protein family protein. (Os03t0724700-03)	3	HORVU4Hr1G009350	26547801	26550055	Maf-like protein	chr4H
ortho-MQTL-YLD11	MQTL-YLD11	Os03g0725100		Conserved hypothetical protein. (Os03t0725100-01);Hypothetical conserved gene. (Os03t0725100-02)	3	HORVU4Hr1G009420	26691208	26693399	50S ribosomal protein L6	chr4H
ortho-MQTL-YLD11	MQTL-YLD11	Os03g0725300		Metallophosphoesterase domain containing protein. (Os03t0725300-01);Similar to Dbr1-prov protein. (Os03t0725300-02)	3	HORVU4Hr1G009360	26664812	26669252	Lariat debranching enzyme	chr4H
ortho-MQTL-YLD11	MQTL-YLD11	Os03g0725200		Hypothetical protein. (Os03t0725200-01)	3	HORVU4Hr1G009380	26672877	26674092	Lariat debranching enzyme	chr4H
ortho-MQTL-YLD11	MQTL-YLD11	Os03g0725000	OsRpl6-1	Mitochondrial 60S ribosomal protein L6. (Os03t0725000-01);Mitochondrial 60S ribosomal protein L6. (Os03t0725000-02)	3	HORVU4Hr1G009360	26664812	26669252	Lariat debranching enzyme	chr4H
ortho-MQTL-YLD11	MQTL-YLD11	Os03g0725800	OsbHLH018	Helix-loop-helix DNA-binding domain containing protein. (Os03t0725800-01)	3	HORVU4Hr1G009500	27033568	27039820	WD repeat-containing protein 5	chr4H
ortho-MQTL-YLD11	MQTL-YLD11	Os03g0725400	OsWD40-86, OsWDR5a	Similar to WD-repeat protein 5 (BMP2-induced 3-kb gene protein) (WD-repeat protein BIG-3). (Os03t0725400-01);Similar to WD-repeat protein 5 (BMP2-induced 3-kb gene protein) (WD-repeat protein BIG-3). (Os03t0725400-02);Similar to WD-repeat protein 5 (BMP2-induced 3-kb gene protein) (WD-repeat protein BIG-3). (Os03t0725400-03)	3	HORVU4Hr1G009440	26788351	26791410	basic helix-loop-helix (bHLH) DNA-binding superfamily protein	chr4H
ortho-MQTL-YLD11	MQTL-YLD11	Os03g0726100	OsTubA3, TubA3, OS-TubA1, TubA1	Similar to Tubulin alpha-1 chain (Alpha-1 tubulin). (Os03t0726100-01);Similar to Alpha-tubulin. (Os03t0726100-02)	3	HORVU4Hr1G009520	27194625	27198021	tubulin alpha-4 chain	chr4H
ortho-MQTL-YLD11	MQTL-YLD11	Os03g0726200	OsITPK3, OsITP5/6K-3, ITP5/6K-3, OsIPK1	Similar to Hydroxyproline-rich glycoprotein DZ-HRGP precursor. (Os03t0726200-01);Hypothetical conserved gene. (Os03t0726200-02)	3	HORVU4Hr1G009540	27205158	27211359	Inositol-tetrakisphosphate 1-kinase 3	chr4H
ortho-MQTL-YLD11	MQTL-YLD11	Os03g0726300	OsOSCA2.3, OsIOSCA2.3	Protein of unknown function DUF221 domain containing protein. (Os03t0726300-01)	3	HORVU4Hr1G009550	27214849	27218985	Early-responsive to dehydration stress protein (ERD4)	chr4H

## Sheet: maize
Ortho-MQTL	MQTL in Rice	Rice Accession number	Rice Gene name	Rice Gene Description	Rice Chr	Maize gene stable ID	Maize gene start	Maize Gene End	Maize Gene Description	Maize Chr
ortho-MQTL-PH6	MQTL-PH6	Os01g0856500	OsLAX1, OsRAU1, OsAUX1, LAX1, RAU1, AUX1	Auxin transporter, Primary root and root hair elongation, Cd stress response (Os01t0856500-01);Amino acid transporter, transmembrane domain containing protein. (Os01t0856500-02);Splicing variant with unknown function (Os01t0856500-03);Similar to auxin transporter-like protein 1. (Os01t0856500-04)	1	Zm00001d042809	180800042	180806507	Auxin transporter-like protein 1	3
ortho-MQTL-PH6	MQTL-PH6	Os01g0856000		Nsp1-like, C-terminal family protein. (Os01t0856600-01)	1	Zm00001d042810	180845237	180851422	Cell division control protein 6 homolog B	3
ortho-MQTL-PH6	MQTL-PH6	Os01g0855600	HS1	Similar to Hs1pro-1 protein. (Os01t0855600-01)	1	Zm00001d042811	180893820	180895226	Nematode resistance protein-like HSPRO2	3
ortho-MQTL-PH6	MQTL-PH6	Os01g0855200		Tetratricopeptide-like helical domain containing protein. (Os01t0855200-01)	1	Zm00001d042812	180955995	180958405	Tetratricopeptide repeat (TPR)-like superfamily protein	3
ortho-MQTL-PH6	MQTL-PH6	Os01g0855000		Similar to Glycerol-3-phosphate acyltransferase 6 (EC 2.3.1.15) (AtGPAT6). (Os01t0855000-01);Hypothetical gene. (Os01t0855000-02);Similar to Glycerol-3-phosphate acyltransferase 6 (EC 2.3.1.15) (AtGPAT6). (Os01t0855000-03)	1	Zm00001d042813	181000679	181003338	glycerol-3-phosphosphate acyltransferase1	3
ortho-MQTL-PH6	MQTL-PH6	Os01g0854800	CYP86A7-2, OsCYP86A7-2	Similar to Cytochrome P450 86A1 (EC 1.14.-.-) (CYPLXXXVI) (P450-dependent fatty acid omega-hydroxylase). (Os01t0854800-01)	1	Zm00001d042814	181034861	181036504	Cytochrome P450 86A1	3
ortho-MQTL-PH6	MQTL-PH6	Os01g0854500	OsWOX9, WOX9, WOX5, Os WOX5, OsWOX5, QHB/OsWOX9	Homeobox domain containing protein. (Os01t0854500-01)	1	Zm00001d042821	181141636	181142810	Putative wuschel homeobox protein	3
ortho-MQTL-PH6	MQTL-PH6	Os01g0854400		Conserved hypothetical protein. (Os01t0854400-01)	1	Zm00001d042822	181146971	181147381		3
ortho-MQTL-PH6	MQTL-PH6	Os01g0854000		Similar to AER. (Os01t0854000-01)	1	Zm00001d042826	181230771	181232225	AER	3
ortho-MQTL-PH6	MQTL-PH6	Os01g0852500		ELM2 domain containing protein. (Os01t0852500-01);ELM2 domain containing protein. (Os01t0852500-02)	1	Zm00001d012349	172811349	172828780	AT-rich interactive domain-containing protein 2	8
ortho-MQTL-PH6	MQTL-PH6	Os01g0852400		Protein of unknown function DUF740 family protein. (Os01t0852400-00)	1	Zm00001d012350	172835583	172837490	UPF0503 protein chloroplastic	8
ortho-MQTL-PH6	MQTL-PH6	Os01g0851400		Machado-Joseph disease protein MJD family protein. (Os01t0851400-01)	1	Zm00001d012361	173019571	173023422	Ataxin-3 homolog	8
ortho-MQTL-PH6	MQTL-PH6	Os01g0851100		GDP-fucose protein O-fucosyltransferase domain containing protein. (Os01t0851100-01);Similar to predicted protein. (Os01t0851100-02)	1	Zm00001d012362	173025773	173029514	O-fucosyltransferase family protein	8
ortho-MQTL-PH6	MQTL-PH6	Os01g0850900		SOUL haem-binding protein domain containing protein. (Os01t0850900-01)	1	Zm00001d012378	173232285	173232962	SOUL heme-binding family protein	8
ortho-MQTL-PH10	MQTL-PH10	Os02g0639000	OsLMS	Double stranded RNA binding domain (dsRBD) containing protein, Regulation of stress responses (Os02t0639000-01)	2	Zm00001d051242	150058238	150077866	RNA polymerase II C-terminal domain phosphatase-like 1	4
ortho-MQTL-PH10	MQTL-PH10	Os02g0639700		Region of unknown function DUF1771 domain containing protein. (Os02t0639700-01)	2	Zm00001d051245	150310448	150317777	Putative nuclear RNA export factor SDE5	4
ortho-MQTL-PH10	MQTL-PH10	Os02g0640600		Short-chain dehydrogenase/reductase SDR domain containing protein. (Os02t0640600-00)	2	Zm00001d051246	150348649	150352758	(+)-neomenthol dehydrogenase	4
ortho-MQTL-PH10	MQTL-PH10	Os02g0640200		Conserved hypothetical protein. (Os02t0640200-01);Hypothetical conserved gene. (Os02t0640200-02)	2	Zm00001d051247	150383021	150385548		4
ortho-MQTL-PH10	MQTL-PH10	Os02g0639900		Similar to Thioredoxin M-type, chloroplast precursor (TRX-M). (Os02t0639900-01)	2	Zm00001d051250	150569015	150572646	Thioredoxin	4
ortho-MQTL-PH10	MQTL-PH10	Os02g0641000	OsPLIM2a	Zinc finger, LIM-type domain containing protein. (Os02t0641000-00)	2	Zm00001d051262	151028968	151030729	LIM domain-containing protein PLIM2b	4
ortho-MQTL-PH10	MQTL-PH10	Os02g0641800	OsRH8	Similar to RNA helicase (Fragment). (Os02t0641800-01);Similar to ATP-dependent RNA helicase dhh1. (Os02t0641800-02)	2	Zm00001d051268	151295170	151303295	Putative DEAD-box ATP-dependent RNA helicase family protein	4
ortho-MQTL-PH10	MQTL-PH10	Os02g0641900	myb7	Similar to P-type R2R3 Myb protein. (Os02t0641900-01)	2	Zm00001d051269	151309707	151312076	myb domain protein 17	4
ortho-MQTL-PH10	MQTL-PH10	Os02g0642300		Cytochrome b561 family protein. (Os02t0642300-01)	2	Zm00001d051272	151408424	151411182	Ascorbate-specific transmembrane electron transporter 1	4
ortho-MQTL-PH10	MQTL-PH10	Os02g0642700		Protein of unknown function DUF821, CAP10-like family protein. (Os02t0642700-01)	2	Zm00001d051287	151763880	151768589	downstream target of AGL15 2	4
ortho-MQTL-PH10	MQTL-PH10	Os02g0643600	ONAC052, ONAC52	Similar to H0502G05.5 protein. (Os02t0643600-00)	2	Zm00001d051294	152220730	152221346	Putative NAC domain transcription factor superfamily protein	4
ortho-MQTL-PH10	MQTL-PH10	Os02g0643800	OsSAUR11	Auxin responsive SAUR protein family protein. (Os02t0643800-01)	2	Zm00001d051302	152451610	152452209	SAUR11-auxin-responsive SAUR family member	4
ortho-MQTL-PH10	MQTL-PH10	Os02g0643900		Gnk2-homologous domain domain containing protein. (Os02t0643900-00)	2	Zm00001d051305	152550362	152554262	Putative DUF26 domain family protein	4
ortho-MQTL-PH10	MQTL-PH10	Os02g0644100		Similar to Heat shock protein STI (Stress inducible protein) (GmSTI). (Os02t0644100-01);Similar to heat shock protein STI. (Os02t0644100-02)	2	Zm00001d051306	152560547	152566694	Hsp70-Hsp90 organizing protein 3	4
ortho-MQTL-PH10	MQTL-PH10	Os02g0644500	OsATG13a	Autophagy-related protein 13 domain containing protein. (Os02t0644500-01)	2	Zm00001d051307	152668573	152674431	Autophagy-related protein 13a	4
ortho-MQTL-PH10	MQTL-PH10	Os02g0645100		Kinesin, motor region domain containing protein. (Os02t0645100-01)	2	Zm00001d051308	152675908	152682127	kinesin-related protein1	4
ortho-MQTL-PH10	MQTL-PH10	Os02g0646200	OsBBX6	Zinc finger, B-box domain containing protein. (Os02t0646200-01)	2	Zm00001d051309	152948011	152949738	B-box zinc finger protein 20	4
ortho-MQTL-PH10	MQTL-PH10	Os02g0648100	OsRLCK79	Protein kinase, core domain containing protein. (Os02t0648100-01)	2	Zm00001d051314	153285700	153287292	Probable receptor-like protein kinase	4
ortho-MQTL-PH10	MQTL-PH10	Os02g0648300		SANT domain, DNA binding domain containing protein. (Os02t0648300-01)	2	Zm00001d051316	153362817	153366616	Putative homeodomain-like transcription factor superfamily protein isoform 1%3B Putative homeodomain-like transcription factor superfamily protein isoform 2	4
ortho-MQTL-PH10	MQTL-PH10	Os02g0649700	OsFtsH7, FtsH7	ATPase, AAA-type, core domain containing protein. (Os02t0649700-01);Similar to Cell division protease ftsH homolog 7, chloroplastic. (Os02t0649700-02)	2	Zm00001d051321	154082129	154088581	ATP-dependent zinc metalloprotease FTSH 7 chloroplastic	4
ortho-MQTL-PH10	MQTL-PH10	Os02g0650500	OsRLCK80	Similar to Protein kinase-like (Protein serine/threonine kinase). (Os02t0650500-01);Hypothetical conserved gene. (Os02t0650500-02)	2	Zm00001d051323	154123980	154127155	Probable receptor-like protein kinase	4
ortho-MQTL-PH10	MQTL-PH10	Os02g0650800	CTD2	SNF2-related domain containing protein. (Os02t0650800-00)	2	Zm00001d051324	154315290	154320142	SNF2 domain-containing protein CLASSY 4	4
ortho-MQTL-PH12	MQTL-PH12	Os03g0345700		Similar to Heavy metal-associated domain containing protein, expressed. (Os03t0345700-01)	3	Zm00001d029126	59132630	59134681	Heavy metal transport/detoxification superfamily protein	1
ortho-MQTL-PH12	MQTL-PH12	Os03g0346800	OsMTP6	Similar to metal tolerance protein. (Os03t0346800-00)	3	Zm00001d029129	59406804	59421124	Metal tolerance protein C1	1
ortho-MQTL-PH12	MQTL-PH12	Os03g0346900		Conserved hypothetical protein. (Os03t0346900-01)	3	Zm00001d029130	59439362	59445017		1
ortho-MQTL-PH12	MQTL-PH12	Os03g0347200		Armadillo-type fold domain containing protein. (Os03t0347200-01);Similar to Nuclear cap-binding protein CBP80. (Os03t0347200-02);Similar to Nuclear cap-binding protein CBP80. (Os03t0347200-03)	3	Zm00001d029133	59759933	59786192	Nuclear cap-binding protein subunit 1	1
ortho-MQTL-PH12	MQTL-PH12	Os03g0347300		Zinc finger, CW-type domain containing protein. (Os03t0347300-01)	3	Zm00001d029134	59846904	59876808	CW-type Zinc Finger	1
ortho-MQTL-PH12	MQTL-PH12	Os03g0347500	OsSWEET12	Similar to Senescence-associated protein (SAG29). (Os03t0347500-01)	3	Zm00001d029135	59948045	59951123	sugars will eventually be exported transporter12a	1
ortho-MQTL-PH12	MQTL-PH12	Os03g0347800		Peptidyl-tRNA hydrolase family protein. (Os03t0347800-01)	3	Zm00001d029138	60182624	60186722	Peptidyl-tRNA hydrolase mitochondrial	1
ortho-MQTL-PH12	MQTL-PH12	Os03g0348800		Conserved hypothetical protein. (Os03t0348800-01);Similar to Lipase. (Os03t0348800-02)	3	Zm00001d029140	60225658	60228992	alpha/beta-Hydrolases superfamily protein	1
ortho-MQTL-PH12	MQTL-PH12	Os03g0348900	OsSRFP1, SRFP1	Similar to CHY zinc finger family protein, expressed. (Os03t0348900-01);Ring finger E3 ubiquitin ligase, Abiotic stress tolerance (Os03t0348900-02)	3	Zm00001d029141	60322950	60326019	E3 ubiquitin-protein ligase MIEL1	1
ortho-MQTL-PH12	MQTL-PH12	Os03g0349000		Nucleoporin interacting component family protein. (Os03t0349000-01)	3	Zm00001d029142	60327258	60337774	Nuclear pore complex protein NUP93A	1
ortho-MQTL-PH12	MQTL-PH12	Os03g0350100	BIP101	SAR DNA-binding protein-2. (Os03t0350100-01);SAR DNA-binding protein-2. (Os03t0350100-02)	3	Zm00001d029144	60427117	60431202	Probable nucleolar protein 5-1	1
ortho-MQTL-PH12	MQTL-PH12	Os03g0350300	BIP102	Similar to SAR DNA-binding protein-like protein. (Os03t0350300-01)	3	Zm00001d029144	60427117	60431202	Probable nucleolar protein 5-1	1
ortho-MQTL-PH12	MQTL-PH12	Os03g0351100	OsP, OsBBX9, OsCCT12	Similar to CONSTANS-like protein CO9 (Fragment). (Os03t0351100-01);Similar to CONSTANS-like protein CO9 (Fragment). (Os03t0351100-02)	3	Zm00001d029149	60531179	60535397	Zinc finger protein CONSTANS-LIKE 13	1
ortho-MQTL-PH12	MQTL-PH12	Os03g0351200	OsDVR, DVR	NAD(P)-binding domain containing protein. (Os03t0351200-00)	3	Zm00001d029150	60631458	60632663	divinyl reductase1	1
ortho-MQTL-PH12	MQTL-PH12	Os03g0351300		Similar to beta-amylase. (Os03t0351300-00)	3	Zm00001d029154	60796734	60798703	Inactive beta-amylase 9	1
ortho-MQTL-PH12	MQTL-PH12	Os03g0351300		Similar to beta-amylase. (Os03t0351300-00)	3	Zm00001d029164	60874573	60876557	Beta-amylase	1
ortho-MQTL-PH12	MQTL-PH12	Os03g0351400	OsTLP14, OsTLP6, OsFbox139, Os_F0681	Similar to Tubby-like protein 3. (Os03t0351400-01)	3	Zm00001d029165	60879438	60888390	Tubby protein	1
ortho-MQTL-PH12	MQTL-PH12	Os03g0351500	sodCc1, SODCC.1, sodA, RSODA, OsSOD1, OsCSD2, OsSodA, SodCc2, OsSODA1, SodCc7	Similar to Superoxide dismutase. (Os03t0351500-01)	3	Zm00001d029170	60930751	60934311	Superoxide dismutase	1
ortho-MQTL-PH12	MQTL-PH12	Os03g0352300		Similar to Nucleolar protein. (Os03t0352300-01);Similar to nucleolar protein Nop56. (Os03t0352300-02);Similar to nucleolar protein Nop56. (Os03t0352300-03)	3	Zm00001d029174	60996905	60999925	homolog of nucleolar protein NOP56	1
ortho-MQTL-PH12	MQTL-PH12	Os03g0352400	OsNug2	Similar to Nucleolar GTP-binding protein 2 (Autoantigen NGP-1). (Os03t0352400-01)	3	Zm00001d029177	61041496	61045956	Nuclear/nucleolar GTPase 2	1
ortho-MQTL-PH12	MQTL-PH12	Os03g0355200	OsWD40-72	WD40 repeat-like domain containing protein. (Os03t0355200-00)	3	Zm00001d029188	61566224	61570528	COMPASS-like H3K4 histone methylase component WDR5B	1
ortho-MQTL-PH12	MQTL-PH12	Os03g0355400		WD40 repeat-like domain containing protein. (Os03t0355400-00)	3	Zm00001d029188	61566224	61570528	COMPASS-like H3K4 histone methylase component WDR5B	1
ortho-MQTL-PH12	MQTL-PH12	Os03g0348200	OsTPS10	Terpene synthase-like domain containing protein. (Os03t0348200-00)	3	Zm00001d029195	61777103	61783441	terpene synthase8	1
ortho-MQTL-PH12	MQTL-PH12	Os03g0355600		Similar to Adapter-related protein complex 2 beta 1 subunit (Beta-adaptin) (Plasma membrane adaptor HA2/AP2 adaptin beta subunit) (Clathrin assembly protein complex 2 beta large chain) (AP105B) (Fragment). (Os03t0355600-01);Similar to predicted protein. (Os03t0355600-02);Similar to predicted protein. (Os03t0355600-03);Similar to predicted protein. (Os03t0355600-04)	3	Zm00001d029196	61783914	61789718	Beta-adaptin-like protein C	1
ortho-MQTL-PH12	MQTL-PH12	Os03g0355700		Hypothetical conserved gene. (Os03t0355700-00)	3	Zm00001d029197	61898636	61901310	IQ-domain 11	1
ortho-MQTL-PH12	MQTL-PH12	Os03g0355800		Similar to Diphthine synthase (EC 2.1.1.98) (Diphthamide biosynthesis methyltransferase). (Os03t0355800-01);Similar to Diphthine synthase (EC 2.1.1.98) (Diphthamide biosynthesis methyltransferase). (Os03t0355800-02)	3	Zm00001d029198	61904101	61906749	Probable diphthine methyl ester synthase	1
ortho-MQTL-PH12	MQTL-PH12	Os03g0355900		Hypothetical conserved gene. (Os03t0355900-00)	3	Zm00001d029200	62026473	62031559	NAD(P)-binding Rossmann-fold superfamily protein	1
ortho-MQTL-PH12	MQTL-PH12	Os03g0356300		Ribosomal protein L6 family protein. (Os03t0356300-01)	3	Zm00001d029201	62065593	62069082	50S ribosomal protein L6	1
ortho-MQTL-PH12	MQTL-PH12	Os03g0356400	OsGRL6	Thioredoxin fold domain containing protein. (Os03t0356400-01)	3	Zm00001d029202	62213773	62214369	Electron transporter	1
ortho-MQTL-PH12	MQTL-PH12	Os03g0356414	OsDIS1	Similar to Ubiquitin ligase SINAT5 (EC 6.3.2.-) (Seven in absentia homolog 5). Splice isoform 2. (Os03t0356414-01)	3	Zm00001d029203	62216791	62220497	TRAF-like superfamily protein	1
ortho-MQTL-PH12	MQTL-PH12	Os03g0356470		Hypothetical conserved gene. (Os03t0356470-00)	3	Zm00001d029206	62408710	62417139	Protein DGS1 mitochondrial	1
ortho-MQTL-PH12	MQTL-PH12	Os03g0356498		Similar to rhythmically expressed protein. (Os03t0356498-01)	3	Zm00001d029208	62419477	62427352	Haloacid dehalogenase-like hydrolase (HAD) superfamily protein	1
ortho-MQTL-PH12	MQTL-PH12	Os03g0356582		Phosphatidylinositol-4-phosphate 5-kinase, core domain containing protein. (Os03t0356582-01)	3	Zm00001d029209	62462278	62466731	Phosphatidylinositol 4-phosphate 5-kinase 6	1
ortho-MQTL-PH12	MQTL-PH12	Os03g0356596		Similar to Phosphatidylinositol-4-phosphate 5-kinase-like protein. (Os03t0356596-01)	3	Zm00001d029211	62490387	62493912	Phosphatidylinositol 4-phosphate 5-kinase 6	1
ortho-MQTL-PH12	MQTL-PH12	Os03g0356638	Spin6.2	Similar to Rho GTPase activator. (Os03t0356638-00)	3	Zm00001d029212	62494272	62507307	Rho GTPase activator	1
ortho-MQTL-PH12	MQTL-PH12	Os03g0356652		Zinc finger, C2H2-like domain containing protein. (Os03t0356652-01)	3	Zm00001d029214	62510497	62516067	TRAF type zinc finger domain containing 1	1
ortho-MQTL-PH12	MQTL-PH12	Os03g0356700	VLN2, OsVLN2, Os VLN2	Villin, villin/gelsolin superfamily protein, Actin binding protein, Regulation of plant architecture (Os03t0356700-01);Similar to predicted protein. (Os03t0356700-02)	3	Zm00001d029215	62728602	62739088	Villin-2	1
ortho-MQTL-PH12	MQTL-PH12	Os03g0357500		Plant lipid transfer protein/seed storage/trypsin-alpha amylase inhibitor domain containing protein. (Os03t0357500-01)	3	Zm00001d029222	63023725	63024489	Tetratricopeptide repeat (TPR)-like superfamily protein	1
ortho-MQTL-PH12	MQTL-PH12	Os03g0358000		Similar to PWWP domain containing protein, expressed. (Os03t0358000-00)	3	Zm00001d029223	63025344	63042076	Protein HUA2-LIKE 3	1
ortho-MQTL-PH12	MQTL-PH12	Os03g0358200	OsRhmbd8, RHMBD8	Similar to transmembrane protein 115. (Os03t0358200-00)	3	Zm00001d029226	63127214	63131372	Rhomboid-like protein 19	1
ortho-MQTL-PH12	MQTL-PH12	Os03g0359000		Similar to Isopentenyl transferase IPT2. (Os03t0358900-00)	3	Zm00001d029227	63131993	63142494	alpha/beta-Hydrolases superfamily protein	1
ortho-MQTL-PH19	MQTL-PH19	Os06g0639600		Similar to Elongator component. (Os06t0639600-01)	6	Zm00001d046613	98839260	98845509	Elongator complex protein 4	9
ortho-MQTL-PH19	MQTL-PH19	Os06g0639500		Protein kinase, core domain containing protein. (Os06t0639500-01)	6	Zm00001d046616	98847757	98851557	Protein kinase superfamily protein	9
ortho-MQTL-PH19	MQTL-PH19	Os06g0639200	AP2/EREBP#059, AP2-4	Similar to Transcription factor AP2D22 (Fragment). (Os06t0639200-01)	6	Zm00001d046621	99138564	99141663	Floral homeotic protein APETALA 2	9
ortho-MQTL-PH19	MQTL-PH19	Os06g0639100		Zinc finger, RING/FYVE/PHD-type domain containing protein. (Os06t0639100-01);Similar to protein binding / zinc ion binding. (Os06t0639100-02);Similar to protein binding / zinc ion binding. (Os06t0639100-03);Similar to predicted protein. (Os06t0639100-04);Similar to predicted protein. (Os06t0639100-05)	6	Zm00001d046624	99409598	99416154	Probable E3 ubiquitin ligase SUD1	9
ortho-MQTL-PH19	MQTL-PH19	Os06g0638900		Similar to calcium-binding protein. (Os06t0638900-01)	6	Zm00001d046625	99488946	99492927	Calcium-binding protein	9
ortho-MQTL-PH19	MQTL-PH19	Os06g0638500		Tyrosine protein kinase domain containing protein. (Os06t0638500-00)	6	Zm00001d046626	99598556	99602330	Putative leucine-rich repat protein kinase family protein	9
ortho-MQTL-PH19	MQTL-PH19	Os06g0638200		Uncharacterised protein family UPF0047 domain containing protein. (Os06t0638200-01)	6	Zm00001d046628	99609772	99613284		9
ortho-MQTL-PH19	MQTL-PH19	Os06g0638100		Similar to Tic21. (Os06t0638100-01);Similar to Tic21. (Os06t0638100-02)	6	Zm00001d046629	99655570	99658078	Protein TIC 21 chloroplastic	9
ortho-MQTL-PH19	MQTL-PH19	Os06g0638000		Zinc finger, CCCH-type domain containing protein. (Os06t0638000-00)	6	Zm00001d046630	99658915	99668677	Zinc finger C-x8-C-x5-C-x3-H type family protein	9
ortho-MQTL-PH19	MQTL-PH19	Os06g0636800		Conserved hypothetical protein. (Os06t0636800-00)	6	Zm00001d046641	100118978	100119337		9
ortho-MQTL-PH19	MQTL-PH19	Os06g0636700		Esterase, SGNH hydrolase-type domain containing protein. (Os06t0636700-01)	6	Zm00001d046642	100126399	100131680	GDSL esterase/lipase	9
ortho-MQTL-PH19	MQTL-PH19	Os06g0636600	HT1	Protein kinase, core domain containing protein. (Os06t0636600-01)	6	Zm00001d046643	100131621	100133689	Protein kinase superfamily protein	9
ortho-MQTL-PH23	MQTL-PH23	Os08g0230000		Conserved hypothetical protein. (Os08t0230000-01)	8	Zm00001d050190	71977812	71978354		4
ortho-MQTL-PH23	MQTL-PH23	Os08g0230200		Similar to cysteine-type endopeptidase/ ubiquitin thiolesterase. (Os08t0230200-01);Similar to cysteine-type endopeptidase/ ubiquitin thiolesterase. (Os08t0230200-02)	8	Zm00001d050191	72039466	72044085	Ubiquitin-specific protease family C19-related protein	4
ortho-MQTL-PH23	MQTL-PH23	Os08g0235800	OsWRKY25, OsWRKY44, WRKY44	Similar to WRKY transcription factor 25. (Os08t0235800-00)	8	Zm00001d050195	72636377	72637297	Putative WRKY DNA-binding domain superfamily protein	4
ortho-MQTL-PH23	MQTL-PH23	Os08g0238200		Dienelactone hydrolase domain containing protein. (Os08t0238200-01);Similar to Retrotransposon protein Ty1-copia subclass. (Os08t0238200-02)	8	Zm00001d050196	72786474	72789077	alpha/beta-Hydrolases superfamily protein	4
ortho-MQTL-PH23	MQTL-PH23	Os08g0238500		Similar to Dienelactone hydrolase family. (Os08t0238500-00)	8	Zm00001d050196	72786474	72789077	alpha/beta-Hydrolases superfamily protein	4
ortho-MQTL-PH23	MQTL-PH23	Os08g0239300		Dienelactone hydrolase domain containing protein. (Os08t0239300-01)	8	Zm00001d050196	72786474	72789077	alpha/beta-Hydrolases superfamily protein	4
ortho-MQTL-PH23	MQTL-PH23	Os08g0238200		Dienelactone hydrolase domain containing protein. (Os08t0238200-01);Similar to Retrotransposon protein Ty1-copia subclass. (Os08t0238200-02)	8	Zm00001d050198	72854696	72856775	alpha/beta-Hydrolases superfamily protein	4
ortho-MQTL-PH23	MQTL-PH23	Os08g0238500		Similar to Dienelactone hydrolase family. (Os08t0238500-00)	8	Zm00001d050198	72854696	72856775	alpha/beta-Hydrolases superfamily protein	4
ortho-MQTL-PH23	MQTL-PH23	Os08g0239300		Dienelactone hydrolase domain containing protein. (Os08t0239300-01)	8	Zm00001d050198	72854696	72856775	alpha/beta-Hydrolases superfamily protein	4
ortho-MQTL-PH23	MQTL-PH23	Os08g0240500	OsXTH4	Glycoside hydrolase, family 16 domain containing protein. (Os08t0240500-00)	8	Zm00001d050201	73396073	73397331	Probable xyloglucan endotransglucosylase/hydrolase protein 21	4
ortho-MQTL-PH23	MQTL-PH23	Os08g0240600		Similar to predicted protein. (Os08t0240600-00)	8	Zm00001d050202	73397381	73401948	AUGMIN subunit 1	4
ortho-MQTL-PH23	MQTL-PH23	Os08g0241600		Similar to apospory-associated protein C. (Os08t0241600-01)	8	Zm00001d050208	73550491	73555374	Galactose mutarotase-like superfamily protein	4
ortho-MQTL-PH23	MQTL-PH23	Os08g0241800		Similar to Plasma membrane H+-ATPase (EC 3.6.1.3). (Os08t0241800-01)	8	Zm00001d050214	73910369	73915173	ATPase 2 plasma membrane-type	4
ortho-MQTL-PH23	MQTL-PH23	Os08g0241900		Hypothetical protein. (Os08t0241900-01)	8	Zm00001d050215	73912118	73912486		4
ortho-MQTL-PH23	MQTL-PH23	Os08g0203600		Hypothetical conserved gene. (Os08t0203600-01);Hypothetical conserved gene. (Os08t0203600-02);Hypothetical conserved gene. (Os08t0203600-03);Similar to SHR5-receptor-like kinase (Fragment). (Os08t0203600-04);Similar to SHR5-receptor-like kinase (Fragment). (Os08t0203600-05);Similar to SHR5-receptor-like kinase (Fragment). (Os08t0203600-06)	8	Zm00001d024291	62300386	62308465	Putative leucine-rich repeat receptor-like protein kinase family protein	10
ortho-MQTL-PH23	MQTL-PH23	Os08g0203700		Protein kinase, core domain containing protein. (Os08t0203700-01);Similar to SHR5-receptor-like kinase (Fragment). (Os08t0203700-02)	8	Zm00001d024291	62300386	62308465	Putative leucine-rich repeat receptor-like protein kinase family protein	10
ortho-MQTL-PH23	MQTL-PH23	Os08g0204800		Conserved hypothetical protein. (Os08t0204800-01)	8	Zm00001d024292	62317297	62320708	AUGMIN subunit 2	10
ortho-MQTL-PH23	MQTL-PH23	Os08g0205200		Delayed-early response protein/equilibrative nucleoside transporter family protein. (Os08t0205200-01)	8	Zm00001d024294	62512731	62514813	Equilibrative nucleotide transporter 1	10
ortho-MQTL-PH23	MQTL-PH23	Os08g0205300	OsSET28, SDG740	Hypothetical conserved gene. (Os08t0205300-01);SET domain containing protein. (Os08t0205300-02);Hypothetical conserved gene. (Os08t0205300-03)	8	Zm00001d024298	62684243	62685430	Histone-lysine N-methyltransferase ASHR2	10
ortho-MQTL-PH23	MQTL-PH23	Os08g0206400	OsHAK12	Similar to Potassium transporter 18. (Os08t0206400-01)	8	Zm00001d024300	62829800	62835007	Potassium transporter 10	10
ortho-MQTL-PH23	MQTL-PH23	Os08g0206600		Similar to AICARFT/IMPCHase bienzyme family protein. (Os08t0206600-01);AICARFT/IMPCHase bienzyme family protein. (Os08t0206600-02)	8	Zm00001d024301	62895060	62902241	AICARFT/IMPCHase bienzyme family protein	10
ortho-MQTL-PH23	MQTL-PH23	Os08g0206700		DNA-binding, integrase-type domain containing protein. (Os08t0206700-01)	8	Zm00001d024306	63061548	63063353	Methyl-CpG-binding domain-containing protein 13	10
ortho-MQTL-PH23	MQTL-PH23	Os08g0206800		Similar to cDNA clone:001-034-C01, full insert sequence. (Os08t0206800-01)	8	Zm00001d024306	63061548	63063353	Methyl-CpG-binding domain-containing protein 13	10
ortho-MQTL-PH23	MQTL-PH23	Os08g0206900	UAP1, OsUAP1, SPL29	UTP--glucose-1-phosphate uridylyltransferase family protein. (Os08t0206900-01)	8	Zm00001d024307	63091728	63097838	UDP-N-acetylglucosamine diphosphorylase 2	10
ortho-MQTL-PH23	MQTL-PH23	Os08g0206950		Similar to Pectinesterase. (Os08t0206950-00)	8	Zm00001d024308	63095796	63097455	Pectinesterase	10
ortho-MQTL-PH23	MQTL-PH23	Os08g0207600		Similar to GTP-binding protein. (Os08t0207600-01);Similar to GTP-binding protein (ERG). (Os08t0207600-02)	8	Zm00001d024310	63447121	63453995	GTP-binding protein ERG	10
ortho-MQTL-PH23	MQTL-PH23	Os08g0220600	OsVIL4, OsVIL1	Fibronectin, type III domain containing protein. (Os08t0220600-01);Hypothetical conserved gene. (Os08t0220600-02);Hypothetical conserved gene. (Os08t0220600-03)	8	Zm00001d024318	64146988	64156247	VIN3-like protein 2	10
ortho-MQTL-PH23	MQTL-PH23	Os08g0223700		EMB1135 (EMBRYO DEFECTIVE 1135). (Os08t0223700-00)	8	Zm00001d024327	64819539	64877233	RING/FYVE/PHD zinc finger superfamily protein	10
ortho-MQTL-PH23	MQTL-PH23	Os08g0223833		Similar to H0702G05.10 protein. (Os08t0223833-00)	8	Zm00001d024327	64819539	64877233	RING/FYVE/PHD zinc finger superfamily protein	10
ortho-MQTL-PH23	MQTL-PH23	Os08g0223900	OsOSC12	Similar to Cycloartenol synthase (EC 5.4.99.8) (Fragment). (Os08t0223900-00)	8	Zm00001d024337	65380191	65390574	Camelliol C synthase	10
ortho-MQTL-PH23	MQTL-PH23	Os08g0224100	OsDPK1, DPK1, MKKK32, OsMKKK32, MAPKKK32	Similar to Serine/thronine protein kinase-like protein. (Os08t0224100-01);Similar to Serine/thronine protein kinase-like protein. (Os08t0224100-02);Similar to Serine/threonine protein kinase. (Os08t0224100-03)	8	Zm00001d024338	65518390	65530091	Protein kinase superfamily protein	10
ortho-MQTL-PH23	MQTL-PH23	Os08g0224200		Similar to H0702G05.3 protein. (Os08t0224200-01);Similar to H0702G05.3 protein. (Os08t0224200-02)	8	Zm00001d024339	65524284	65532891	evolutionarily conserved C-terminal region 10	10
ortho-MQTL-PH23	MQTL-PH23	Os08g0224700	OsRpn2a, Rpn2a	Similar to 26S proteasome subunit RPN2a. (Os08t0224700-01);Similar to predicted protein. (Os08t0224700-02)	8	Zm00001d024342	65777201	65792002	26S proteasome non-ATPase regulatory subunit 1 homolog B	10
ortho-MQTL-PH23	MQTL-PH23	Os08g0224800		Hypothetical conserved gene. (Os08t0224800-01)	8	Zm00001d024343	65880914	65886361	Ethanolamine-phosphate cytidylyltransferase	10
ortho-MQTL-PH23	MQTL-PH23	Os08g0225100		Similar to predicted protein. (Os08t0225100-00)	8	Zm00001d024347	65970347	65974404	Reticulon-like protein B22	10
ortho-MQTL-PH23	MQTL-PH23	Os08g0225400		Similar to OSIGBa0113I13.9 protein. (Os08t0225400-01)	8	Zm00001d024348	65976164	65985734	Core-2/I-branching beta-16-N-acetylglucosaminyltransferase family protein	10
ortho-MQTL-PH23	MQTL-PH23	Os08g0227100		Kelch related domain containing protein. (Os08t0227100-01)	8	Zm00001d024349	66046841	66047920	BTB/POZ and MATH domain-containing protein 2	10
ortho-MQTL-PH23	MQTL-PH23	Os08g0227200		Kelch related domain containing protein. (Os08t0227200-02)	8	Zm00001d024349	66046841	66047920	BTB/POZ and MATH domain-containing protein 2	10
ortho-MQTL-PH23	MQTL-PH23	Os08g0227400		Similar to speckle-type POZ protein. (Os08t0227400-00)	8	Zm00001d024349	66046841	66047920	BTB/POZ and MATH domain-containing protein 2	10
ortho-MQTL-PH23	MQTL-PH23	Os08g0227500		Similar to speckle-type POZ protein. (Os08t0227500-00)	8	Zm00001d024349	66046841	66047920	BTB/POZ and MATH domain-containing protein 2	10
ortho-MQTL-PH23	MQTL-PH23	Os08g0226000	OsMB13, MB13	Similar to speckle-type POZ protein. (Os08t0226000-00)	8	Zm00001d024351	66123261	66124322	BTB/POZ and MATH domain-containing protein 2	10
ortho-MQTL-PH23	MQTL-PH23	Os08g0226100		Hypothetical conserved gene. (Os08t0226100-00)	8	Zm00001d024351	66123261	66124322	BTB/POZ and MATH domain-containing protein 2	10
ortho-MQTL-PH23	MQTL-PH23	Os08g0230000		Conserved hypothetical protein. (Os08t0230000-01)	8	Zm00001d024357	66571406	66571900		10
ortho-MQTL-PH23	MQTL-PH23	Os08g0230200		Similar to cysteine-type endopeptidase/ ubiquitin thiolesterase. (Os08t0230200-01);Similar to cysteine-type endopeptidase/ ubiquitin thiolesterase. (Os08t0230200-02)	8	Zm00001d024364	67007013	67012130	Cysteine-type endopeptidase/ ubiquitin thiolesterase	10
ortho-MQTL-PH23	MQTL-PH23	Os08g0230300	Os_F0765	Hypothetical conserved gene. (Os08t0230300-00)	8	Zm00001d024365	67166621	67173531	F-box/kelch-repeat protein	10
ortho-MQTL-PH23	MQTL-PH23	Os08g0230600		LIM, zinc-binding domain containing protein. (Os08t0230600-01)	8	Zm00001d024371	67591281	67591511	Methionyl-tRNA synthetase	10
ortho-MQTL-PH23	MQTL-PH23	Os08g0235800	OsWRKY25, OsWRKY44, WRKY44	Similar to WRKY transcription factor 25. (Os08t0235800-00)	8	Zm00001d024376	67963922	67964857	Putative WRKY DNA-binding domain superfamily protein%3B WRKY25-superfamily of TFs having WRKY and zinc finger domains	10
ortho-MQTL-PH23	MQTL-PH23	Os08g0237800	OsXTH8, OsSTA207	Similar to Xyloglucan endotransglycosylase (Fragment). (Os08t0237800-00)	8	Zm00001d024378	68054718	68056244	Probable xyloglucan endotransglucosylase/hydrolase protein 21	10
ortho-MQTL-PH23	MQTL-PH23	Os08g0240566		Similar to OSIGBa0118P15.7 protein. (Os08t0240566-00)	8	Zm00001d024392	68477775	68478941	Probable xyloglucan endotransglucosylase/hydrolase protein 21	10
ortho-MQTL-PH23	MQTL-PH23	Os08g0241400	OsRFP	Similar to protein binding protein. (Os08t0241400-00)	8	Zm00001d024406	69199906	69204296	Protein binding protein%3B Putative RING zinc finger domain superfamily protein isoform 1%3B Putative RING zinc finger domain superfamily protein isoform 2	10
ortho-MQTL-PH23	MQTL-PH23	Os08g0241600		Similar to apospory-associated protein C. (Os08t0241600-01)	8	Zm00001d024408	69366565	69372020	Galactose mutarotase-like superfamily protein	10
ortho-MQTL-PH23	MQTL-PH23	Os08g0242400	OsWOX10, Os WOX10, OsWOX11/12, OsWOX11	Similar to WUSCHEL-related homeobox 8. (Os08t0242400-01)	8	Zm00001d024410	69483649	69484945	Putative homeobox DNA-binding domain superfamily protein	10
ortho-MQTL-PH27	MQTL-PH27	Os10g0478400		Conserved hypothetical protein. (Os10t0478400-00)	10	Zm00001d014021	28982317	28983657	Expressed protein; protein	5
ortho-MQTL-PH27	MQTL-PH27	Os10g0478300	OsMyb9, OsMyb8, OsMYB110	Similar to Y19 protein. (Os10t0478300-01)	10	Zm00001d014029	29347456	29349180	myb domain protein 15	5
ortho-MQTL-PH27	MQTL-PH27	Os10g0478200	OscMDH, cMDH, OsMDH, MDH	Cytoplasmic malate dehydrogenase. (Os10t0478200-01)	10	Zm00001d014030	29404683	29410087	Malate dehydrogenase cytoplasmic 1	5
ortho-MQTL-PH27	MQTL-PH27	Os10g0478000	OsG1L5, TAW1	Transcriptional regulator, Regulator of meristem activity, Regulation of inflorescence development (Os10t0478000-01)	10	Zm00001d014032	29707848	29708480	Protein LIGHT-DEPENDENT SHORT HYPOCOTYLS 3	5
ortho-MQTL-PH27	MQTL-PH27	Os10g0477800		Similar to Nuclear transportin. (Os10t0477800-01);Similar to Importin-beta N-terminal domain containing protein. (Os10t0477800-02)	10	Zm00001d014033	29808369	29824010	Transportin MOS14	5
ortho-MQTL-PH27	MQTL-PH27	Os10g0477200		Pentatricopeptide repeat domain containing protein. (Os10t0477200-01)	10	Zm00001d014035	29983511	29986762	Pentatricopeptide repeat-containing protein mitochondrial	5
ortho-MQTL-PH27	MQTL-PH27	Os10g0477100		Similar to Ankyrin-like protein. (Os10t0477100-01)	10	Zm00001d014036	29988171	29994693	Probable methyltransferase PMT3	5
ortho-MQTL-PH27	MQTL-PH27	Os10g0476600	OsPP2A-B'', OsPP2AB	Similar to Protein phosphatase 2A 62 kDa B'' regulatory subunit (Protein phosphatase 2A 62 kDa B regulatory subunit) (Protein phosphatase 2A alpha). (Os10t0476600-01);Similar to Protein phosphatase 2A 62 kDa B'' regulatory subunit (Protein phosphatase 2A 62 kDa B regulatory subunit) (Protein phosphatase 2A alpha). (Os10t0476600-02)	10	Zm00001d014037	30097117	30113105	Serine/threonine protein phosphatase 2A regulatory subunit B''alpha	5
ortho-MQTL-PH27	MQTL-PH27	Os10g0476300	OsPUT3	Similar to casein kinase I isoform delta-like. (Os10t0476300-01);Similar to Dual specificity kinase 1. (Os10t0476300-02)	10	Zm00001d014038	30230017	30235454	Casein kinase 1-like protein 6	5
ortho-MQTL-PH27	MQTL-PH27	Os10g0476000	OsABCI16, OsABCI16_1, OsABCI16_2	Adaptin ear-binding coat-associated protein 1 NECAP-1 family protein. (Os10t0476000-01);Similar to Adaptin ear-binding coat-associated protein 2. (Os10t0476000-02)	10	Zm00001d014039	30288982	30292232	non-intrinsic ABC protein 4	5
ortho-MQTL-PH27	MQTL-PH27	Os10g0472400		Similar to Thioredoxin. (Os10t0472400-01)	10	Zm00001d014043	30420457	30425053	PPPDE peptidase domain-containing protein 2	5
ortho-MQTL-PH27	MQTL-PH27	Os10g0471700	OsiICK6, Orysa;KRP4, OrysaICK6, Orysa;ICK6, OsKRP4, OsICK6, ICK6	Similar to cDNA clone:J033067M05, full insert sequence. (Os10t0471700-01);Similar to Cyclin-dependent kinase inhibitor 7. (Os10t0471700-02)	10	Zm00001d014046	30559090	30562350	Cyclin-dependent kinase inhibitor 5	5
ortho-MQTL-PH27	MQTL-PH27	Os10g0471100	Wda1, wda1, OS-CER1, OsGL1-5	Protein with high similarity to proteins involved in wax production, Cuticular wax biosynthesis (Os10t0471100-01);Similar to CER1. (Os10t0471100-02)	10	Zm00001d014055	30845333	30853050	Protein ECERIFERUM 1	5
ortho-MQTL-PH27	MQTL-PH27	Os10g0470900	RBPJ, RBP-J	Nucleotide-binding, alpha-beta plait domain containing protein. (Os10t0470900-01);Hypothetical conserved gene. (Os10t0470900-02);Hypothetical conserved gene. (Os10t0470900-03)	10	Zm00001d014058	30937815	30944041	Heterogeneous nuclear ribonucleoprotein 1	5
ortho-MQTL-PH27	MQTL-PH27	Os10g0470700	OsPTR3	Similar to Peptide transporter. (Os10t0470700-01)	10	Zm00001d014060	31079371	31083342	Protein NRT1/ PTR FAMILY 5.2	5
ortho-MQTL-PH27	MQTL-PH27	Os10g0469700		Leucine-rich repeat, typical subtype containing protein. (Os10t0469700-01)	10	Zm00001d014062	31160276	31161727	Leucine Rich Repeat family protein expressed; protein	5
ortho-MQTL-PH27	MQTL-PH27	Os10g0468500		Serine/threonine protein kinase-related domain containing protein. (Os10t0468500-01);Hypothetical conserved gene. (Os10t0468500-02)	10	Zm00001d014063	31173095	31176859	MDIS1-interacting receptor like kinase 2	5
ortho-MQTL-PH27	MQTL-PH27	Os10g0467600	p28	Similar to cap-binding protein p28. (Os10t0467600-01)	10	Zm00001d014065	31254129	31259724	eucaryotic initiation factor7	5
ortho-MQTL-PH27	MQTL-PH27	Os10g0466700	HLL	Similar to 60S ribosomal protein L17. (Os10t0466700-01)	10	Zm00001d014073	31562804	31566178	60S ribosomal protein L23	5
ortho-MQTL-PH27	MQTL-PH27	Os10g0466500	OsCCT34, OsCMF10, CO9	CCT domain containing protein. (Os10t0466500-01);Similar to CCT motif family protein. (Os10t0466500-02)	10	Zm00001d014074	31566246	31569069	CCT motif family protein	5
ortho-MQTL-YLD2	MQTL-YLD2	Os01g0328500		Bucentaur or craniofacial development family protein. (Os01t0328500-01)	1	Zm00001d009161	40267885	40272449	CONTAINS InterPro DOMAIN/s: Craniofacial development protein 1/Bucentaur (InterPro:IPR011421); Has 333 Blast hits to 324 proteins in 149 species: Archae - 0; Bacteria - 18; Metazoa - 117; Fungi - 96; Plants - 49; Viruses - 0; Other Eukaryotes - 53 ( /.../: NCBI BLink).	8
ortho-MQTL-YLD2	MQTL-YLD2	Os01g0328700		FAD-dependent pyridine nucleotide-disulphide oxidoreductase domain containing protein. (Os01t0328700-01)	1	Zm00001d009163	40371057	40374042	Dihydrolipoyl dehydrogenase	8
ortho-MQTL-YLD2	MQTL-YLD2	Os01g0329300		Pectin lyase fold domain containing protein. (Os01t0329300-01)	1	Zm00001d009167	40630094	40633047	Polygalacturonase	8
ortho-MQTL-YLD2	MQTL-YLD2	Os01g0329400		Mitochondrial substrate carrier family protein. (Os01t0329400-01);Similar to predicted protein. (Os01t0329400-02)	1	Zm00001d009171	40738943	40752749	Mitochondrial substrate carrier family protein	8
ortho-MQTL-YLD2	MQTL-YLD2	Os01g0332100	OsNIN2	Similar to Neutral invertase-like protein (Fragment). (Os01t0332100-01);Similar to Invertase. (Os01t0332100-02)	1	Zm00001d009177	41086584	41090905	Alkaline/neutral invertase A mitochondrial	8
ortho-MQTL-YLD2	MQTL-YLD2	Os01g0332800	OsSCP3	Similar to Serine carboxypeptidase II-like protein. (Os01t0332800-01);Similar to SCPL33. (Os01t0332800-02)	1	Zm00001d009178	41092695	41101111	Serine carboxypeptidase-like 33	8
ortho-MQTL-YLD2	MQTL-YLD2	Os01g0349400	OsPP5	Similar to Serine/threonine protein phosphatase PP1 (EC 3.1.3.16) (Fragment). (Os01t0349400-01)	1	Zm00001d009181	41309372	41314062	Serine/threonine-protein phosphatase	8
ortho-MQTL-YLD2	MQTL-YLD2	Os01g0348600		Similar to MFP2 (Fatty acid multifunctional protein) (AtMFP2). (Os01t0348600-01);Similar to glyoxysomal fatty acid beta-oxidation multifunctional protein MFP-a. (Os01t0348600-02);Similar to glyoxysomal fatty acid beta-oxidation multifunctional protein MFP-a. (Os01t0348600-03)	1	Zm00001d009182	41433035	41440080	enoyl-CoA hydratase1	8
ortho-MQTL-YLD2	MQTL-YLD2	Os01g0347000	OsPHS1b, OsPP4, OsSTA14	Similar to PROPYZAMIDE-HTPERSENSITIVE 1. (Os01t0347000-01)	1	Zm00001d009183	41566548	41571824	Dual specificity protein phosphatase PHS1	8
ortho-MQTL-YLD2	MQTL-YLD2	Os01g0347200		Conserved hypothetical protein. (Os01t0347200-01)	1	Zm00001d009186	41875251	41879527		8
ortho-MQTL-YLD2	MQTL-YLD2	Os01g0343500		Similar to TPR repeat. (Os01t0343500-01)	1	Zm00001d009189	41985030	41995700	TPR repeat%3B TPR repeat-containing domain protein	8
ortho-MQTL-YLD2	MQTL-YLD2	Os01g0343300	OsGATA8, OsGATA14, GATA14	Zinc finger, NHR/GATA-type domain containing protein. (Os01t0343300-01)	1	Zm00001d009193	42033253	42035233	GATA transcription factor 16	8
ortho-MQTL-YLD2	MQTL-YLD2	Os01g0340100	OsMADS93	Transcription factor, MADS-box domain containing protein. (Os01t0340100-00)	1	Zm00001d009198	42153439	42154794	Putative MADS-box transcription factor family protein	8
ortho-MQTL-YLD2	MQTL-YLD2	Os01g0338200		Mov34/MPN/PAD-1 family protein. (Os01t0338200-01)	1	Zm00001d009205	42540621	42548567	AMSH-like ubiquitin thioesterase 3	8
ortho-MQTL-YLD2	MQTL-YLD2	Os01g0338000	OsARL1e, ARL1e, Sar1b, OsSar1a	Similar to GTP-binding protein SAR1A. (Os01t0338000-01);Similar to GTP-binding protein SAR1A. (Os01t0338000-02)	1	Zm00001d009211	43207255	43210029	GTP-binding protein SAR1A	8
ortho-MQTL-YLD2	MQTL-YLD2	Os01g0337900		Similar to Dihydrolipoamide dehydrogenase. (Os01t0337900-01)	1	Zm00001d009212	43471863	43480271	dihydrolipoyl dehydrogenases	8
ortho-MQTL-YLD2	MQTL-YLD2	Os01g0337600		Similar to predicted protein. (Os01t0337600-01);Similar to binding. (Os01t0337600-02)	1	Zm00001d009220	44211070	44227732	binding	8
ortho-MQTL-YLD2	MQTL-YLD2	Os01g0337600		Similar to predicted protein. (Os01t0337600-01);Similar to binding. (Os01t0337600-02)	1	Zm00001d009221	44249375	44260948	binding	8
ortho-MQTL-YLD2	MQTL-YLD2	Os01g0337500		Similar to H+-pyrophosphatase (Fragment). (Os01t0337500-00)	1	Zm00001d009222	44260856	44269441	Pyrophosphate-energized vacuolar membrane proton pump 1	8
ortho-MQTL-YLD2	MQTL-YLD2	Os01g0351300		Exocyst complex subunit Sec15-like family protein. (Os01t0351300-01)	1	Zm00001d009226	44498799	44501231	Exocyst complex component SEC15B	8
ortho-MQTL-YLD2	MQTL-YLD2	Os01g0351100	PARP2B	Similar to Poly. (Os01t0351100-00)	1	Zm00001d009230	45227427	45230530	Poly	8
ortho-MQTL-YLD2	MQTL-YLD2	Os01g0351200	PARP2A	Similar to Poly. (Os01t0351200-00)	1	Zm00001d009230	45227427	45230530	Poly	8
ortho-MQTL-YLD2	MQTL-YLD2	Os01g0351100	PARP2B	Similar to Poly. (Os01t0351100-00)	1	Zm00001d009231	45256131	45261408	poly(ADP-ribose) polymerase1	8
ortho-MQTL-YLD2	MQTL-YLD2	Os01g0351200	PARP2A	Similar to Poly. (Os01t0351200-00)	1	Zm00001d009231	45256131	45261408	poly(ADP-ribose) polymerase1	8
ortho-MQTL-YLD2	MQTL-YLD2	Os01g0355900		Peptidase C48, SUMO/Sentrin/Ubl1 family protein. (Os01t0355900-01)	1	Zm00001d009236	45786196	45790440	Ubiquitin-like-specific protease ESD4	8
ortho-MQTL-YLD2	MQTL-YLD2	Os01g0356400	OsABCC8, OsMRP8a, OsMRP8a, OsMRP8	Similar to multidrug resistance protein ABC transporter family. (Os01t0356400-01)	1	Zm00001d009243	46518330	46532634	ABC transporter C family member 4	8
ortho-MQTL-YLD2	MQTL-YLD2	Os01g0357900	OsRALF-4, OsRALF4, RALF-4	Similar to RALF. (Os01t0357900-01)	1	Zm00001d009247	47084311	47084655	Rapid alkalinization factor 1	8
ortho-MQTL-YLD2	MQTL-YLD2	Os01g0358100	OsRALF-6, OsRALF6, RALF-6	Rapid ALkalinization Factor family protein. (Os01t0358100-01)	1	Zm00001d009247	47084311	47084655	Rapid alkalinization factor 1	8
ortho-MQTL-YLD2	MQTL-YLD2	Os01g0360200	rbohB, OsrbohB, Os rbohB, OsRbohB, OsNox1, Os-RbohB, RbohB	Similar to Respiratory burst oxidase homolog. (Os01t0360200-01);Similar to Respiratory burst oxidase homolog. (Os01t0360200-03)	1	Zm00001d009248	47143782	47152014	Respiratory burst oxidase homolog protein B	8
ortho-MQTL-YLD2	MQTL-YLD2	Os01g0360600		Dephospho-CoA kinase family protein. (Os01t0360600-01)	1	Zm00001d009260	47906365	47913252	Dephospho-CoA kinase	8
ortho-MQTL-YLD3	MQTL-YLD3	Os01g0645900	OsSultr5;1, OsSul5;1	Similar to sulfate transporter. (Os01t0645900-01)	1	Zm00001d044068	218269726	218271105	Molybdate transporter 2	3
ortho-MQTL-YLD3	MQTL-YLD3	Os01g0645400	OsYUCCA1, OsYUC1	Flavin monooxygenase-like enzyme , Auxin biosynthesis (Os01t0645400-01);Flavin monooxygenase-like enzyme , Auxin biosynthesis (Os01t0645400-02)	1	Zm00001d044069	218287295	218289461	sparse inflorescence1	3
ortho-MQTL-YLD3	MQTL-YLD3	Os01g0645000	OsC3H9	Similar to TIS11 protein (dTIS11). (Os01t0645000-01)	1	Zm00001d044074	218387500	218388660	Zinc finger CCCH domain-containing protein 14	3
ortho-MQTL-YLD3	MQTL-YLD3	Os01g0644900		Conserved hypothetical protein. (Os01t0644900-01)	1	Zm00001d044075	218393477	218393977		3
ortho-MQTL-YLD3	MQTL-YLD3	Os01g0644600		Glutelin family protein. (Os01t0644600-00)	1	Zm00001d044076	218419001	218419411		3
ortho-MQTL-YLD3	MQTL-YLD3	Os01g0644200		Similar to Little protein 1. (Os01t0644200-01)	1	Zm00001d044078	218444381	218444605	Little protein 1	3
ortho-MQTL-YLD3	MQTL-YLD3	Os01g0644000		Twin-arginine translocation pathway signal domain containing protein. (Os01t0644000-01);Twin-arginine translocation pathway signal domain containing protein. (Os01t0644000-02)	1	Zm00001d044079	218445281	218446520	Tat pathway signal sequence family protein	3
ortho-MQTL-YLD3	MQTL-YLD3	Os01g0643900		Oleosin family protein. (Os01t0643900-01)	1	Zm00001d044080	218453462	218454025	OLE-5	3
ortho-MQTL-YLD3	MQTL-YLD3	Os01g0643600	Oshox3, OsHox3	Homeodomain-related domain containing protein. (Os01t0643600-00)	1	Zm00001d044081	218481322	218485402	Homeobox-leucine zipper protein ATHB-4	3
ortho-MQTL-YLD3	MQTL-YLD3	Os01g0643300	PIN3A, OsPIN3a, OsPIN3t, OsPIN10a, OsPIN3	Auxin efflux carrier protein, Auxin transport, Drought tolerance (Os01t0643300-01);Similar to Auxin efflux carrier protein. (Os01t0643300-02)	1	Zm00001d044083	218523216	218528077	PIN-formed protein10	3
ortho-MQTL-YLD3	MQTL-YLD3	Os01g0642900	SSB	Nucleic acid-binding, OB-fold domain containing protein. (Os01t0642900-01)	1	Zm00001d044086	218641048	218643758	Nucleic acid-binding OB-fold-like protein	3
ortho-MQTL-YLD3	MQTL-YLD3	Os01g0642600		Protein of unknown function DUF617, plant family protein. (Os01t0642600-00)	1	Zm00001d044087	218659599	218660471	Protein MIZU-KUSSEI 1	3
ortho-MQTL-YLD3	MQTL-YLD3	Os01g0642000		Conserved hypothetical protein. (Os01t0642200-01)	1	Zm00001d044088	218704011	218711025	Probable isoprenylcysteine alpha-carbonyl methylesterase ICMEL2	3
ortho-MQTL-YLD3	MQTL-YLD3	Os01g0621300		Hypothetical conserved gene. (Os01t0621300-01)	1	Zm00001d011373	148912004	148917649	Extra-large G-protein-like; protein	8
ortho-MQTL-YLD3	MQTL-YLD3	Os01g0621600		Serine/threonine protein kinase-related domain containing protein. (Os01t0621600-01)	1	Zm00001d011378	148976902	148979037	Putative DUF1221-domain containing protein kinase family protein	8
ortho-MQTL-YLD3	MQTL-YLD3	Os01g0622000		Similar to predicted protein. (Os01t0622000-00)	1	Zm00001d011379	149086163	149104674	glycosyl transferase family 1 protein	8
ortho-MQTL-YLD3	MQTL-YLD3	Os01g0622000		Similar to predicted protein. (Os01t0622000-00)	1	Zm00001d011382	149189401	149196570	glycosyl transferase family 1 protein	8
ortho-MQTL-YLD3	MQTL-YLD3	Os01g0622300		Similar to Plastid uroporphyrinogen decarboxylase (Fragment). (Os01t0622300-01)	1	Zm00001d011386	149257114	149261860	Uroporphyrinogen decarboxylase	8
ortho-MQTL-YLD3	MQTL-YLD3	Os01g0622300		Similar to Plastid uroporphyrinogen decarboxylase (Fragment). (Os01t0622300-01)	1	Zm00001d011387	149262980	149266214	Uroporphyrinogen decarboxylase 1 chloroplastic	8
ortho-MQTL-YLD3	MQTL-YLD3	Os01g0622600	OsCDPK1, OsCPK1	Similar to calcium-dependent protein kinase, isoform 2. (Os01t0622600-01)	1	Zm00001d011392	149387614	149392198	Calcium-dependent protein kinase%2C isoform 2%3B Putative calcium-dependent protein kinase family protein isoform 1%3B Putative calcium-dependent protein kinase family protein isoform 2	8
ortho-MQTL-YLD3	MQTL-YLD3	Os01g0623200		Similar to C4-dicarboxylate transporter/malic acid transport protein. (Os01t0623200-01)	1	Zm00001d011393	149449973	149455213	S-type anion channel SLAH3	8
ortho-MQTL-YLD3	MQTL-YLD3	Os01g0623900		Conserved hypothetical protein. (Os01t0623900-01)	1	Zm00001d011398	149502003	149502899		8
ortho-MQTL-YLD3	MQTL-YLD3	Os01g0624400	OsLEA6	Similar to Dehydrin. (Os01t0624400-00)	1	Zm00001d011399	149508135	149509217	Probable desiccation-related protein LEA14	8
ortho-MQTL-YLD3	MQTL-YLD3	Os01g0624500	OsSgt1, SGT1, OsSGT1, Os SGT1	Similar to Sgt1. (Os01t0624500-01)	1	Zm00001d011401	149523666	149538687	Protein SGT1 homolog A	8
ortho-MQTL-YLD3	MQTL-YLD3	Os01g0624700	OsWRKY12	Similar to WRKY transcription factor 12. (Os01t0624700-01)	1	Zm00001d011403	149539154	149540733	Putative WRKY DNA-binding domain superfamily protein	8
ortho-MQTL-YLD3	MQTL-YLD3	Os01g0625200		Similar to kinesin motor family protein. (Os01t0625200-01);Hypothetical conserved gene. (Os01t0625200-02)	1	Zm00001d011405	149593538	149597550	ATP binding microtubule motor family protein	8
ortho-MQTL-YLD3	MQTL-YLD3	Os01g0625300	HSfC1a, OsHsfC1a, OsHsf-02, rHsf13, HSF02, HSF13	Similar to Heat shock transcription factor 31 (Fragment). (Os01t0625300-01)	1	Zm00001d011406	149667369	149668532	Heat stress transcription factor C-1	8
ortho-MQTL-YLD3	MQTL-YLD3	Os01g0625900	OsOFP2, OsOFP03, OFP2	Ovate Family Protein, Hormonal homeostasis, Vasculature development (Os01t0625900-01)	1	Zm00001d011410	149778971	149780170	Transcription repressor OFP8	8
ortho-MQTL-YLD3	MQTL-YLD3	Os01g0626100		Armadillo-like helical domain containing protein. (Os01t0626100-01)	1	Zm00001d011411	149791810	149800697	Adaptin region family protein	8
ortho-MQTL-YLD3	MQTL-YLD3	Os01g0626200		Clathrin adaptor, beta-adaptin, appendage, C-terminal subdomain domain containing protein. (Os01t0626200-01)	1	Zm00001d011411	149791810	149800697	Adaptin region family protein	8
ortho-MQTL-YLD3	MQTL-YLD3	Os01g0626300		Similar to Mitochondrial import receptor subunit TOM7-1 (Translocase of outer membrane 7 kDa subunit 1). (Os01t0626300-01)	1	Zm00001d011412	149801298	149801537	Mitochondrial import receptor subunit TOM7-1	8
ortho-MQTL-YLD3	MQTL-YLD3	Os01g0626400	OsWRKY11, Dlf1, OsWRKY11.1, OsWRKY11.2	WRKY transcription factor, Control of flowering time and plant height (Os01t0626400-01);WRKY transcription factor, Splicing variant (Os01t0626400-02)	1	Zm00001d011413	149844919	149847262	Putative WRKY DNA-binding domain superfamily protein	8
ortho-MQTL-YLD3	MQTL-YLD3	Os01g0627400		Similar to Cytochrome P450 monooxygenase CYP72A5 (Fragment). (Os01t0627400-01)	1	Zm00001d011417	149925945	149933256	cytochrome P450 family 72 subfamily A polypeptide 8	8
ortho-MQTL-YLD3	MQTL-YLD3	Os01g0627500		Cytochrome P450 family protein. (Os01t0627500-01)	1	Zm00001d011418	149939788	149946885	cytochrome P450 family 72 subfamily A polypeptide 8	8
ortho-MQTL-YLD3	MQTL-YLD3	Os01g0627600		Similar to Cytochrome P450 monooxygenase. (Os01t0627600-01)	1	Zm00001d011418	149939788	149946885	cytochrome P450 family 72 subfamily A polypeptide 8	8
ortho-MQTL-YLD3	MQTL-YLD3	Os01g0628700		Cytochrome P450. (Os01t0628700-01)	1	Zm00001d011422	150108137	150110477	Putative cytochrome P450 superfamily protein	8
ortho-MQTL-YLD3	MQTL-YLD3	Os01g0629400		NLI interacting factor domain containing protein. (Os01t0629400-01);Similar to Ctd-phosphatase-like protein (Fragment). (Os01t0629400-02)	1	Zm00001d011424	150158919	150166669	SCP1-like small phosphatase 4b	8
ortho-MQTL-YLD3	MQTL-YLD3	Os01g0629600	OsSCP4	Peptidase S10, serine carboxypeptidase family protein. (Os01t0629600-01)	1	Zm00001d011425	150203248	150204629	Serine carboxypeptidase-like 50	8
ortho-MQTL-YLD3	MQTL-YLD3	Os01g0629900	OsMPK20-1, OsMPK10	Similar to Blast and wounding induced mitogen-activated protein kinase. (Os01t0629900-01);Similar to Mitogen-activated protein kinase 10. (Os01t0629900-02);Similar to Mitogen-activated protein kinase 10. (Os01t0629900-03);Similar to Mitogen-activated protein kinase 10. (Os01t0629900-04)	1	Zm00001d011426	150205443	150211752	Putative MAP kinase family protein	8
ortho-MQTL-YLD3	MQTL-YLD3	Os01g0631200		Similar to siroheme uroporphyrinogen methyltransferase1. (Os01t0631200-01)	1	Zm00001d011428	150252009	150255723	urophorphyrin methylase 1	8
ortho-MQTL-YLD3	MQTL-YLD3	Os01g0631200		Similar to siroheme uroporphyrinogen methyltransferase1. (Os01t0631200-01)	1	Zm00001d011429	150280527	150283978	urophorphyrin methylase 1	8
ortho-MQTL-YLD3	MQTL-YLD3	Os01g0631400		Six-hairpin glycosidase domain containing protein. (Os01t0631400-01)	1	Zm00001d011430	150334356	150342192	Glycerol-3-phosphate acyltransferase 1	8
ortho-MQTL-YLD3	MQTL-YLD3	Os01g0631500		Similar to Beta-1,3-glucanase-like protein. (Os01t0631500-01)	1	Zm00001d011431	150346180	150347905	Carbohydrate-binding X8 domain superfamily protein	8
ortho-MQTL-YLD3	MQTL-YLD3	Os01g0631700		Similar to Ser Thr specific protein kinase-like protein. (Os01t0631700-01)	1	Zm00001d011433	150402349	150407215	Protein kinase superfamily protein	8
ortho-MQTL-YLD3	MQTL-YLD3	Os01g0631800		Conserved hypothetical protein. (Os01t0631800-01)	1	Zm00001d011434	150411361	150411705		8
ortho-MQTL-YLD3	MQTL-YLD3	Os01g0632000		Conserved hypothetical protein. (Os01t0632000-01)	1	Zm00001d011435	150433596	150434378		8
ortho-MQTL-YLD3	MQTL-YLD3	Os01g0633500	Rd, DFR, OsDFR, OS-DFR, OsA1	Similar to Dihydroflavonol reductase. (Os01t0633500-00)	1	Zm00001d011438	150482983	150484456	Dihydroflavonol-4-reductase	8
ortho-MQTL-YLD3	MQTL-YLD3	Os01g0634600	OsPME4	Pectin lyase fold/virulence factor domain containing protein. (Os01t0634600-00)	1	Zm00001d011442	150519246	150520878	Putative pectinesterase 11	8
ortho-MQTL-YLD3	MQTL-YLD3	Os01g0636500		Similar to Polygalacturonase PG2. (Os01t0636500-01)	1	Zm00001d011444	150552450	150556599	Polygalacturonase QRT2	8
ortho-MQTL-YLD3	MQTL-YLD3	Os01g0637500		Similar to polygalacturonase. (Os01t0637500-00)	1	Zm00001d011444	150552450	150556599	Polygalacturonase QRT2	8
ortho-MQTL-YLD3	MQTL-YLD3	Os01g0636600	OsPDF1B2	Hypothetical conserved gene. (Os01t0636600-01)	1	Zm00001d011445	150552979	150561519	Peptide deformylase 1B chloroplastic/mitochondrial	8
ortho-MQTL-YLD3	MQTL-YLD3	Os01g0637600	OsPDF1B	Similar to Peptide deformylase, chloroplast precursor (EC 3.5.1.88) (PDF) (Polypeptide deformylase). (Os01t0637600-01)	1	Zm00001d011445	150552979	150561519	Peptide deformylase 1B chloroplastic/mitochondrial	8
ortho-MQTL-YLD3	MQTL-YLD3	Os01g0639200	Snl6	Cinnamoyl-CoA reductase-like gene family member, Defense response (Os01t0639200-01)	1	Zm00001d011446	150561818	150568628	NAD(P)-binding Rossmann-fold superfamily protein	8
ortho-MQTL-YLD3	MQTL-YLD3	Os01g0639600		Protein of unknown function DUF1645 family protein. (Os01t0639600-01)	1	Zm00001d011451	150860389	150861180	DUF1645 family protein	8
ortho-MQTL-YLD3	MQTL-YLD3	Os01g0639900	OsCA, CA, OsbetaCA1, betaCA1	beta-carbonic anhydrase (EC:4.2.1.1), Carbon assimilation, CO<sub>2</sub>-mediated stomatal pore response (Os01t0639900-01)	1	Zm00001d011454	150927227	150934087	carbonic anhydrase6	8
ortho-MQTL-YLD3	MQTL-YLD3	Os01g0640700		Similar to vegetative cell wall protein gp1. (Os01t0640700-00)	1	Zm00001d011455	150935245	150937061	CASP-like protein 16	8
ortho-MQTL-YLD3	MQTL-YLD3	Os01g0640800		Similar to radical SAM domain-containing protein. (Os01t0640800-01)	1	Zm00001d011457	150978531	150982287	Radical SAM superfamily protein	8
ortho-MQTL-YLD3	MQTL-YLD3	Os01g0641000		Similar to Protein kinase. (Os01t0641000-01)	1	Zm00001d011458	150984719	150988729	Protein kinase superfamily protein	8
ortho-MQTL-YLD3	MQTL-YLD3	Os01g0641800		Similar to Carbonic anhydrase. (Os01t0641800-00)	1	Zm00001d011459	150993826	150996995	Protein HYPER-SENSITIVITY-RELATED 4	8
ortho-MQTL-YLD3	MQTL-YLD3	Os01g0642200		Conserved hypothetical protein. (Os01t0642200-01)	1	Zm00001d011461	151002173	151002925	Putative uncharacterized protein [Source:UniProtKB/TrEMBL;Acc:B6SMQ8]	8
ortho-MQTL-YLD3	MQTL-YLD3	Os01g0642600		Protein of unknown function DUF617, plant family protein. (Os01t0642600-00)	1	Zm00001d011463	151149351	151150232	Plant-specific domain TIGR01570 family protein	8
ortho-MQTL-YLD3	MQTL-YLD3	Os01g0643800	OsMPK16	Similar to Mitogen-activated protein kinase. (Os01t0643800-01)	1	Zm00001d011465	151223811	151229866	Putative MAP kinase family protein	8
ortho-MQTL-YLD3	MQTL-YLD3	Os01g0644000		Twin-arginine translocation pathway signal domain containing protein. (Os01t0644000-01);Twin-arginine translocation pathway signal domain containing protein. (Os01t0644000-02)	1	Zm00001d011467	151280912	151281930	Tat pathway signal sequence family protein	8
ortho-MQTL-YLD3	MQTL-YLD3	Os01g0644600		Glutelin family protein. (Os01t0644600-00)	1	Zm00001d011468	151319500	151319892		8
ortho-MQTL-YLD3	MQTL-YLD3	Os01g0645000	OsC3H9	Similar to TIS11 protein (dTIS11). (Os01t0645000-01)	1	Zm00001d011470	151370919	151372642	Zinc finger CCCH domain-containing protein 14	8
ortho-MQTL-YLD7	MQTL-YLD7	Os02g0709100		Conserved hypothetical protein. (Os02t0709100-01)	2	Zm00001d051592	163978304	163981151		4
ortho-MQTL-YLD7	MQTL-YLD7	Os02g0709300		Conserved hypothetical protein. (Os02t0709300-01)	2	Zm00001d051594	164049037	164049507		4
ortho-MQTL-YLD7	MQTL-YLD7	Os02g0709600		Protein of unknown function DUF617, plant family protein. (Os02t0709600-01);Similar to plant-specific domain TIGR01570 family protein. (Os02t0709600-02)	2	Zm00001d051598	164063973	164065253	Plant-specific domain TIGR01570 family protein	4
ortho-MQTL-YLD7	MQTL-YLD7	Os02g0709800	OsGAP1	GTPase-activating protein, Regulation of vesicle trafficking from trans-Golgi network to plasma membrane or central vacuole (Os02t0709800-01)	2	Zm00001d051599	164071426	164090678	RabGAP/TBC domain-containing protein	4
ortho-MQTL-YLD7	MQTL-YLD7	Os02g0710102		Hypothetical conserved gene. (Os02t0710102-01)	2	Zm00001d051600	164094048	164100719	Protein CROWDED NUCLEI 1	4
ortho-MQTL-YLD7	MQTL-YLD7	Os02g0710700		Hypothetical conserved gene. (Os02t0710700-00)	2	Zm00001d051606	164333882	164335907		4
ortho-MQTL-YLD7	MQTL-YLD7	Os02g0711900		Similar to groundhog protein 7. (Os02t0711900-00)	2	Zm00001d051611	164542041	164543597	Groundhog protein 7 [Source:UniProtKB/TrEMBL;Acc:B4G1R2]	4
ortho-MQTL-YLD7	MQTL-YLD7	Os02g0712600		Concanavalin A-like lectin/glucanase domain containing protein. (Os02t0712600-01)	2	Zm00001d051615	164594515	164602165	Putative lectin-domain receptor-like protein kinase family protein	4
ortho-MQTL-YLD7	MQTL-YLD7	Os02g0712700		Concanavalin A-like lectin/glucanase domain containing protein. (Os02t0712700-01)	2	Zm00001d051615	164594515	164602165	Putative lectin-domain receptor-like protein kinase family protein	4
ortho-MQTL-YLD7	MQTL-YLD7	Os02g0714000		Similar to Yarrowia lipolytica chromosome C of strain CLIB99 of Yarrowia lipolytica. (Os02t0714000-01);Similar to Yarrowia lipolytica chromosome C of strain CLIB99 of Yarrowia lipolytica. (Os02t0714000-02);Hypothetical gene. (Os02t0714000-03)	2	Zm00001d051627	165049566	165054444	RNA-binding (RRM/RBD/RNP motifs) family protein	4
ortho-MQTL-YLD7	MQTL-YLD7	Os02g0714100	OsDGAT	Diacylglycerol acyltransferase family protein. (Os02t0714100-01)	2	Zm00001d051628	165057547	165060492	Diacylglycerol O-acyltransferase 1	4
ortho-MQTL-YLD7	MQTL-YLD7	Os02g0714200	OsPFPA1, PFPA1	Similar to Pyrophosphate--fructose 6-phosphate 1-phosphotransferase alpha subunit (EC 2.7.1.90) (PFP) (6-phosphofructokinase, pyrophosphate dependent) (Pyrophosphate-dependent 6-phosphofructose-1-kinase) (PPi-PFK). (Os02t0714200-01)	2	Zm00001d051629	165078230	165084517	Pyrophosphate--fructose 6-phosphate 1-phosphotransferase subunit alpha 2	4
ortho-MQTL-YLD7	MQTL-YLD7	Os02g0714300	OsSTA71, OsARID2, ARID2	AT-rich interaction region domain containing protein. (Os02t0714300-01)	2	Zm00001d051632	165121574	165126113	DNA-binding protein	4
ortho-MQTL-YLD7	MQTL-YLD7	Os02g0714500		Tetratricopeptide-like helical domain containing protein. (Os02t0714500-01);Similar to binding protein. (Os02t0714500-02);Similar to predicted protein. (Os02t0714500-03)	2	Zm00001d051633	165252846	165269960	Ribose-phosphate pyrophosphokinase 4	4
ortho-MQTL-YLD7	MQTL-YLD7	Os02g0714600		Ribose-phosphate pyrophosphokinase 4 (EC 2.7.6.1) (Phosphoribosyl pyrophosphate synthetase 4). (Os02t0714600-01);Ribose-phosphate pyrophosphokinase 4 (EC 2.7.6.1) (Phosphoribosyl pyrophosphate synthetase 4). (Os02t0714600-02)	2	Zm00001d051634	165270581	165276648	Ribose-phosphate pyrophosphokinase 4	4
ortho-MQTL-YLD7	MQTL-YLD7	Os02g0715400		Conserved hypothetical protein. (Os02t0715400-00)	2	Zm00001d051635	165277356	165277679		4
ortho-MQTL-YLD7	MQTL-YLD7	Os02g0716500	OsFAD2, OsFAD2-1	Delta12-fatty acid desaturase (Os02t0716500-01);Hypothetical protein. (Os02t0716500-03);Similar to Delta-12 fatty acid desaturase. (Os02t0716500-04)	2	Zm00001d051636	165279657	165288465	Delta(12)-fatty-acid desaturase	4
ortho-MQTL-YLD7	MQTL-YLD7	Os02g0716800	OsNRT1.5B	TGF-beta receptor, type I/II extracellular region family protein. (Os02t0716800-01)	2	Zm00001d051637	165359427	165363035	Protein NRT1/ PTR FAMILY 7.1	4
ortho-MQTL-YLD7	MQTL-YLD7	Os02g0717200		Similar to predicted protein. (Os02t0717200-00)	2	Zm00001d051643	165577424	165577828		4
ortho-MQTL-YLD7	MQTL-YLD7	Os02g0717400		Tetratricopeptide-like helical domain containing protein. (Os02t0717400-01)	2	Zm00001d051644	165589428	165612542	tola protein homolog1	4
ortho-MQTL-YLD7	MQTL-YLD7	Os02g0725100		Thioredoxin fold domain containing protein. (Os02t0725100-01)	2	Zm00001d051650	165698219	165708165	Sucrose cleavage protein-like protein	4
ortho-MQTL-YLD7	MQTL-YLD7	Os02g0724600		Similar to predicted protein. (Os02t0724600-01)	2	Zm00001d051652	165776300	165784785	S-adenosyl-L-methionine-dependent methyltransferases superfamily protein	4
ortho-MQTL-YLD7	MQTL-YLD7	Os02g0718000		Conserved hypothetical protein. (Os02t0718000-01)	2	Zm00001d051660	165920781	165921443		4
ortho-MQTL-YLD7	MQTL-YLD7	Os02g0717900		MSF1 domain containing protein. (Os02t0717900-01)	2	Zm00001d051661	165921927	165922517	MSF1-like family protein	4
ortho-MQTL-YLD7	MQTL-YLD7	Os02g0717700		Acyl-CoA N-acyltransferase domain containing protein. (Os02t0717700-01)	2	Zm00001d051663	165937945	165938436	Glucosamine 6-phosphate N-acetyltransferase	4
ortho-MQTL-YLD7	MQTL-YLD7	Os02g0717500		Similar to X7 (Fragment). (Os02t0717500-01)	2	Zm00001d051664	166088731	166091819	2-oxoglutarate (2OG) and Fe(II)-dependent oxygenase superfamily protein	4
ortho-MQTL-YLD7	MQTL-YLD7	Os02g0725200	OsSET12	SET domain containing protein. (Os02t0725200-01);Similar to Ribulose-1,5-bisphosphate carboxylase/oxygenase small subunit N-methyltransferase I. (Os02t0725200-02)	2	Zm00001d051668	166173409	166179008	Rubisco methyltransferase family protein	4
ortho-MQTL-YLD7	MQTL-YLD7	Os02g0725200	OsSET12	SET domain containing protein. (Os02t0725200-01);Similar to Ribulose-1,5-bisphosphate carboxylase/oxygenase small subunit N-methyltransferase I. (Os02t0725200-02)	2	Zm00001d051669	166173412	166179015	Rubisco methyltransferase family protein	4
ortho-MQTL-YLD7	MQTL-YLD7	Os02g0721600	SRWD2, OsWD40-52	WD40 subfamily protein, Salt stress (Os02t0721600-01);Similar to WD-repeat protein-like. (Os02t0721600-02);Similar to WD-repeat protein-like. (Os02t0721600-03);Similar to WD-repeat protein-like. (Os02t0721600-04);Similar to WD-repeat protein-like. (Os02t0721600-05)	2	Zm00001d051671	166250857	166260995	WD repeat-containing protein-like protein	4
ortho-MQTL-YLD7	MQTL-YLD7	Os02g0721700		Similar to Gpi-anchored protein (Fragment). (Os02t0721700-01);Similar to Gpi-anchored protein (Fragment). (Os02t0721700-02)	2	Zm00001d051672	166285927	166296530	LORELEI-LIKE-GPI ANCHORED PROTEIN 3	4
ortho-MQTL-YLD7	MQTL-YLD7	Os02g0721800	OsSNDP8, SNDP8	Similar to Phosphatidylinositol transfer-like protein IV. (Os02t0721800-01)	2	Zm00001d051674	166297438	166306502	Phosphatidylinositol/phosphatidylcholine transfer protein SFH13	4
ortho-MQTL-YLD7	MQTL-YLD7	Os02g0722500		Arf GTPase activating protein family protein. (Os02t0722500-01)	2	Zm00001d051676	166358430	166362930	ADP-ribosylation factor GTPase-activating protein AGD12	4
ortho-MQTL-YLD7	MQTL-YLD7	Os02g0722700		Similar to Nucleic acid binding protein. (Os02t0722700-01)	2	Zm00001d051677	166465152	166469789	KH domain-containing protein	4
ortho-MQTL-YLD7	MQTL-YLD7	Os02g0722800	OsWD40-53	WD40 repeat-like domain containing protein. (Os02t0722800-01);Similar to Peptidase S26A, signal peptidase I; WD40-like. (Os02t0722800-02)	2	Zm00001d051678	166470978	166481012	WD40%2C G-beta domain containing family protein%2C family	4
ortho-MQTL-YLD7	MQTL-YLD7	Os02g0723200	OsGT7	Similar to Alpha galactosyltransferase (Fragment). (Os02t0723200-01)	2	Zm00001d051681	166604240	166605598	Glycosyltransferase 6	4
ortho-MQTL-YLD7	MQTL-YLD7	Os02g0723300		Hypothetical conserved gene. (Os02t0723300-01)	2	Zm00001d051682	166606260	166610196	DNA-directed RNA polymerases IV and V subunit 4	4
ortho-MQTL-YLD7	MQTL-YLD7	Os02g0724000	OsN, OsBBX7, OsCCT08, DTH2, OsCOL9	CONSTANS-like protein, Heading promotion under long-day condition (Os02t0724000-01)	2	Zm00001d051684	166653210	166659390	Zinc finger protein CONSTANS-LIKE 9	4
ortho-MQTL-YLD7	MQTL-YLD7	Os02g0718900	ant, ricANC1, ANC1	ADP,ATP carrier protein, mitochondrial precursor (ADP/ATP translocase) (Adenine nucleotide translocator) (ANT). (Os02t0718900-01);ADP,ATP carrier protein, mitochondrial precursor (ADP/ATP translocase) (Adenine nucleotide translocator) (ANT). (Os02t0718900-02)	2	Zm00001d051685	166706837	166709814	ADP%2CATP carrier protein 2%2C mitochondrial	4
ortho-MQTL-YLD7	MQTL-YLD7	Os02g0719000		Similar to Rho GDP-dissociation inhibitor 1 (Rho GDI-1) (AtRhoGDI1). (Os02t0719000-01)	2	Zm00001d051687	166717204	166719694	Rho GDP-dissociation inhibitor 1	4
ortho-MQTL-YLD7	MQTL-YLD7	Os02g0719100		Similar to Fimbrin/plastin-like (Fragment). (Os02t0719100-01)	2	Zm00001d051688	166783445	166789500	fimbrin homolog1	4
ortho-MQTL-YLD7	MQTL-YLD7	Os02g0719700	OsBAG6	IQ calmodulin-binding region domain containing protein. (Os02t0719700-01)	2	Zm00001d051689	166795468	166796103	Putative IQ calmodulin-binding and BAG domain containing family protein	4
ortho-MQTL-YLD7	MQTL-YLD7	Os02g0720000		Conserved hypothetical protein. (Os02t0720000-01)	2	Zm00001d051690	166833915	166838338	Putative RING zinc finger domain superfamily protein isoform 1%3B Putative RING zinc finger domain superfamily protein isoform 2	4
ortho-MQTL-YLD7	MQTL-YLD7	Os02g0720400		Protein of unknown function DUF506, plant domain containing protein. (Os02t0720400-00)	2	Zm00001d051691	166839700	166841181	DUF506 family protein	4
ortho-MQTL-YLD7	MQTL-YLD7	Os02g0709000		Exonuclease domain containing protein. (Os02t0709000-00)	2	Zm00001d017799	207115775	207118184	Exonuclease family protein	5
ortho-MQTL-YLD7	MQTL-YLD7	Os02g0709100		Conserved hypothetical protein. (Os02t0709100-01)	2	Zm00001d017800	207118180	207122586		5
ortho-MQTL-YLD7	MQTL-YLD7	Os02g0709200		Similar to Histidinol-phosphate aminotransferase, chloroplast precursor (EC 2.6.1.9) (Imidazole acetol-phosphate transaminase). (Os02t0709200-01)	2	Zm00001d017802	207144269	207147422	Histidinol-phosphate aminotransferase 2 chloroplastic	5
ortho-MQTL-YLD7	MQTL-YLD7	Os02g0709300		Conserved hypothetical protein. (Os02t0709300-01)	2	Zm00001d017803	207165777	207168266		5
ortho-MQTL-YLD7	MQTL-YLD7	Os02g0710300	OsbHLH126, bHLH126, OsRSL2, RSL2	ROOT HAIR DEFECTIVE-SIX LIKE (RSL) class I basic helix-loop-helix protein, bHLH transcription factor, Regulation of root hair development (Os02t0710300-01)	2	Zm00001d017804	207299284	207300818	Transcription factor bHLH83	5
ortho-MQTL-YLD7	MQTL-YLD7	Os02g0710500		Similar to Receptor protein kinase. (Os02t0710500-01)	2	Zm00001d017806	207369388	207372376	sister of liguleless narrow1	5
ortho-MQTL-YLD7	MQTL-YLD7	Os02g0710700		Hypothetical conserved gene. (Os02t0710700-00)	2	Zm00001d017807	207375638	207378185		5
ortho-MQTL-YLD7	MQTL-YLD7	Os02g0710800	RecG	Similar to ATP binding / ATP-dependent DNA helicase/ ATP-dependent helicase/ helicase/ nucleic acid binding. (Os02t0710800-01)	2	Zm00001d017808	207409444	207425497	ATP-dependent DNA helicase homolog RECG chloroplastic	5
ortho-MQTL-YLD7	MQTL-YLD7	Os02g0711100		Pentatricopeptide repeat domain containing protein. (Os02t0711100-01)	2	Zm00001d017811	207513991	207515469	Pentatricopeptide repeat (PPR) superfamily protein	5
ortho-MQTL-YLD7	MQTL-YLD7	Os02g0711200		Anion-transporting ATPase family protein. (Os02t0711200-01)	2	Zm00001d017812	207515530	207524652	P-loop containing nucleoside triphosphate hydrolases superfamily protein	5
ortho-MQTL-YLD7	MQTL-YLD7	Os02g0711300		Heat shock protein Hsp20 domain containing protein. (Os02t0711300-01)	2	Zm00001d017813	207525809	207526282	17.4 kDa class I heat shock protein 3	5
ortho-MQTL-YLD7	MQTL-YLD7	Os02g0711400		Conserved hypothetical protein. (Os02t0711400-01)	2	Zm00001d017814	207564435	207564833		5
ortho-MQTL-YLD7	MQTL-YLD7	Os02g0712000	OsDegp2, DEGP2, OsDeg7	Similar to DegP7 (DegP protease 7); catalytic/ protein binding / serine-type endopeptidase/ serine-type peptidase. (Os02t0712000-01)	2	Zm00001d017818	207638868	207671710	Protease Do-like 7	5
ortho-MQTL-YLD7	MQTL-YLD7	Os02g0712500		Protein of unknown function DUF23 family protein. (Os02t0712500-01)	2	Zm00001d017820	207733647	207736615	Galactan beta-14-galactosyltransferase GALS1	5
ortho-MQTL-YLD7	MQTL-YLD7	Os02g0712600		Concanavalin A-like lectin/glucanase domain containing protein. (Os02t0712600-01)	2	Zm00001d017821	207742585	207746674	Probable L-type lectin-domain containing receptor kinase S.5	5
ortho-MQTL-YLD7	MQTL-YLD7	Os02g0712700		Concanavalin A-like lectin/glucanase domain containing protein. (Os02t0712700-01)	2	Zm00001d017821	207742585	207746674	Probable L-type lectin-domain containing receptor kinase S.5	5
ortho-MQTL-YLD7	MQTL-YLD7	Os02g0713250		Hypothetical conserved gene. (Os02t0713250-00)	2	Zm00001d017822	207752591	207753046		5
ortho-MQTL-YLD7	MQTL-YLD7	Os02g0713400	OsNTRB, NtrB	Similar to Thioredoxin reductase 1 (EC 1.8.1.9) (NADPH-dependent thioredoxin reductase 1) (NTR 1). (Os02t0713400-01)	2	Zm00001d017823	207755678	207763540	Thioredoxin reductase	5
ortho-MQTL-YLD10	MQTL-YLD10	Os03g0602300	brd1, OsDWARF, DWARF, OsBR6ox, BR6ox, CYP85A1, CYP85A4, OsDWF, CYP85A1/OsDWARF, OsBRD1, OsCYP85A1	Cytochrome P450 85A1 (EC 1.14.-.-) (C6-oxidase) (OsDWARF) (Dwarf protein). (Os03t0602300-01)	3	Zm00001d033180	253162491	253166753	brassinosteroid-deficient dwarf1	1
ortho-MQTL-YLD10	MQTL-YLD10	Os03g0602600	OsFLN2|HSA1	Similar to predicted protein. (Os03t0602600-01)	3	Zm00001d033181	253170182	253176488	fructokinase-like 2	1
ortho-MQTL-YLD10	MQTL-YLD10	Os03g0603500		Conserved hypothetical protein. (Os03t0603500-00)	3	Zm00001d033186	253268936	253272028	Mitochondrial import receptor subunit TOM5 homolog	1
ortho-MQTL-YLD10	MQTL-YLD10	Os03g0603600		PLC-like phosphodiesterase, TIM beta/alpha-barrel domain domain containing protein. (Os03t0603600-01)	3	Zm00001d033187	253272958	253275838	Glycerophosphoryl diester phosphodiesterase	1
ortho-MQTL-YLD10	MQTL-YLD10	Os03g0604200		Similar to UDP-glucose dehydrogenase. (Os03t0604200-01)	3	Zm00001d033188	253276754	253278199	UDP-glucose 6-dehydrogenase	1
ortho-MQTL-YLD10	MQTL-YLD10	Os03g0604566		Conserved hypothetical protein. (Os03t0604566-01)	3	Zm00001d033192	253353981	253354559	Os03g0604500 protein	1
ortho-MQTL-YLD10	MQTL-YLD10	Os03g0604600		Hypothetical conserved gene. (Os03t0604600-01)	3	Zm00001d033193	253357077	253362055	Serine-threonine protein kinase plant-type	1
ortho-MQTL-YLD10	MQTL-YLD10	Os03g0605300	OsSub30, SUB30	Similar to Subtilisin-like protease (Fragment). (Os03t0605300-01)	3	Zm00001d033194	253390407	253392701	Subtilisin-like protease	1
ortho-MQTL-YLD10	MQTL-YLD10	Os03g0607200	GASR2	Gibberellin regulated protein family protein. (Os03t0607200-01)	3	Zm00001d033195	253430807	253431218		1
ortho-MQTL-YLD10	MQTL-YLD10	Os03g0607200	GASR2	Gibberellin regulated protein family protein. (Os03t0607200-01)	3	Zm00001d033196	253431912	253432689	Gibberellin-regulated protein 1	1
ortho-MQTL-YLD10	MQTL-YLD10	Os03g0607200	GASR2	Gibberellin regulated protein family protein. (Os03t0607200-01)	3	Zm00001d033200	253559425	253560158	Gibberellin-regulated protein 1	1
ortho-MQTL-YLD10	MQTL-YLD10	Os03g0607200	GASR2	Gibberellin regulated protein family protein. (Os03t0607200-01)	3	Zm00001d033201	253760332	253761288		1
ortho-MQTL-YLD10	MQTL-YLD10	Os03g0611200		Aldo/keto reductase family protein. (Os03t0611200-01)	3	Zm00001d033338	259497730	259504323	NAD(P)-linked oxidoreductase superfamily protein	1
ortho-MQTL-YLD10	MQTL-YLD10	Os03g0610900	OsSAPK10	Serine/threonine protein kinase, Abscisic acid (ABA)-activated protein kinase, Hyperosmotic stress response, ABA signal transduction (Os03t0610900-01)	3	Zm00001d033339	259579890	259583075	Serine/threonine-protein kinase SRK2E	1
ortho-MQTL-YLD10	MQTL-YLD10	Os03g0609800		BTB domain containing protein. (Os03t0609800-01);BTB domain containing protein. (Os03t0609800-02)	3	Zm00001d033344	259650360	259655654	BTB/POZ domain-containing protein NPY2	1
ortho-MQTL-YLD10	MQTL-YLD10	Os03g0609500	OsLBD38, LBD38	Similar to LOB domain protein 39. (Os03t0609500-01)	3	Zm00001d033347	259828724	259831189	LOB domain-containing protein 38	1
ortho-MQTL-YLD10	MQTL-YLD10	Os03g0607800		Conserved hypothetical protein. (Os03t0607800-01)	3	Zm00001d033360	260210676	260214875		1
ortho-MQTL-YLD10	MQTL-YLD10	Os03g0607800		Conserved hypothetical protein. (Os03t0607800-01)	3	Zm00001d033362	260329841	260334553		1
ortho-MQTL-YLD10	MQTL-YLD10	Os03g0607700		Zinc finger, C2H2-like domain containing protein. (Os03t0607700-01)	3	Zm00001d033363	260339350	260340132	Zinc finger protein 1	1
ortho-MQTL-YLD10	MQTL-YLD10	Os03g0607600	CycA3;1, CycA3;os;1, Orysa;CycA3;1	Similar to Cyclin-A3-1. (Os03t0607600-00)	3	Zm00001d033365	260370366	260372454	Putative cyclin-A3-1	1
ortho-MQTL-YLD10	MQTL-YLD10	Os03g0607500		Similar to Seed maturation protein PM23 (Fragment). (Os03t0607500-01)	3	Zm00001d033366	260525028	260531288		1
ortho-MQTL-YLD10	MQTL-YLD10	Os03g0606600		Hypothetical conserved gene. (Os03t0606600-00)	3	Zm00001d033367	260532563	260535314	Metal transporter Nramp3	1
ortho-MQTL-YLD10	MQTL-YLD10	Os03g0607200	GASR2	Gibberellin regulated protein family protein. (Os03t0607200-01)	3	Zm00001d033369	260633725	260634703	Gibberellin-regulated protein 1	1
ortho-MQTL-YLD10	MQTL-YLD10	Os03g0610900	OsSAPK10	Serine/threonine protein kinase, Abscisic acid (ABA)-activated protein kinase, Hyperosmotic stress response, ABA signal transduction (Os03t0610900-01)	3	Zm00001d013736	18918646	18921698	Serine/threonine-protein kinase SRK2E	5
ortho-MQTL-YLD10	MQTL-YLD10	Os03g0610650	OsSRP-LRS, OsSPN, OrysaZxa	Similar to cDNA clone:002-125-A07, full insert sequence. (Os03t0610650-01)	3	Zm00001d013737	18922953	18925765	Serpin-Z1	5
ortho-MQTL-YLD10	MQTL-YLD10	Os03g0610700		Similar to Protein zx. (Os03t0610700-01)	3	Zm00001d013737	18922953	18925765	Serpin-Z1	5
ortho-MQTL-YLD10	MQTL-YLD10	Os03g0610800	OsSRP-FRS, OrysaZxb	Similar to Protein zx. (Os03t0610800-01)	3	Zm00001d013737	18922953	18925765	Serpin-Z1	5
ortho-MQTL-YLD10	MQTL-YLD10	Os03g0609800		BTB domain containing protein. (Os03t0609800-01);BTB domain containing protein. (Os03t0609800-02)	3	Zm00001d013741	19008180	19014279	BTB/POZ domain-containing protein NPY2	5
ortho-MQTL-YLD10	MQTL-YLD10	Os03g0607700		Zinc finger, C2H2-like domain containing protein. (Os03t0607700-01)	3	Zm00001d013743	19054731	19055414	Zinc finger protein 1	5
ortho-MQTL-YLD10	MQTL-YLD10	Os03g0607600	CycA3;1, CycA3;os;1, Orysa;CycA3;1	Similar to Cyclin-A3-1. (Os03t0607600-00)	3	Zm00001d013744	19094397	19096516	Putative cyclin-A3-1	5
ortho-MQTL-YLD10	MQTL-YLD10	Os03g0607500		Similar to Seed maturation protein PM23 (Fragment). (Os03t0607500-01)	3	Zm00001d013745	19099499	19106191		5
ortho-MQTL-YLD10	MQTL-YLD10	Os03g0606100		Similar to predicted protein. (Os03t0606100-01)	3	Zm00001d013746	19171913	19174748		5
ortho-MQTL-YLD10	MQTL-YLD10	Os03g0603800		Peptidase A22A, presenilin family protein. (Os03t0603800-01)	3	Zm00001d013747	19178319	19179668	Presenilin	5
ortho-MQTL-YLD10	MQTL-YLD10	Os03g0600400		Conserved hypothetical protein. (Os03t0600400-01)	3	Zm00001d013750	19222627	19225400	ATPase E1	5
ortho-MQTL-YLD11	MQTL-YLD11	Os03g0721200		Armadillo-like helical domain containing protein. (Os03t0721200-01);Similar to HEAT repeat family protein, expressed. (Os03t0721200-02)	3	Zm00001d033817	274655818	274685594	ILITYHIA	1
ortho-MQTL-YLD11	MQTL-YLD11	Os03g0721400		Protein of unknown function DUF841, eukaryotic family protein. (Os03t0721400-01);Protein of unknown function DUF841, eukaryotic family protein. (Os03t0721400-02)	3	Zm00001d033818	274726910	274729148	Transmembrane and coiled-coil domains protein 1	1
ortho-MQTL-YLD11	MQTL-YLD11	Os03g0722000	OsSTA112	Hyccin domain containing protein. (Os03t0722000-01);Hypothetical conserved gene. (Os03t0722000-02)	3	Zm00001d033823	274819675	274820688	hyccin protein	1
ortho-MQTL-YLD11	MQTL-YLD11	Os03g0722100	OsCHB706, CHB706	SANT, eukarya domain containing protein. (Os03t0722100-01)	3	Zm00001d033825	274885788	274896921	SWI/SNF complex subunit SWI3D	1
ortho-MQTL-YLD11	MQTL-YLD11	Os03g0722400	OsDDM1b, DDM1b, DDM1	Chromatin remodeling factor, Genome-wide DNA methylation (Os03t0722400-01)	3	Zm00001d033827	275021147	275027856	chromatin complex subunit A 106	1
ortho-MQTL-YLD11	MQTL-YLD11	Os03g0722600		Adenylate cyclase-associated CAP domain containing protein. (Os03t0722600-01)	3	Zm00001d033830	275160006	275165400	Cyclase-associated protein 1	1
ortho-MQTL-YLD11	MQTL-YLD11	Os03g0723000	OsSCRL, SCRL, Os-SCL7, OsSCL7, SCL7, OsGRAS19	GRAS transcription factor domain containing protein. (Os03t0723000-01);GRAS transcription factor domain containing protein. (Os03t0723000-02)	3	Zm00001d033834	275262743	275264398	Scarecrow-like protein 7	1
ortho-MQTL-YLD11	MQTL-YLD11	Os03g0723700		Conserved hypothetical protein. (Os03t0723700-01)	3	Zm00001d033835	275326336	275326923		1
ortho-MQTL-YLD11	MQTL-YLD11	Os03g0724100		Phosphatidylinositol transfer protein-like, N-terminal domain containing protein. (Os03t0724100-01)	3	Zm00001d033836	275362864	275366267	Sec14p-like phosphatidylinositol transfer family protein	1
ortho-MQTL-YLD11	MQTL-YLD11	Os03g0724100		Phosphatidylinositol transfer protein-like, N-terminal domain containing protein. (Os03t0724100-01)	3	Zm00001d033837	275418564	275424220	Sec14p-like phosphatidylinositol transfer family protein	1
ortho-MQTL-YLD11	MQTL-YLD11	Os03g0724300		Tyrosine protein kinase domain containing protein. (Os03t0724300-01)	3	Zm00001d033839	275426787	275431066	Probable LRR receptor-like serine/threonine-protein kinase	1
ortho-MQTL-YLD11	MQTL-YLD11	Os03g0724500		Conserved hypothetical protein. (Os03t0724500-01)	3	Zm00001d033840	275467069	275468844	Expressed protein; protein	1
ortho-MQTL-YLD11	MQTL-YLD11	Os03g0725200		Hypothetical protein. (Os03t0725200-01)	3	Zm00001d033846	275610676	275610975		1
ortho-MQTL-YLD11	MQTL-YLD11	Os03g0725800	OsbHLH018	Helix-loop-helix DNA-binding domain containing protein. (Os03t0725800-01)	3	Zm00001d033848	275704805	275707378	Transcription factor bHLH18	1
ortho-MQTL-YLD11	MQTL-YLD11	Os03g0725400	OsWD40-86, OsWDR5a	Similar to WD-repeat protein 5 (BMP2-induced 3-kb gene protein) (WD-repeat protein BIG-3). (Os03t0725400-01);Similar to WD-repeat protein 5 (BMP2-induced 3-kb gene protein) (WD-repeat protein BIG-3). (Os03t0725400-02);Similar to WD-repeat protein 5 (BMP2-induced 3-kb gene protein) (WD-repeat protein BIG-3). (Os03t0725400-03)	3	Zm00001d033849	275752027	275757102	COMPASS-like H3K4 histone methylase component WDR5A	1
ortho-MQTL-YLD11	MQTL-YLD11	Os03g0726200	OsITPK3, OsITP5/6K-3, ITP5/6K-3, OsIPK1	Similar to Hydroxyproline-rich glycoprotein DZ-HRGP precursor. (Os03t0726200-01);Hypothetical conserved gene. (Os03t0726200-02)	3	Zm00001d033853	275852996	275862244	Inositol-tetrakisphosphate 1-kinase 3	1
ortho-MQTL-YLD11	MQTL-YLD11	Os03g0725800	OsbHLH018	Helix-loop-helix DNA-binding domain containing protein. (Os03t0725800-01)	3	Zm00001d013370	9971912	9974426	Symbiotic ammonium transporter	5
ortho-MQTL-YLD11	MQTL-YLD11	Os03g0725100		Conserved hypothetical protein. (Os03t0725100-01);Hypothetical conserved gene. (Os03t0725100-02)	3	Zm00001d013375	9990723	9994848	Lariat debranching enzyme	5
ortho-MQTL-YLD11	MQTL-YLD11	Os03g0725300		Metallophosphoesterase domain containing protein. (Os03t0725300-01);Similar to Dbr1-prov protein. (Os03t0725300-02)	3	Zm00001d013375	9990723	9994848	Lariat debranching enzyme	5
ortho-MQTL-YLD11	MQTL-YLD11	Os03g0724300		Tyrosine protein kinase domain containing protein. (Os03t0724300-01)	3	Zm00001d013376	10004194	10008482	Probable LRR receptor-like serine/threonine-protein kinase	5
ortho-MQTL-YLD11	MQTL-YLD11	Os03g0724600		Conserved hypothetical protein. (Os03t0724600-01)	3	Zm00001d013377	10017114	10019924		5
ortho-MQTL-YLD11	MQTL-YLD11	Os03g0724700		Similar to cDNA clone:002-104-C06, full insert sequence. (Os03t0724700-01);Similar to cDNA clone:002-144-A12, full insert sequence. (Os03t0724700-02);Maf-like protein family protein. (Os03t0724700-03)	3	Zm00001d013378	10021176	10022908	Maf-like protein	5
ortho-MQTL-YLD11	MQTL-YLD11	Os03g0723700		Conserved hypothetical protein. (Os03t0723700-01)	3	Zm00001d013381	10093112	10093632		5
ortho-MQTL-YLD11	MQTL-YLD11	Os03g0723600		Conserved hypothetical protein. (Os03t0723600-01);Conserved hypothetical protein. (Os03t0723600-02)	3	Zm00001d013383	10154694	10160262	BTB/POZ domain-containing protein	5
ortho-MQTL-YLD11	MQTL-YLD11	Os03g0723400	OsEnS-53	Similar to UFG2. (Os03t0723400-01)	3	Zm00001d013384	10164774	10165837	plant/MUD21-2 protein	5
ortho-MQTL-YLD11	MQTL-YLD11	Os03g0723000	OsSCRL, SCRL, Os-SCL7, OsSCL7, SCL7, OsGRAS19	GRAS transcription factor domain containing protein. (Os03t0723000-01);GRAS transcription factor domain containing protein. (Os03t0723000-02)	3	Zm00001d013385	10169946	10171655	Scarecrow-like protein 7	5
ortho-MQTL-YLD11	MQTL-YLD11	Os03g0722600		Adenylate cyclase-associated CAP domain containing protein. (Os03t0722600-01)	3	Zm00001d013389	10253646	10261535	Adenylyl cyclase-associated protein	5
ortho-MQTL-YLD11	MQTL-YLD11	Os03g0722500		Glycoside hydrolase, family 17 protein. (Os03t0722500-01);Glycoside hydrolase, family 17 protein. (Os03t0722500-02)	3	Zm00001d013390	10261470	10264213	Glucan endo-1%2C3-beta-glucosidase 7	5
ortho-MQTL-YLD11	MQTL-YLD11	Os03g0722100	OsCHB706, CHB706	SANT, eukarya domain containing protein. (Os03t0722100-01)	3	Zm00001d013391	10268268	10276931	SWI/SNF complex subunit SWI3D	5
ortho-MQTL-YLD11	MQTL-YLD11	Os03g0721400		Protein of unknown function DUF841, eukaryotic family protein. (Os03t0721400-01);Protein of unknown function DUF841, eukaryotic family protein. (Os03t0721400-02)	3	Zm00001d013397	10347220	10350970	Fb27	5
ortho-MQTL-YLD11	MQTL-YLD11	Os03g0721300		Protein of unknown function DUF946, plant family protein. (Os03t0721300-01)	3	Zm00001d013398	10354488	10356964		5
ortho-MQTL-YLD11	MQTL-YLD11	Os03g0720800	OsMYB52, OsMYB52/54	Similar to MYB transcription factor R2R3 type. (Os03t0720800-01)	3	Zm00001d013399	10404922	10407154	myb domain protein 52	5
ortho-MQTL-YLD11	MQTL-YLD11	Os03g0719850	OsRLCK115	Similar to Protein kinase 2. (Os03t0719850-00)	3	Zm00001d013400	10459538	10461885	Probable protein kinase	5
ortho-MQTL-YLD11	MQTL-YLD11	Os03g0719800	phyA, PHYA* (phyA), PHYA*, Phya, PHY18, phy 18, OsPHYA	Phytochrome A, Photoreceptor (Os03t0719800-01)	3	Zm00001d013402	10472063	10479079	phytochromeA2	5
ortho-MQTL-YLD11	MQTL-YLD11	Os03g0719500		Hypothetical conserved gene. (Os03t0719500-01);Similar to protein kinase family protein. (Os03t0719500-02)	3	Zm00001d013405	10486410	10494233	Protein kinase superfamily protein	5
ortho-MQTL-YLD11	MQTL-YLD11	Os03g0719400		Alpha/beta hydrolase fold-1 domain containing protein. (Os03t0719400-01)	3	Zm00001d013406	10497408	10501324	alpha/beta-Hydrolases superfamily protein	5
ortho-MQTL-YLD11	MQTL-YLD11	Os03g0718500	OsZHD11	Homeodomain-related domain containing protein. (Os03t0718500-00)	3	Zm00001d013409	10540717	10541439	ZF-HD protein dimerisation region containing protein	5
ortho-MQTL-YLD11	MQTL-YLD11	Os03g0718100	act1, AC1, RAC1, RAc1, ACT11, OsACT1, OsActin-1	Actin 1. (Os03t0718100-01)	3	Zm00001d013410	10551528	10554058	Actin-1	5
ortho-MQTL-YLD11	MQTL-YLD11	Os03g0717900		Similar to ABRH7 (Fragment). (Os03t0717900-01);Similar to mRNA, clone: RTFL01-13-K15. (Os03t0717900-02)	3	Zm00001d013411	10557948	10560773	UV-B-induced protein chloroplastic	5
ortho-MQTL-YLD11	MQTL-YLD11	Os03g0717700	OHK4, HK, OsHK4, Crl1b, Ohk4	Histidine kinase, Cytokinin signaling (Os03t0717700-01);Similar to Histidine kinase. (Os03t0717700-02)	3	Zm00001d013412	10600423	10608150	Histidine kinase 4	5
ortho-MQTL-YLD11	MQTL-YLD11	Os03g0717000	OsTMK	Similar to TMK protein precursor. (Os03t0717000-01);Similar to TMK protein. (Os03t0717000-02)	3	Zm00001d013415	10714255	10718463	Receptor-like kinase TMK2	5
ortho-MQTL-YLD11	MQTL-YLD11	Os03g0716200		Zinc finger, PHD-type domain containing protein. (Os03t0716200-01)	3	Zm00001d013416	10762331	10765607	PHD finger protein MALE MEIOCYTE DEATH 1	5
ortho-MQTL-YLD11	MQTL-YLD11	Os03g0713600		Aldo/keto reductase domain containing protein. (Os03t0713600-01)	3	Zm00001d013419	10874244	10878022	RNA-binding (RRM/RBD/RNP motifs) family protein	5
ortho-MQTL-YLD11	MQTL-YLD11	Os03g0714400		Similar to ATP binding protein. (Os03t0714400-01)	3	Zm00001d013420	10937700	10942109	P-loop containing nucleoside triphosphate hydrolases superfamily protein	5
ortho-MQTL-YLD11	MQTL-YLD11	Os03g0715400		Membrane protein,Tapt1/CMV receptor domain containing protein. (Os03t0715400-01)	3	Zm00001d013421	11017805	11025404	Protein POLLEN DEFECTIVE IN GUIDANCE 1	5
ortho-MQTL-YLD11	MQTL-YLD11	Os03g0713500		Similar to Mitogen-activated protein kinase kinase 10-2. (Os03t0713500-00)	3	Zm00001d013423	11051638	11052750	Mitogen-activated protein kinase kinase 9	5
ortho-MQTL-YLD11	MQTL-YLD11	Os03g0713400		Similar to NADH-ubiquinone oxidoreductase 75 kDa subunit, mitochondrial precursor (EC 1.6.5.3) (EC 1.6.99.3) (Complex I-75KD) (CI-75KD) (76 kDa mitochondrial complex I subunit). (Os03t0713400-01);Similar to NADH-ubiquinone oxidoreductase 75 kDa subunit. (Os03t0713400-02);Similar to NADH-ubiquinone oxidoreductase 75 kDa subunit. (Os03t0713400-03)	3	Zm00001d013424	11122309	11126118	NADH dehydrogenase [ubiquinone] iron-sulfur protein 1 mitochondrial	5
ortho-MQTL-YLD11	MQTL-YLD11	Os03g0713200		Conserved hypothetical protein. (Os03t0713200-01)	3	Zm00001d013425	11126389	11127711	Tsr2248 protein	5
ortho-MQTL-YLD11	MQTL-YLD11	Os03g0713100		Similar to dynamin-related protein 1C. (Os03t0713100-01)	3	Zm00001d013426	11127260	11135273	Dynamin-related protein 1C	5
ortho-MQTL-YLD14	MQTL-YLD14	Os06g0693700	OsSIDP366, SIDP366	Protein of unknown function DUF1644 family protein. (Os06t0693700-01);Similar to predicted protein. (Os06t0693700-02);Similar to predicted protein. (Os06t0693700-03);Protein of unknown function DUF1644 family protein. (Os06t0693700-04)	6	Zm00001d014587	54424032	54427698		5
ortho-MQTL-YLD14	MQTL-YLD14	Os06g0694000	OsZTL2, OsFbox325, Os_F0374, ZTL1	Similar to FKF1 (Adagio 3). (Os06t0694000-01)	6	Zm00001d014594	54547241	54558156	Adagio protein 1	5
ortho-MQTL-YLD14	MQTL-YLD14	Os06g0694100		Similar to cDNA clone:J033051C12, full insert sequence. (Os06t0694100-01);Hypothetical conserved gene. (Os06t0694100-02)	6	Zm00001d014595	54656640	54665486	ARM repeat superfamily protein	5
ortho-MQTL-YLD14	MQTL-YLD14	Os06g0694200	OsGELP88	Esterase, SGNH hydrolase-type domain containing protein. (Os06t0694200-01)	6	Zm00001d014596	54665517	54667625	Alpha-L-fucosidase 2	5
ortho-MQTL-YLD14	MQTL-YLD14	Os06g0694400		Conserved hypothetical protein. (Os06t0694400-01);Conserved hypothetical protein. (Os06t0694400-02)	6	Zm00001d014597	54724080	54729044		5
ortho-MQTL-YLD14	MQTL-YLD14	Os06g0694300		Pentatricopeptide repeat domain containing protein. (Os06t0694300-00)	6	Zm00001d014598	54724156	54726135	Pentatricopeptide repeat-containing protein	5
ortho-MQTL-YLD14	MQTL-YLD14	Os06g0694600		Pentatricopeptide repeat domain containing protein. (Os06t0694600-00)	6	Zm00001d014599	54731968	54733425	Pentatricopeptide repeat-containing protein	5
ortho-MQTL-YLD14	MQTL-YLD14	Os06g0694800		Protein of unknown function DUF1517 domain containing protein. (Os06t0694800-01)	6	Zm00001d014600	54830497	54831807	Putative uncharacterized protein [Source:UniProtKB/TrEMBL;Acc:B6TPR0]	5
ortho-MQTL-YLD14	MQTL-YLD14	Os06g0695200	prx93	Similar to Peroxidase precursor (EC 1.11.1.7). (Os06t0695200-00)	6	Zm00001d014601	54849718	54851421	Peroxidase 16	5
ortho-MQTL-YLD14	MQTL-YLD14	Os06g0695300	prx92	Haem peroxidase, plant/fungal/bacterial family protein. (Os06t0695300-01)	6	Zm00001d014601	54849718	54851421	Peroxidase 16	5
ortho-MQTL-YLD14	MQTL-YLD14	Os06g0695200	prx93	Similar to Peroxidase precursor (EC 1.11.1.7). (Os06t0695200-00)	6	Zm00001d014602	54872612	54874306	Peroxidase 16	5
ortho-MQTL-YLD14	MQTL-YLD14	Os06g0695300	prx92	Haem peroxidase, plant/fungal/bacterial family protein. (Os06t0695300-01)	6	Zm00001d014602	54872612	54874306	Peroxidase 16	5
ortho-MQTL-YLD14	MQTL-YLD14	Os06g0695400	prx91	Haem peroxidase family protein. (Os06t0695400-01)	6	Zm00001d014603	54917913	54919530	Peroxidase 16	5
ortho-MQTL-YLD14	MQTL-YLD14	Os06g0695400	prx91	Haem peroxidase family protein. (Os06t0695400-01)	6	Zm00001d014606	55056929	55058534	Peroxidase 45	5
ortho-MQTL-YLD14	MQTL-YLD14	Os06g0695500	prx90	Similar to Peroxidase 16 precursor (EC 1.11.1.7) (Atperox P16) (ATP22a). (Os06t0695500-01)	6	Zm00001d014608	55120384	55123266	Peroxidase 16	5
ortho-MQTL-YLD14	MQTL-YLD14	Os06g0695600	OsRFP, OsMAR1	Zinc finger, RING/FYVE/PHD-type domain containing protein. (Os06t0695600-01)	6	Zm00001d014609	55126809	55131272	RING/U-box superfamily protein	5
ortho-MQTL-YLD14	MQTL-YLD14	Os06g0695700		Calmodulin-binding, plant family protein. (Os06t0695700-01)	6	Zm00001d014610	55232494	55234197		5
ortho-MQTL-YLD14	MQTL-YLD14	Os06g0695800	OsENA2, OsABCI12, STAR1	Phosphate transport system permease protein 1 domain containing protein. (Os06t0695800-01);Bacterial-type ATP binding cassette (ABC) transporter, Al tolerance (Os06t0695800-02)	6	Zm00001d014611	55313125	55314896	Phosphate import ATP-binding protein pstB 1	5
ortho-MQTL-YLD14	MQTL-YLD14	Os06g0695900		Zinc finger, RING-type domain containing protein. (Os06t0695900-01)	6	Zm00001d014612	55322500	55323693	RING/U-box superfamily protein	5
ortho-MQTL-YLD14	MQTL-YLD14	Os06g0696400	OsXTH11, XTR2, OsXTR2, Meri-5	Xyloglycan endo-transglycosylase precursor. (Os06t0696400-01);Similar to Endotransglucosylase/hydrolase XTH5. (Os06t0696400-02)	6	Zm00001d014613	55643859	55644731	Xyloglucan endotransglucosylase/hydrolase protein 23	5
ortho-MQTL-YLD14	MQTL-YLD14	Os06g0696600	OsXTH12	Similar to Xyloglucan endo-transglycosylase homolog. (Os06t0696600-01)	6	Zm00001d014614	55728563	55730160	Probable xyloglucan endotransglucosylase/hydrolase protein 21	5
ortho-MQTL-YLD14	MQTL-YLD14	Os06g0696600	OsXTH12	Similar to Xyloglucan endo-transglycosylase homolog. (Os06t0696600-01)	6	Zm00001d014615	55728573	55730436	xyloglucan endotransglycosylase homolog1	5
ortho-MQTL-YLD14	MQTL-YLD14	Os06g0697000	OsXTH10	Similar to Xyloglucan endo-transglucosylase/hydrolase 1. (Os06t0697000-01);Similar to Xyloglucan endo-transglucosylase/hydrolase 1. (Os06t0697000-02)	6	Zm00001d014617	55870950	55872441	Xyloglucan endotransglucosylase/hydrolase protein 14	5
ortho-MQTL-YLD14	MQTL-YLD14	Os06g0697400		Similar to DNA-directed RNA polymerases I, II, and III 17.1 kDa polypeptide. (Os06t0697400-01)	6	Zm00001d014621	56114673	56116415	DNA-directed RNA polymerases II IV and V subunit 8B	5
ortho-MQTL-YLD14	MQTL-YLD14	Os06g0697500		ATPase, AAA-type, core domain containing protein. (Os06t0697500-00)	6	Zm00001d014623	56269108	56270640	AAA-ATPase ASD mitochondrial	5
ortho-MQTL-YLD14	MQTL-YLD14	Os06g0697600		ATPase, AAA-type, core domain containing protein. (Os06t0697600-01)	6	Zm00001d014625	56330749	56332269	Cell Division Protein AAA ATPase family	5
ortho-MQTL-YLD14	MQTL-YLD14	Os06g0698200	Oshox18, OsHox18	Similar to Homeobox-leucine zipper protein HOX18. (Os06t0698200-00)	6	Zm00001d014628	56552093	56553397	Homeobox-leucine zipper protein HAT9	5
ortho-MQTL-YLD14	MQTL-YLD14	Os06g0698200	Oshox18, OsHox18	Similar to Homeobox-leucine zipper protein HOX18. (Os06t0698200-00)	6	Zm00001d014629	56627074	56628308	Homeobox-leucine zipper protein HAT9	5
ortho-MQTL-YLD14	MQTL-YLD14	Os06g0698200	Oshox18, OsHox18	Similar to Homeobox-leucine zipper protein HOX18. (Os06t0698200-00)	6	Zm00001d014630	56629737	56631089	Homeobox-leucine zipper protein HAT9	5
ortho-MQTL-YLD14	MQTL-YLD14	Os06g0698600	OsEXO70G2, OsExo70G2, OrysaG2_Exo70	Exo70 exocyst complex subunit family protein. (Os06t0698600-01)	6	Zm00001d014642	57152592	57154619	exocyst subunit exo70 family protein G1	5
ortho-MQTL-YLD14	MQTL-YLD14	Os06g0698748		Similar to cDNA clone:J023083M02, full insert sequence. (Os06t0698748-01);Similar to MTD1. (Os06t0698748-02)	6	Zm00001d014648	57181933	57184177	oligopeptide transporter-like protein	5
ortho-MQTL-YLD14	MQTL-YLD14	Os06g0698812		Disease resistance protein domain containing protein. (Os06t0698812-00)	6	Zm00001d014649	57190025	57193393	Disease resistance protein RPM1	5
ortho-MQTL-YLD14	MQTL-YLD14	Os06g0698812		Disease resistance protein domain containing protein. (Os06t0698812-00)	6	Zm00001d014650	57311562	57315887	Disease resistance protein RPM1	5
ortho-MQTL-YLD14	MQTL-YLD14	Os06g0698812		Disease resistance protein domain containing protein. (Os06t0698812-00)	6	Zm00001d014652	57321789	57336205	Disease resistance gene analog PIC11-1	5
ortho-MQTL-YLD14	MQTL-YLD14	Os06g0698812		Disease resistance protein domain containing protein. (Os06t0698812-00)	6	Zm00001d014654	57560758	57565194	Disease resistance protein RPM1	5
ortho-MQTL-YLD14	MQTL-YLD14	Os06g0698859		Similar to C2H2 zinc-finger protein SERRATE (Fragment). (Os06t0698859-01)	6	Zm00001d014655	57566269	57574167	Serrate RNA effector molecule	5
ortho-MQTL-YLD14	MQTL-YLD14	Os06g0699400	OsMAPK4, OsMAP2, OsMSRMK3, OsMPK4, OsMPK7	MAP kinase 2. (Os06t0699400-01)	6	Zm00001d014658	57812695	57818142	Mitogen-activated protein kinase 1	5
ortho-MQTL-YLD14	MQTL-YLD14	Os06g0699500		Tautomerase domain containing protein. (Os06t0699500-01);Tautomerase domain containing protein. (Os06t0699500-02)	6	Zm00001d014659	57820596	57821726	Macrophage migration inhibitory factor	5
ortho-MQTL-YLD14	MQTL-YLD14	Os06g0699600	OsCCT25, OsCMF7	CCT domain containing protein. (Os06t0699600-01)	6	Zm00001d014664	58014233	58017927	Protein CHLOROPLAST IMPORT APPARATUS 2	5
ortho-MQTL-YLD14	MQTL-YLD14	Os06g0700000	OsSub52, SUB52	Peptidase S8, subtilisin-related domain containing protein. (Os06t0700000-01)	6	Zm00001d014665	58158672	58165705	Subtilisin-like protease SBT2.6	5
ortho-MQTL-YLD14	MQTL-YLD14	Os06g0700100		Pentatricopeptide repeat domain containing protein. (Os06t0700100-01)	6	Zm00001d014666	58166000	58167433	Pentatricopeptide repeat-containing protein	5
ortho-MQTL-YLD14	MQTL-YLD14	Os06g0700300		Conserved hypothetical protein. (Os06t0700300-01)	6	Zm00001d014667	58171171	58171788	DUF4228 domain protein	5
ortho-MQTL-YLD14	MQTL-YLD14	Os06g0700500		Protein of unknown function DUF266, plant family protein. (Os06t0700500-01);Protein of unknown function DUF266, plant family protein. (Os06t0700500-02)	6	Zm00001d014668	58174262	58178633	Core-2/I-branching beta-16-N-acetylglucosaminyltransferase family protein	5
ortho-MQTL-YLD14	MQTL-YLD14	Os06g0700700	OsHMA2, osHMA2, OsHMA2v	Similar to P1B-type heavy metal transporting ATPase. (Os06t0700700-01);P-Type heavy metal ATPase, Delivery of Zinc to developing tissues (Os06t0700700-02)	6	Zm00001d014669	58224872	58231628	Cadmium/zinc-transporting ATPase HMA2	5
ortho-MQTL-YLD14	MQTL-YLD14	Os06g0701200		UTP--glucose-1-phosphate uridylyltransferase family protein. (Os06t0701200-01)	6	Zm00001d014674	58597635	58609068	UDP-sugar pyrophosphorylase	5
ortho-MQTL-YLD14	MQTL-YLD14	Os06g0701400		Similar to 60S acidic ribosomal protein P3 (P1/P2-like) (P3A). (Os06t0701400-01)	6	Zm00001d014679	58659914	58661357	acidic ribosomal protein P3	5
ortho-MQTL-YLD14	MQTL-YLD14	Os06g0701600	OsHKT9, OsHKT2;4	Monovalent cation transporter, Na+ and K+ transport (Os06t0701600-01)	6	Zm00001d014680	58716795	58719001	Sodium transporter HKT1	5
ortho-MQTL-YLD14	MQTL-YLD14	Os06g0701900	OsSAUR27	Similar to small auxin up RNA1. (Os06t0701900-00)	6	Zm00001d036463	89312912	89313355	small auxin up RNA1	6
ortho-MQTL-YLD14	MQTL-YLD14	Os06g0701400		Similar to 60S acidic ribosomal protein P3 (P1/P2-like) (P3A). (Os06t0701400-01)	6	Zm00001d036464	89378848	89379666	60S acidic ribosomal protein P3-2	6
ortho-MQTL-YLD14	MQTL-YLD14	Os06g0701400		Similar to 60S acidic ribosomal protein P3 (P1/P2-like) (P3A). (Os06t0701400-01)	6	Zm00001d036467	89398977	89399795	60S acidic ribosomal protein P3	6
ortho-MQTL-YLD14	MQTL-YLD14	Os06g0701300	OsSBeL1, SBeL1, SBEL1	Similar to ABC1 family protein. (Os06t0701300-01);Beta-lactamase family protein. (Os06t0701300-02);Similar to ABC1 family protein. (Os06t0701300-03)	6	Zm00001d036475	89536271	89544837	ABC1 family protein	6
ortho-MQTL-YLD14	MQTL-YLD14	Os06g0701200		UTP--glucose-1-phosphate uridylyltransferase family protein. (Os06t0701200-01)	6	Zm00001d036477	89561250	89571632	UDP-sugar pyrophosphorylase	6
ortho-MQTL-YLD14	MQTL-YLD14	Os06g0700500		Protein of unknown function DUF266, plant family protein. (Os06t0700500-01);Protein of unknown function DUF266, plant family protein. (Os06t0700500-02)	6	Zm00001d036482	90169969	90174190	Core-2/I-branching beta-16-N-acetylglucosaminyltransferase family protein	6
ortho-MQTL-YLD14	MQTL-YLD14	Os06g0700000	OsSub52, SUB52	Peptidase S8, subtilisin-related domain containing protein. (Os06t0700000-01)	6	Zm00001d036483	90174622	90180984	Subtilisin-like protease SBT2.6	6
ortho-MQTL-YLD14	MQTL-YLD14	Os06g0699700		Similar to Aminodeoxychorismate synthase/glutamine amidotransferase. (Os06t0699700-01)	6	Zm00001d036484	90182314	90188051	Aminodeoxychorismate synthase chloroplastic	6
ortho-MQTL-YLD14	MQTL-YLD14	Os06g0699200		Metallophosphoesterase domain containing protein. (Os06t0699200-01)	6	Zm00001d036490	90468862	90473728	Phosphatase DCR2	6
ortho-MQTL-YLD14	MQTL-YLD14	Os06g0698859		Similar to C2H2 zinc-finger protein SERRATE (Fragment). (Os06t0698859-01)	6	Zm00001d036495	90589306	90596258	Putative SERRATE-related C2H2 zinc-finger family protein	6
ortho-MQTL-YLD14	MQTL-YLD14	Os06g0698785	OsCMO	Similar to Choline monooxygenase. (Os06t0698785-01)	6	Zm00001d036496	90597017	90602294	Choline monooxygenase chloroplastic	6
ortho-MQTL-YLD14	MQTL-YLD14	Os06g0698748		Similar to cDNA clone:J023083M02, full insert sequence. (Os06t0698748-01);Similar to MTD1. (Os06t0698748-02)	6	Zm00001d036499	90643484	90644271	oligopeptide transporter-like protein	6
ortho-MQTL-YLD14	MQTL-YLD14	Os06g0698200	Oshox18, OsHox18	Similar to Homeobox-leucine zipper protein HOX18. (Os06t0698200-00)	6	Zm00001d036510	90930027	90931239	Putative homeobox DNA-binding and leucine zipper domain family protein	6
ortho-MQTL-YLD14	MQTL-YLD14	Os06g0694800		Protein of unknown function DUF1517 domain containing protein. (Os06t0694800-01)	6	Zm00001d036517	91003697	91003966		6
ortho-MQTL-YLD14	MQTL-YLD14	Os06g0694500	OsISC13	Similar to Nitrogen fixation like protein. (Os06t0694500-01)	6	Zm00001d036521	91157618	91158864	photosystemI1	6
ortho-MQTL-YLD14	MQTL-YLD14	Os06g0694400		Conserved hypothetical protein. (Os06t0694400-01);Conserved hypothetical protein. (Os06t0694400-02)	6	Zm00001d036522	91176402	91178744		6
ortho-MQTL-YLD14	MQTL-YLD14	Os06g0694000	OsZTL2, OsFbox325, Os_F0374, ZTL1	Similar to FKF1 (Adagio 3). (Os06t0694000-01)	6	Zm00001d036524	91181053	91187266	Adagio protein 1	6
ortho-MQTL-YLD14	MQTL-YLD14	Os06g0693700	OsSIDP366, SIDP366	Protein of unknown function DUF1644 family protein. (Os06t0693700-01);Similar to predicted protein. (Os06t0693700-02);Similar to predicted protein. (Os06t0693700-03);Protein of unknown function DUF1644 family protein. (Os06t0693700-04)	6	Zm00001d036529	91275079	91276099		6
ortho-MQTL-YLD15	MQTL-YLD15	Os07g0510400		UDP-glucuronosyl/UDP-glucosyltransferase family protein. (Os07t0510400-01);UDP-glucuronosyl/UDP-glucosyltransferase family protein. (Os07t0510400-02)	7	Zm00001d006449	208538743	208540185	UDP-glycosyltransferase 71B1	2
ortho-MQTL-YLD15	MQTL-YLD15	Os07g0510500		UDP-glucuronosyl/UDP-glucosyltransferase family protein. (Os07t0510500-01)	7	Zm00001d006449	208538743	208540185	UDP-glycosyltransferase 71B1	2
ortho-MQTL-YLD15	MQTL-YLD15	Os07g0503600		Similar to anthocyanidin 5,3-O-glucosyltransferase. (Os07t0503600-00)	7	Zm00001d006450	208540484	208541896	UDP-glycosyltransferase 71B1	2
ortho-MQTL-YLD15	MQTL-YLD15	Os07g0503900	UGT	UDP-glucuronosyl/UDP-glucosyltransferase family protein. (Os07t0503900-01)	7	Zm00001d006450	208540484	208541896	UDP-glycosyltransferase 71B1	2
ortho-MQTL-YLD15	MQTL-YLD15	Os07g0505200	OsSPL13	Plant-specific transcription factor, Control of grain size (Os07t0505200-01)	7	Zm00001d006451	208544401	208546453	Squamosa promoter-binding-like protein 5	2
ortho-MQTL-YLD15	MQTL-YLD15	Os07g0506600		Protein of unknown function DUF869, plant family protein. (Os07t0506600-01);Hypothetical conserved gene. (Os07t0506600-02)	7	Zm00001d006454	208726723	208733569	Filament-like plant protein 3	2
ortho-MQTL-YLD15	MQTL-YLD15	Os07g0506700		WD40 repeat-like domain containing protein. (Os07t0506700-01)	7	Zm00001d006455	208748329	208752777	Transducin/WD40 repeat-like superfamily protein	2
ortho-MQTL-YLD15	MQTL-YLD15	Os07g0507200		Cell cycle regulated microtubule associated protein domain containing protein. (Os07t0507200-01)	7	Zm00001d006456	208770104	208775751	Protein TPX2	2
ortho-MQTL-YLD15	MQTL-YLD15	Os07g0508000		Similar to ADR224Wp. (Os07t0508000-01)	7	Zm00001d006459	208858703	208874260	Pre-mRNA-splicing factor ATP-dependent RNA helicase DEAH7	2
ortho-MQTL-YLD15	MQTL-YLD15	Os07g0508300		Similar to SH3 domain-containing protein 3. (Os07t0508300-01);Similar to clathrin binding protein. (Os07t0508300-02)	7	Zm00001d006461	208886176	208891521	SH3 domain-containing protein 3	2
ortho-MQTL-YLD15	MQTL-YLD15	Os07g0509600		Similar to ribosomal RNA adenine dimethylase family protein. (Os07t0509600-01)	7	Zm00001d006464	208999149	209000577	Ribosomal RNA small subunit methyltransferase mitochondrial	2
ortho-MQTL-YLD15	MQTL-YLD15	Os07g0509700		Peptidase S16, lon N-terminal domain containing protein. (Os07t0509700-01)	7	Zm00001d006466	209024796	209025665	ATP-dependent protease La (LON) domain protein	2
ortho-MQTL-YLD15	MQTL-YLD15	Os07g0509800	OsAPRL1	Similar to adenosine 5'-phosphosulfate reductase 2. (Os07t0509800-01)	7	Zm00001d006467	209132700	209135945	adenosine 5'-phosphosulfate reductase-like2	2
ortho-MQTL-YLD15	MQTL-YLD15	Os07g0510100		Similar to Methionine aminopeptidase-like protein. (Os07t0510100-01)	7	Zm00001d006470	209230535	209236917	Methionine aminopeptidase	2
ortho-MQTL-YLD15	MQTL-YLD15	Os07g0512200	Atg8, OsAtg8, APG8, OsATG8a, Atg8a	Similar to Symbiosis-related like protein. (Os07t0512200-01)	7	Zm00001d006474	209341868	209344124	Autophagy-related protein 8a	2
ortho-MQTL-YLD15	MQTL-YLD15	Os07g0513000		Similar to ATP synthase gamma chain, chloroplast (EC 3.6.1.34) (Fragment). (Os07t0513000-01);Similar to ATP synthase gamma chain, chloroplast (EC 3.6.1.34) (Fragment). (Os07t0513000-02)	7	Zm00001d006475	209348328	209417348	ATP synthase gamma chain 1 chloroplastic	2
ortho-MQTL-YLD15	MQTL-YLD15	Os07g0513200		Pentatricopeptide repeat domain containing protein. (Os07t0513200-01);Pentatricopeptide repeat domain containing protein. (Os07t0513200-02);Hypothetical conserved gene. (Os07t0513200-03)	7	Zm00001d006478	209558257	209560494	Pentatricopeptide repeat-containing protein mitochondrial	2
ortho-MQTL-YLD15	MQTL-YLD15	Os07g0508200	SIP30	Similar to SKIP interacting protein 30 (Fragment). (Os07t0508200-01)	7	Zm00001d021587	157216178	157224292	Protein FLX-like 1	7
ortho-MQTL-YLD15	MQTL-YLD15	Os07g0508500	BRK1	Ser/Thr kinase, Generation of proper tension between homologous kinetochores (Os07t0508500-01)	7	Zm00001d021588	157319980	157335608	Mitotic checkpoint serine/threonine-protein kinase BUB1	7
ortho-MQTL-YLD15	MQTL-YLD15	Os07g0509200	OsHAK14	Similar to Potassium transporter 7 (AtPOT7) (AtHAK7). (Os07t0509200-01)	7	Zm00001d021592	157525044	157533907	Probable potassium transporter 15	7
ortho-MQTL-YLD15	MQTL-YLD15	Os07g0509700		Peptidase S16, lon N-terminal domain containing protein. (Os07t0509700-01)	7	Zm00001d021595	157600128	157600988	Peptidase S16%2C lon	7
ortho-MQTL-YLD15	MQTL-YLD15	Os07g0509800	OsAPRL1	Similar to adenosine 5'-phosphosulfate reductase 2. (Os07t0509800-01)	7	Zm00001d021596	157694972	157698287	adenosine 5'-phosphosulfate reductase-like1	7
ortho-MQTL-YLD15	MQTL-YLD15	Os07g0510200		Glycoside hydrolase, family 17 protein. (Os07t0510200-01);Glycoside hydrolase, family 17 protein. (Os07t0510200-02);Similar to glucan endo-1,3-beta-glucosidase 3. (Os07t0510200-03)	7	Zm00001d021598	157735257	157745364	Glucan endo-1%2C3-beta-glucosidase 3	7
ortho-MQTL-YLD15	MQTL-YLD15	Os07g0510833		Similar to L-ascorbate oxidase. (Os07t0510833-00)	7	Zm00001d021599	157782228	157788323	SKU5 similar 4	7
ortho-MQTL-YLD15	MQTL-YLD15	Os07g0511000		Conserved hypothetical protein. (Os07t0511000-01)	7	Zm00001d021600	157792295	157796804		7
ortho-MQTL-YLD15	MQTL-YLD15	Os07g0511500		Zinc finger, RING/FYVE/PHD-type domain containing protein. (Os07t0511500-01);Similar to chromatin remodeling complex subunit. (Os07t0511500-02)	7	Zm00001d021607	157927203	157934056	Helicase protein with RING/U-box domain	7
ortho-MQTL-YLD15	MQTL-YLD15	Os07g0512000		Prephenate dehydratase domain containing protein. (Os07t0512000-01)	7	Zm00001d021611	158049839	158052734	Arogenate dehydratase/prephenate dehydratase 2 chloroplastic	7
ortho-MQTL-YLD15	MQTL-YLD15	Os07g0512100		Similar to protein binding protein. (Os07t0512100-01)	7	Zm00001d021613	158092346	158095496	Ankyrin repeat family protein	7
ortho-MQTL-YLD15	MQTL-YLD15	Os07g0512250		Hypothetical conserved gene. (Os07t0512250-00)	7	Zm00001d021616	158153808	158154281		7
ortho-MQTL-YLD15	MQTL-YLD15	Os07g0513000		Similar to ATP synthase gamma chain, chloroplast (EC 3.6.1.34) (Fragment). (Os07t0513000-01);Similar to ATP synthase gamma chain, chloroplast (EC 3.6.1.34) (Fragment). (Os07t0513000-02)	7	Zm00001d021620	158179238	158180317	ATP synthase chloroplast subunit2	7
ortho-MQTL-YLD16	MQTL-YLD16	Os08g0360300	OsSARD1	Calmodulin binding protein-like domain containing protein. (Os08t0360300-00)	8	Zm00001d032368	224114594	224117804	Protein SAR DEFICIENT 1	1
ortho-MQTL-YLD16	MQTL-YLD16	Os08g0359500		CS domain domain containing protein. (Os08t0359500-01)	8	Zm00001d032370	224157746	224162834	Co-chaperone protein SBA1	1
ortho-MQTL-YLD16	MQTL-YLD16	Os08g0359900		Conserved hypothetical protein. (Os08t0359900-00)	8	Zm00001d032372	224206626	224207189		1
ortho-MQTL-YLD16	MQTL-YLD16	Os08g0360100		RNA-binding, CRM domain domain containing protein. (Os08t0360100-01)	8	Zm00001d032373	224244775	224257054	chloroplast RNA splicing1	1
ortho-MQTL-YLD16	MQTL-YLD16	Os08g0359300		Uncharacterised conserved protein UCP031088, alpha/beta hydrolase, At1g15070 domain containing protein. (Os08t0359300-01);Uncharacterised conserved protein UCP031088, alpha/beta hydrolase, At1g15070 domain containing protein. (Os08t0359300-02)	8	Zm00001d032377	224559413	224563087	Uncharacterised conserved protein UCP031088 alpha/beta hydrolase	1
ortho-MQTL-YLD16	MQTL-YLD16	Os08g0359100		Similar to Lipid phosphate phosphatase 2 (EC 3.1.3.-) (AtLPP2) (Phosphatidic acid phosphatase 2) (AtPAP2) (Prenyl diphosphate phosphatase). (Os08t0359100-01)	8	Zm00001d032379	224580609	224585370	Lipid phosphate phosphatase 2	1
ortho-MQTL-YLD16	MQTL-YLD16	Os08g0359200		Hypothetical gene. (Os08t0359200-01);Similar to Lipid phosphate phosphatase 2 (EC 3.1.3.-) (AtLPP2) (Phosphatidic acid phosphatase 2) (AtPAP2) (Prenyl diphosphate phosphatase). (Os08t0359200-02);Similar to Lipid phosphate phosphatase 3. (Os08t0359200-03)	8	Zm00001d032379	224580609	224585370	Lipid phosphate phosphatase 2	1
ortho-MQTL-YLD16	MQTL-YLD16	Os08g0359000		Similar to APE1. (Os08t0359000-01)	8	Zm00001d032380	224652544	224684417	acclimation of photosynthesis to environment	1
ortho-MQTL-YLD16	MQTL-YLD16	Os08g0358800	OsRR13, Rra12, OsRR12, OsRRA12	A-type response regulator, Cytokinin signaling (Os08t0358800-01);A-type response regulator, Cytokinin signaling (Os08t0358800-02)	8	Zm00001d032381	224698683	224699467	Two-component response regulator ARR16	1
ortho-MQTL-YLD16	MQTL-YLD16	Os08g0357700		Hypothetical conserved gene. (Os08t0357700-01)	8	Zm00001d032382	224721628	224721738		1
ortho-MQTL-YLD16	MQTL-YLD16	Os08g0344600		Similar to Triose phosphate/phosphate translocator, non-green plastid, chloroplast precursor (CTPT). (Os08t0344600-01);Similar to Phosphoenolpyruvate/phosphate translocator. (Os08t0344600-02)	8	Zm00001d032383	224766461	224770369	Phosphoenolpyruvate/phosphate translocator 1 chloroplastic	1
ortho-MQTL-YLD16	MQTL-YLD16	Os08g0346400		Similar to Phosphate starvation regulator protein (Regulatory protein of P- starvation acclimation response Psr1). (Os08t0346400-01);Similar to Phosphate starvation regulator protein (Regulatory protein of P- starvation acclimation response Psr1). (Os08t0346400-02);Similar to myb family transcription factor-related protein. (Os08t0346400-03)	8	Zm00001d032384	224850672	224860595	Protein PHR1-LIKE 3	1
ortho-MQTL-YLD16	MQTL-YLD16	Os08g0345800	OsAGPS2a, AGPS2A, AGPS2B, OsAGPS2, osagps2, APS2, APS2a, APS2b, AGPS2a, APGS2b, OsAGPS2b, AGPP, GAS8	Similar to Glucose-1-phosphate adenylyltransferase small subunit, chloroplast precursor (EC 2.7.7.27) (ADP-glucose synthase) (ADP-glucose pyrophosphorylase) (AGPASE B) (Alpha-D-glucose-1-phosphate adenyl transferase). (Os08t0345800-01);Similar to Glucose-1-phosphate adenylyltransferase. (Os08t0345800-02);Similar to Isoform 2 of Glucose-1-phosphate adenylyltransferase small subunit, chloroplastic/…	8	Zm00001d032385	224920493	224925108	ADP glucose pyrophosphorylase small subunit leaf1	1
ortho-MQTL-YLD16	MQTL-YLD16	Os08g0345700	OsPFPA3, PFPA3	Similar to Fructose-6-phosphate 1-phosphotransferase (Fragment). (Os08t0345700-01);Similar to Fructose-6-phosphate 1-phosphotransferase (Fragment). (Os08t0345700-02)	8	Zm00001d032386	225026376	225031085	phosphofructose kinase2	1
ortho-MQTL-YLD16	MQTL-YLD16	Os08g0345500	OsCSLD3	Similar to Cellulose synthase-like protein D3. (Os08t0345500-00)	8	Zm00001d032387	225072691	225076056	Cellulose synthase-like protein D4	1
ortho-MQTL-YLD16	MQTL-YLD16	Os08g0346600		Hypothetical conserved gene. (Os08t0346600-00)	8	Zm00001d032388	225118458	225119390		1
ortho-MQTL-YLD19	MQTL-YLD19	Os11g0265400		Glucose/ribitol dehydrogenase family protein. (Os11t0265400-01)	11	Zm00001d004616	122073292	122078694	NAD(P)-binding Rossmann-fold superfamily protein	2
ortho-MQTL-YLD19	MQTL-YLD19	Os11g0283500		TGF-beta receptor, type I/II extracellular region family protein. (Os11t0283500-01)	11	Zm00001d004621	122476413	122478624	Peptide transporter PTR2	2
ortho-MQTL-YLD19	MQTL-YLD19	Os11g0284300		Similar to POT family protein. (Os11t0284300-00)	11	Zm00001d004621	122476413	122478624	Peptide transporter PTR2	2
ortho-MQTL-YLD19	MQTL-YLD19	Os11g0291500		Similar to Beta-D-xylosidase. (Os11t0291500-01)	11	Zm00001d004626	122675520	122679186	Probable beta-D-xylosidase 7	2
ortho-MQTL-YLD19	MQTL-YLD19	Os11g0293800	OsFTL11	Similar to ZCN17. (Os11t0293800-00)	11	Zm00001d004630	123641554	123643401	ZCN17	2
ortho-MQTL-YLD19	MQTL-YLD19	Os11g0298000	OsATL8	Similar to amino acid transporter. (Os11t0298000-00)	11	Zm00001d004633	124216656	124218788	Transmembrane amino acid transporter family protein	2
ortho-MQTL-YLD19	MQTL-YLD19	Os11g0300600		Leucine-rich repeat, N-terminal domain containing protein. (Os11t0300600-01)	11	Zm00001d004635	124419556	124423848	Leucine-rich repeat protein kinase family protein	2
ortho-MQTL-YLD19	MQTL-YLD19	Os11g0300700	OsRLCK325	Similar to Protein kinase domain. (Os11t0300700-01)	11	Zm00001d004635	124419556	124423848	Leucine-rich repeat protein kinase family protein	2
ortho-MQTL-YLD19	MQTL-YLD19	Os11g0433500	Sec23c	Similar to Protein transport protein Sec23A (SEC23-related protein A). (Os11t0433500-01)	11	Zm00001d004639	124625290	124626984	Sec23/Sec24 protein transport family protein	2
ortho-MQTL-YLD19	MQTL-YLD19	Os11g0433500	Sec23c	Similar to Protein transport protein Sec23A (SEC23-related protein A). (Os11t0433500-01)	11	Zm00001d004640	124660879	124683534	Sec23/Sec24 protein transport family protein	2
ortho-MQTL-YLD19	MQTL-YLD19	Os11g0414000		eIF4-gamma/eIF5/eIF2-epsilon domain containing protein. (Os11t0414000-01);Similar to predicted protein. (Os11t0414000-02)	11	Zm00001d004676	129832143	129846832	ARM repeat superfamily protein	2
ortho-MQTL-YLD19	MQTL-YLD19	Os11g0414000		eIF4-gamma/eIF5/eIF2-epsilon domain containing protein. (Os11t0414000-01);Similar to predicted protein. (Os11t0414000-02)	11	Zm00001d004677	129843765	129846878	Eukaryotic initiation factor 5C CG2922-PF%2C isoform F	2
ortho-MQTL-YLD19	MQTL-YLD19	Os11g0309000		Synaptojanin, N-terminal domain containing protein. (Os11t0309000-01);Similar to predicted protein. (Os11t0309000-02);Synaptojanin, N-terminal domain containing protein. (Os11t0309000-03)	11	Zm00001d004679	129932563	129939279	Phosphoinositide phosphatase SAC6	2
ortho-MQTL-YLD19	MQTL-YLD19	Os11g0309000		Synaptojanin, N-terminal domain containing protein. (Os11t0309000-01);Similar to predicted protein. (Os11t0309000-02);Synaptojanin, N-terminal domain containing protein. (Os11t0309000-03)	11	Zm00001d004680	129971040	129991961	Phosphoinositide phosphatase SAC6	2
ortho-MQTL-YLD19	MQTL-YLD19	Os11g0433200		Protease-associated domain, PA domain containing protein. (Os11t0433200-01);Similar to predicted protein. (Os11t0433200-02)	11	Zm00001d004702	132209575	132244262	Signal peptide peptidase-like 3	2
